# Supplementary material for: The JHAMT1 gene is necessary for wing differentiation in Aphis gossypii
Source: Front Physiol. 2026 Mar 10;17:1747260. doi: 10.3389/fphys.2026.1747260 (PMC13008626; doi:10.3389/fphys.2026.1747260)
Supplement: Supplementary file 1 [file Table2.xlsx]

## Sheet: Sheet1
Table S2 Sequencing data Statistics
Sample	Total Reads	Mapped Reads	Clean reads	GC Content	Q30(%)
N1-1	70531164	67,528,587 (95.74%)	35265582	0.3915	0.8963
N1-2	70242402	67,406,456 (95.96%)	35121201	0.3969	0.8996
N1-3	68243366	65,253,185 (95.62%)	34121683	0.3831	0.8996
W-A-1	69335100	66,660,820 (96.14%)	34667550	0.3889	0.8978
W-A-2	69153680	66,425,409 (96.05%)	34576840	0.3887	0.8946
W-A-3	71595228	68,832,319 (96.14%)	35797614	0.3862	0.8963
W-N2-1	65760224	63,410,486 (96.43%)	32880112	0.4284	0.9004
W-N2-2	70820276	68,119,260 (96.19%)	35410138	0.3918	0.9014
W-N2-3	68191964	65,741,757 (96.41%)	34095982	0.394	0.9011
W-N3-1	65744590	63,454,159 (96.52%)	32872295	0.3918	0.9
W-N3-2	70644888	68,138,646 (96.45%)	35322444	0.3974	0.8988
W-N3-3	72251140	69,828,164 (96.65%)	36125570	0.3865	0.8974
W-N4-1	67629832	65,260,319 (96.50%)	33814916	0.3921	0.8988
W-N4-2	68216388	65,811,176 (96.47%)	34108194	0.4028	0.9031
W-N4-3	69651022	67,211,786 (96.50%)	34825511	0.4068	0.9004
WL-A-1	70937878	68,080,601 (95.97%)	35468939	0.4008	0.8958
WL-A-2	67420962	64,933,431 (96.31%)	33710481	0.4037	0.9042
WL-A-3	70458410	67,918,855 (96.40%)	35229205	0.397	0.9025
WL-N2-1	66726822	64,024,570 (95.95%)	33363411	0.4033	0.8967
WL-N2-2	69122348	66,376,167 (96.03%)	34561174	0.4032	0.8968
WL-N2-3	71756022	68,861,776 (95.97%)	35878011	0.3953	0.8993
WL-N3-1	71851004	68,918,748 (95.92%)	35925502	0.3964	0.9006
WL-N3-2	64692836	62,272,160 (96.26%)	32346418	0.4086	0.8999
WL-N3-3	64652124	62,182,311 (96.18%)	32326062	0.3988	0.8972
WL-N4-1	66945402	64,493,052 (96.34%)	33472701	0.3981	0.8975
WL-N4-2	71816478	69,189,450 (96.34%)	35908239	0.3949	0.8977
WL-N4-3	69436442	66,919,749 (96.38%)	34718221	0.3922	0.8983
Note: (1)Samples: Sample name;
(2)Clean reads: Counts of clean PE reads;
(3)GC content: Percentage of G,C in clean data.
(4)≥Q30%: Percentage of bases with Q-score no less than Q30.
