# Supplementary material for: The JHAMT1 gene is necessary for wing differentiation in Aphis gossypii
Source: Front Physiol. 2026 Mar 10;17:1747260. doi: 10.3389/fphys.2026.1747260 (PMC13008626; doi:10.3389/fphys.2026.1747260)
Supplement: Supplementary file 2 [file Table3.xlsx]

## Sheet: Sheet1
Table S3. KEGG pathway enrichment analysis of significantly up-regulated DEGs in pairwise comparison of WL-N2 vs. W-N2, WL-N3 vs. W-N3, WL-N4 vs. W-N4, and WL-A vs. W-A.
KEGG ID	Description	N2		N3		N4		Adult		Level 2	Level 1
		GeneNum	q-Value	GeneNum	q-Value	GeneNum	q-Value	GeneNum	q-Value
ko00500	Starch and sucrose metabolism	2	0.116233	4	0.00492234	4	0.372887	3	0.131188	Carbohydrate metabolism	Metabolism
ko04142	Lysosome	6	0.0114547	2	0.370962	15	0.0767348	3	0.510313	Transport and catabolism	Cellular Processes
ko04973	Carbohydrate digestion and absorption	1	0.116548	1	0.122188	4	0.00184701			Digestive system	Organismal Systems
ko00270	Cysteine and methionine metabolism	1	0.328566	1	0.370962	13	7.54585e-05	2	0.327824	Amino acid metabolism	Metabolism
ko00260	Glycine, serine and threonine metabolism	1	0.337593			11	0.00184701	2	0.357591	Amino acid metabolism	Metabolism
ko00360	Phenylalanine metabolism	1	0.191375	1	0.180448	5	0.00421901			Amino acid metabolism	Metabolism
ko00350	Tyrosine metabolism	2	0.105006	2	0.0969995	8	0.004369	1	0.479895	Amino acid metabolism	Metabolism
ko00250	Alanine, aspartate and glutamate metabolism	1	0.276829	1	0.291592	6	0.020988	2	0.210733	Amino acid metabolism	Metabolism
ko00052	Galactose metabolism	5	0.00162024	7	4.42305e-06	10	0.00626159	2	0.361801	Carbohydrate metabolism	Metabolism
ko00040	Pentose and glucuronate interconversions					13	0.00184701	2	0.407261	Carbohydrate metabolism	Metabolism
ko00053	Ascorbate and aldarate metabolism					11	0.004369	3	0.216426	Carbohydrate metabolism	Metabolism
ko01230	Biosynthesis of amino acids	1	0.393512	1	0.448711	10	0.0456335	4	0.146074	Global and overview maps	Metabolism
ko00670	One carbon pool by folate					6	0.000153596			Metabolism of cofactors and vitamins	Metabolism
ko00790	Folate biosynthesis	1	0.289562			7	0.0130845			Metabolism of cofactors and vitamins	Metabolism
ko00830	Retinol metabolism	2	0.191375	1	0.448711	10	0.0278075	2	0.407261	Metabolism of cofactors and vitamins	Metabolism
ko00430	Taurine and hypotaurine metabolism					6	0.00184701			Metabolism of other amino acids	Metabolism
ko00480	Glutathione metabolism					11	0.00991564			Metabolism of other amino acids	Metabolism
ko00450	Selenocompound metabolism					4	0.020988	1	0.318534	Metabolism of other amino acids	Metabolism
ko00604	Glycosphingolipid biosynthesis - ganglio series	3	0.0207449	2	0.0952661	9	0.00118157			Glycan biosynthesis and metabolism	Metabolism
ko00590	Arachidonic acid metabolism					7	0.0317912	1	0.510313	Lipid metabolism	Metabolism
ko00240	Pyrimidine metabolism	1	0.308987	1	0.368129	8	0.0134708	1	0.515093	Nucleotide metabolism	Metabolism
ko00980	Metabolism of xenobiotics by cytochrome P450					12	0.00184701	2	0.376363	Xenobiotics biodegradation and metabolism	Metabolism
ko00982	Drug metabolism - cytochrome P450	1	0.345129			11	0.00421901	2	0.374833	Xenobiotics biodegradation and metabolism	Metabolism
ko00983	Drug metabolism - other enzymes					15	0.0107269	2	0.573679	Xenobiotics biodegradation and metabolism	Metabolism
ko03030	DNA replication					30	2.5557e-27			Replication and repair	Genetic Information Processing
ko03430	Mismatch repair					15	5.18292e-11			Replication and repair	Genetic Information Processing
ko03410	Base excision repair					10	1.21472e-05			Replication and repair	Genetic Information Processing
ko03440	Homologous recombination					10	0.000491094			Replication and repair	Genetic Information Processing
ko03420	Nucleotide excision repair	1	0.545793			22	0.00357635			Replication and repair	Genetic Information Processing
ko00020	Citrate cycle (TCA cycle)	1	0.306661					8	7.11264e-05	Carbohydrate metabolism	Metabolism
ko00640	Propanoate metabolism					3	0.423878	4	0.0231547	Carbohydrate metabolism	Metabolism
ko00620	Pyruvate metabolism	1	0.300833			3	0.494975	4	0.029635	Carbohydrate metabolism	Metabolism
ko01212	Fatty acid metabolism	2	0.256745	2	0.486043	6	0.530185	9	0.0010316	Global and overview maps	Metabolism
ko01200	Carbon metabolism	1	0.492176	1	0.491962	8	0.533004	10	0.00205071	Global and overview maps	Metabolism
ko00380	Tryptophan metabolism					4	0.207696	6	0.000441847	Amino acid metabolism	Metabolism
ko00280	Valine, leucine and isoleucine degradation					3	0.558243	6	0.00254131	Amino acid metabolism	Metabolism
ko00071	Fatty acid degradation					6	0.331905	9	0.000165433	Lipid metabolism	Metabolism
ko00561	Glycerolipid metabolism					7	0.207696	6	0.0118045	Lipid metabolism	Metabolism
ko00100	Steroid biosynthesis					1	0.630125	3	0.0291169	Lipid metabolism	Metabolism
ko00981	Insect hormone biosynthesis	2	0.116233	2	0.121136	2	0.121136	4	0.047205	Metabolism of terpenoids and polyketides	Metabolism
ko04745	Phototransduction - fly	1	0.276726	2	0.0803614			4	0.0118045	Sensory system	Organismal Systems
ko04213	Longevity regulating pathway - multiple species							7	0.00362028	Aging	Organismal Systems
