# Supplementary material for: The JHAMT1 gene is necessary for wing differentiation in Aphis gossypii
Source: Front Physiol. 2026 Mar 10;17:1747260. doi: 10.3389/fphys.2026.1747260 (PMC13008626; doi:10.3389/fphys.2026.1747260)
Supplement: Supplementary file 5 [file Table6.xlsx]

## Sheet: N2U
ID	Description	GeneRatio	BgRatio	Rich_factor	pvalue	qvalue	geneID	Count	regulated
ko00052	Galactose metabolism	5/35	53/4437	11.96	4.96527e-05	0.00162024	gene-LOC114119230/gene-LOC114119879/gene-LOC114120405/gene-LOC114125358/gene-LOC114126604	5	up
ko04142	Lysosome	6/35	141/4437	5.39	0.000702064	0.0114547	gene-LOC114120405/gene-LOC114124769/gene-LOC114125014/gene-LOC114125358/gene-LOC114126604/gene-LOC114126988	6	up
ko00604	Glycosphingolipid biosynthesis - ganglio series	3/35	32/4437	11.88	0.00190719	0.0207449	gene-LOC114120405/gene-LOC114125604/gene-LOC114126604	3	up
ko00511	Other glycan degradation	2/35	20/4437	12.68	0.0105075	0.068575	gene-LOC114120405/gene-LOC114126604	2	up
ko00531	Glycosaminoglycan degradation	2/35	20/4437	12.68	0.0105075	0.068575	gene-LOC114120405/gene-LOC114126604	2	up
ko02010	ABC transporters	3/35	64/4437	5.94	0.013487	0.0733503	gene-LOC114128839/gene-LOC114128845/gene-LOC114132261	3	up
ko00600	Sphingolipid metabolism	2/35	28/4437	9.06	0.020097	0.0876154	gene-LOC114120405/gene-LOC114126604	2	up
ko00061	Fatty acid biosynthesis	2/35	29/4437	8.74	0.0214799	0.0876154	gene-LOC114121653/gene-LOC114121664	2	up
ko00350	Tyrosine metabolism	2/35	34/4437	7.46	0.0289613	0.105006	gene-LOC114130497/gene-LOC114131917	2	up
ko00400	Phenylalanine, tyrosine and tryptophan biosynthesis	1/35	5/4437	25.35	0.0388409	0.116233	gene-LOC114130497	1	up
ko00500	Starch and sucrose metabolism	2/35	41/4437	6.18	0.0409074	0.116233	gene-LOC114119230/gene-LOC114125358	2	up
ko00981	Insect hormone biosynthesis	2/35	42/4437	6.04	0.0427436	0.116233	gene-LOC114124070/gene-LOC114128007	2	up
ko04973	Carbohydrate digestion and absorption	1/35	6/4437	21.13	0.0464313	0.116548	gene-LOC114119879	1	up
ko00510	N-Glycan biosynthesis	2/35	48/4437	5.28	0.0543854	0.126763	gene-LOC114125356/gene-LOC114125359	2	up
ko00220	Arginine biosynthesis	1/35	12/4437	10.56	0.0907656	0.191375	gene-LOC114130497	1	up
ko00360	Phenylalanine metabolism	1/35	13/4437	9.75	0.0979573	0.191375	gene-LOC114130497	1	up
ko00830	Retinol metabolism	2/35	68/4437	3.73	0.0997	0.191375	gene-LOC114125979/gene-LOC126548864	2	up
ko00730	Thiamine metabolism	1/35	19/4437	6.67	0.139961	0.253731	gene-LOC114123115	1	up
ko01212	Fatty acid metabolism	2/35	87/4437	2.91	0.149492	0.256745	gene-LOC114121653/gene-LOC114121664	2	up
ko00760	Nicotinate and nicotinamide metabolism	1/35	24/4437	5.28	0.173507	0.276726	gene-LOC114121598	1	up
ko01210	2-Oxocarboxylic acid metabolism	1/35	25/4437	5.07	0.180062	0.276726	gene-LOC114130497	1	up
ko04745	Phototransduction - fly	1/35	26/4437	4.88	0.186567	0.276726	gene-LOC114129985	1	up
ko00250	Alanine, aspartate and glutamate metabolism	1/35	28/4437	4.53	0.199426	0.276829	gene-LOC114130497	1	up
ko03008	Ribosome biogenesis in eukaryotes	2/35	109/4437	2.33	0.211948	0.276829	gene-LOC114119751/gene-LOC114131839	2	up
ko00630	Glyoxylate and dicarboxylate metabolism	1/35	30/4437	4.23	0.212087	0.276829	gene-LOC114121633	1	up
ko00790	Folate biosynthesis	1/35	33/4437	3.84	0.230715	0.289562	gene-LOC114123115	1	up
ko00620	Pyruvate metabolism	1/35	36/4437	3.52	0.248915	0.300833	gene-LOC114121633	1	up
ko00020	Citrate cycle (TCA cycle)	1/35	40/4437	3.17	0.272532	0.306661	gene-LOC114119839	1	up
ko00330	Arginine and proline metabolism	1/35	40/4437	3.17	0.272532	0.306661	gene-LOC114130497	1	up
ko00240	Pyrimidine metabolism	1/35	42/4437	3.02	0.284069	0.308987	gene-LOC114121598	1	up
ko00270	Cysteine and methionine metabolism	1/35	47/4437	2.7	0.312138	0.328566	gene-LOC114130497	1	up
ko00260	Glycine, serine and threonine metabolism	1/35	51/4437	2.49	0.333821	0.337593	gene-LOC114121633	1	up
ko04141	Protein processing in endoplasmic reticulum	2/35	153/4437	1.66	0.341405	0.337593	gene-LOC114125356/gene-LOC114125359	2	up
ko04624	Toll and Imd signaling pathway	1/35	55/4437	2.3	0.354839	0.340557	gene-LOC114123800	1	up
ko00982	Drug metabolism - cytochrome P450	1/35	58/4437	2.19	0.370178	0.345129	gene-LOC114119112	1	up
ko04140	Autophagy - animal	2/35	172/4437	1.47	0.396054	0.358996	gene-LOC114124769/gene-LOC114126988	2	up
ko01230	Biosynthesis of amino acids	1/35	74/4437	1.71	0.446192	0.393512	gene-LOC114130497	1	up
ko00310	Lysine degradation	1/35	101/4437	1.26	0.554722	0.476354	gene-LOC126551504	1	up
ko00230	Purine metabolism	1/35	115/4437	1.1	0.602553	0.492176	gene-LOC114121598	1	up
ko05168	Herpes simplex virus 1 infection	1/35	116/4437	1.09	0.605772	0.492176	gene-LOC126549759	1	up
ko01200	Carbon metabolism	1/35	120/4437	1.06	0.618395	0.492176	gene-LOC114130497	1	up
ko03460	Fanconi anemia pathway	1/35	144/4437	0.88	0.686284	0.53222	gene-LOC126549769	1	up
ko03040	Spliceosome	1/35	150/4437	0.85	0.701329	0.53222	gene-LOC114123232	1	up
ko03420	Nucleotide excision repair	1/35	165/4437	0.77	0.73594	0.545793	gene-LOC126549769	1	up

## Sheet: N2D
ID	Description	GeneRatio	BgRatio	Rich_factor	pvalue	qvalue	geneID	Count	regulated
ko00604	Glycosphingolipid biosynthesis - ganglio series	4/32	32/4437	17.33	6.95827e-05	0.00227059	gene-LOC114119261/gene-LOC114125575/gene-LOC114125595/gene-LOC114125611	4	down
ko00380	Tryptophan metabolism	2/32	29/4437	9.56	0.0181233	0.251827	gene-LOC114121071/gene-LOC114131673	2	down
ko00030	Pentose phosphate pathway	2/32	33/4437	8.4	0.0231519	0.251827	gene-LOC114124191/gene-LOC114132894	2	down
ko00270	Cysteine and methionine metabolism	2/32	47/4437	5.9	0.0445374	0.279145	gene-LOC114124756/gene-LOC114132253	2	down
ko00982	Drug metabolism - cytochrome P450	2/32	58/4437	4.78	0.0648685	0.279145	gene-LOC114119987/gene-LOC114124293	2	down
ko00053	Ascorbate and aldarate metabolism	2/32	59/4437	4.7	0.066849	0.279145	gene-LOC114119987/gene-LOC114124293	2	down
ko00980	Metabolism of xenobiotics by cytochrome P450	2/32	60/4437	4.62	0.0688498	0.279145	gene-LOC114119987/gene-LOC114124293	2	down
ko00860	Porphyrin and chlorophyll metabolism	2/32	66/4437	4.2	0.081261	0.279145	gene-LOC114119987/gene-LOC114124293	2	down
ko00040	Pentose and glucuronate interconversions	2/32	67/4437	4.14	0.0833939	0.279145	gene-LOC114119987/gene-LOC114124293	2	down
ko00830	Retinol metabolism	2/32	68/4437	4.08	0.0855443	0.279145	gene-LOC114119987/gene-LOC114124293	2	down
ko01212	Fatty acid metabolism	2/32	87/4437	3.19	0.129282	0.367224	gene-LOC114121736/gene-LOC114125345	2	down
ko00531	Glycosaminoglycan degradation	1/32	20/4437	6.93	0.135044	0.367224	gene-LOC114122040	1	down
ko00983	Drug metabolism - other enzymes	2/32	108/4437	2.57	0.18232	0.398333	gene-LOC114119987/gene-LOC114124293	2	down
ko00250	Alanine, aspartate and glutamate metabolism	1/32	28/4437	4.95	0.18396	0.398333	gene-LOC114129203	1	down
ko00061	Fatty acid biosynthesis	1/32	29/4437	4.78	0.189882	0.398333	gene-LOC114125345	1	down
ko04013	MAPK signaling pathway - fly	2/32	117/4437	2.37	0.206003	0.398333	gene-LOC114120585/gene-LOC126555725	2	down
ko04145	Phagosome	2/32	119/4437	2.33	0.211318	0.398333	gene-LOC114128678/gene-LOC114128720	2	down
ko01040	Biosynthesis of unsaturated fatty acids	1/32	40/4437	3.47	0.252345	0.398333	gene-LOC114121736	1	down
ko04512	ECM-receptor interaction	1/32	40/4437	3.47	0.252345	0.398333	gene-LOC114130153	1	down
ko00500	Starch and sucrose metabolism	1/32	41/4437	3.38	0.257786	0.398333	gene-LOC114127611	1	down
ko00981	Insect hormone biosynthesis	1/32	42/4437	3.3	0.263189	0.398333	gene-LOC114132522	1	down
ko04320	Dorso-ventral axis formation	1/32	43/4437	3.22	0.268553	0.398333	gene-LOC114120585	1	down
ko00052	Galactose metabolism	1/32	53/4437	2.62	0.320161	0.430803	gene-LOC114127611	1	down
ko04146	Peroxisome	2/32	163/4437	1.7	0.329877	0.430803	gene-LOC114125939/gene-LOC126550802	2	down
ko00564	Glycerophospholipid metabolism	1/32	55/4437	2.52	0.330051	0.430803	NewGene_2932	1	down
ko02010	ABC transporters	1/32	64/4437	2.17	0.372855	0.467956	gene-LOC114122324	1	down
ko01230	Biosynthesis of amino acids	1/32	74/4437	1.87	0.41731	0.504351	gene-LOC114132253	1	down
ko03013	RNA transport	2/32	219/4437	1.27	0.473817	0.552193	gene-LOC114119873/gene-LOC114128279	2	down
ko04310	Wnt signaling pathway	1/32	99/4437	1.4	0.515504	0.580059	gene-LOC126555725	1	down
ko03008	Ribosome biogenesis in eukaryotes	1/32	109/4437	1.27	0.550115	0.584212	gene-LOC114127014	1	down
ko03015	mRNA surveillance pathway	1/32	111/4437	1.25	0.556744	0.584212	gene-LOC114128279	1	down
ko05168	Herpes simplex virus 1 infection	1/32	116/4437	1.2	0.572904	0.584212	gene-LOC126551916	1	down
ko04150	mTOR signaling pathway	1/32	123/4437	1.13	0.594574	0.587936	gene-LOC114119873	1	down
ko03460	Fanconi anemia pathway	1/32	144/4437	0.96	0.653383	0.627085	gene-LOC126549357	1	down
ko03420	Nucleotide excision repair	1/32	165/4437	0.84	0.703889	0.656258	gene-LOC126549357	1	down

## Sheet: N3U
ID	Description	GeneRatio	BgRatio	Rich_factor	pvalue	qvalue	geneID	Count	regulated
ko00052	Galactose metabolism	7/35	53/4437	16.74	1.20054e-07	4.42305e-06	gene-LOC114119226/gene-LOC114119230/gene-LOC114119879/gene-LOC114120405/gene-LOC114126604/gene-LOC114128187/gene-LOC114128190	7	up
ko00500	Starch and sucrose metabolism	4/35	41/4437	12.37	0.000267213	0.00492234	gene-LOC114119226/gene-LOC114119230/gene-LOC114128187/gene-LOC114128190	4	up
ko00310	Lysine degradation	4/35	101/4437	5.02	0.007705	0.0645194	gene-LOC114122472/gene-LOC114124231/gene-LOC114130396/gene-LOC126551504	4	up
ko04550	Signaling pathways regulating pluripotency of stem cells	1/35	1/4437	126.77	0.00788821	0.0645194	gene-LOC114131195	1	up
ko00511	Other glycan degradation	2/35	20/4437	12.68	0.0105075	0.0645194	gene-LOC114120405/gene-LOC114126604	2	up
ko00531	Glycosaminoglycan degradation	2/35	20/4437	12.68	0.0105075	0.0645194	gene-LOC114120405/gene-LOC114126604	2	up
ko02010	ABC transporters	3/35	64/4437	5.94	0.013487	0.0709841	gene-LOC114128839/gene-LOC114128845/gene-LOC114132261	3	up
ko04745	Phototransduction - fly	2/35	26/4437	9.75	0.0174499	0.0803614	gene-LOC114125456/gene-LOC114131591	2	up
ko00600	Sphingolipid metabolism	2/35	28/4437	9.06	0.020097	0.0822685	gene-LOC114120405/gene-LOC114126604	2	up
ko00604	Glycosphingolipid biosynthesis - ganglio series	2/35	32/4437	7.92	0.0258579	0.0952661	gene-LOC114120405/gene-LOC114126604	2	up
ko00350	Tyrosine metabolism	2/35	34/4437	7.46	0.0289613	0.0969995	gene-LOC114130497/gene-LOC114131917	2	up
ko00400	Phenylalanine, tyrosine and tryptophan biosynthesis	1/35	5/4437	25.35	0.0388409	0.119249	gene-LOC114130497	1	up
ko00981	Insect hormone biosynthesis	2/35	42/4437	6.04	0.0427436	0.121136	gene-LOC114124070/gene-LOC114126502	2	up
ko04973	Carbohydrate digestion and absorption	1/35	6/4437	21.13	0.0464313	0.122188	gene-LOC114119879	1	up
ko04218	Cellular senescence	1/35	7/4437	18.11	0.0539635	0.132542	gene-LOC126552364	1	up
ko04115	p53 signaling pathway	1/35	9/4437	14.09	0.0688547	0.158547	gene-LOC126552364	1	up
ko00520	Amino sugar and nucleotide sugar metabolism	2/35	63/4437	4.02	0.0875608	0.176	gene-LOC114125335/gene-LOC114128890	2	up
ko00220	Arginine biosynthesis	1/35	12/4437	10.56	0.0907656	0.176	gene-LOC114130497	1	up
ko04711	Circadian rhythm - fly	1/35	12/4437	10.56	0.0907656	0.176	gene-LOC114128861	1	up
ko00360	Phenylalanine metabolism	1/35	13/4437	9.75	0.0979573	0.180448	gene-LOC114130497	1	up
ko04510	Focal adhesion	1/35	14/4437	9.06	0.105094	0.184375	gene-LOC126552364	1	up
ko04070	Phosphatidylinositol signaling system	2/35	88/4437	2.88	0.152242	0.25495	gene-LOC114125456/gene-LOC126552364	2	up
ko00760	Nicotinate and nicotinamide metabolism	1/35	24/4437	5.28	0.173507	0.276411	gene-LOC114121598	1	up
ko01210	2-Oxocarboxylic acid metabolism	1/35	25/4437	5.07	0.180062	0.276411	gene-LOC114130497	1	up
ko00250	Alanine, aspartate and glutamate metabolism	1/35	28/4437	4.53	0.199426	0.291592	gene-LOC114130497	1	up
ko00061	Fatty acid biosynthesis	1/35	29/4437	4.37	0.205781	0.291592	gene-LOC114121664	1	up
ko00330	Arginine and proline metabolism	1/35	40/4437	3.17	0.272532	0.368129	gene-LOC114130497	1	up
ko00240	Pyrimidine metabolism	1/35	42/4437	3.02	0.284069	0.368129	gene-LOC114121598	1	up
ko04320	Dorso-ventral axis formation	1/35	43/4437	2.95	0.28977	0.368129	gene-LOC114131259	1	up
ko04142	Lysosome	2/35	141/4437	1.8	0.306206	0.370962	gene-LOC114120405/gene-LOC114126604	2	up
ko00270	Cysteine and methionine metabolism	1/35	47/4437	2.7	0.312138	0.370962	gene-LOC114130497	1	up
ko04214	Apoptosis - fly	1/35	55/4437	2.3	0.354839	0.408532	gene-LOC114128046	1	up
ko04391	Hippo signaling pathway - fly	1/35	59/4437	2.15	0.375212	0.418897	gene-LOC114131591	1	up
ko00830	Retinol metabolism	1/35	68/4437	1.86	0.418794	0.448711	gene-LOC114125979	1	up
ko01230	Biosynthesis of amino acids	1/35	74/4437	1.71	0.446192	0.448711	gene-LOC114130497	1	up
ko00562	Inositol phosphate metabolism	1/35	75/4437	1.69	0.450634	0.448711	gene-LOC126552364	1	up
ko04068	FoxO signaling pathway	1/35	75/4437	1.69	0.450634	0.448711	gene-LOC126552364	1	up
ko01212	Fatty acid metabolism	1/35	87/4437	1.46	0.501319	0.486043	gene-LOC114121664	1	up
ko04310	Wnt signaling pathway	1/35	99/4437	1.28	0.547448	0.491962	gene-LOC114125629	1	up
ko03008	Ribosome biogenesis in eukaryotes	1/35	109/4437	1.16	0.582699	0.491962	gene-LOC114125438	1	up
ko03015	mRNA surveillance pathway	1/35	111/4437	1.14	0.589422	0.491962	gene-LOC114130767	1	up
ko00230	Purine metabolism	1/35	115/4437	1.1	0.602553	0.491962	gene-LOC114121598	1	up
ko05168	Herpes simplex virus 1 infection	1/35	116/4437	1.09	0.605772	0.491962	gene-LOC126549759	1	up
ko04013	MAPK signaling pathway - fly	1/35	117/4437	1.08	0.608965	0.491962	gene-LOC114130230	1	up
ko04145	Phagosome	1/35	119/4437	1.07	0.615276	0.491962	gene-LOC114131591	1	up
ko01200	Carbon metabolism	1/35	120/4437	1.06	0.618395	0.491962	gene-LOC114130497	1	up
ko04150	mTOR signaling pathway	1/35	123/4437	1.03	0.627603	0.491962	gene-LOC126552364	1	up
ko04140	Autophagy - animal	1/35	172/4437	0.74	0.750727	0.576216	gene-LOC126552364	1	up
ko03013	RNA transport	1/35	219/4437	0.58	0.831127	0.624908	gene-LOC114130767	1	up

## Sheet: N3D
ID	Description	GeneRatio	BgRatio	Rich_factor	pvalue	qvalue	geneID	Count	regulated
ko00980	Metabolism of xenobiotics by cytochrome P450	10/105	60/4437	7.04	1.006e-06	4.87116e-05	gene-LOC114120693/gene-LOC114120701/gene-LOC114120702/gene-LOC114122658/gene-LOC114122664/gene-LOC114122849/gene-LOC114124293/gene-LOC114127654/gene-LOC114130208/gene-LOC114130898	10	down
ko00040	Pentose and glucuronate interconversions	9/105	67/4437	5.68	2.24984e-05	0.000544698	gene-LOC114120693/gene-LOC114120701/gene-LOC114120702/gene-LOC114122658/gene-LOC114122664/gene-LOC114122849/gene-LOC114124293/gene-LOC114127654/gene-LOC114130208	9	down
ko00982	Drug metabolism - cytochrome P450	8/105	58/4437	5.83	5.40999e-05	0.000742925	gene-LOC114120693/gene-LOC114120701/gene-LOC114120702/gene-LOC114122658/gene-LOC114122849/gene-LOC114124293/gene-LOC114127654/gene-LOC114130208	8	down
ko00053	Ascorbate and aldarate metabolism	8/105	59/4437	5.73	6.13721e-05	0.000742925	gene-LOC114120693/gene-LOC114120701/gene-LOC114120702/gene-LOC114122658/gene-LOC114122849/gene-LOC114124293/gene-LOC114127654/gene-LOC114130208	8	down
ko00860	Porphyrin and chlorophyll metabolism	8/105	66/4437	5.12	0.000138602	0.00134225	gene-LOC114120693/gene-LOC114120701/gene-LOC114120702/gene-LOC114122658/gene-LOC114122849/gene-LOC114124293/gene-LOC114127654/gene-LOC114130208	8	down
ko00830	Retinol metabolism	8/105	68/4437	4.97	0.000171534	0.00138431	gene-LOC114120693/gene-LOC114120701/gene-LOC114120702/gene-LOC114122658/gene-LOC114122849/gene-LOC114124293/gene-LOC114127654/gene-LOC114130208	8	down
ko00983	Drug metabolism - other enzymes	8/105	108/4437	3.13	0.00374201	0.0258846	gene-LOC114120693/gene-LOC114120701/gene-LOC114120702/gene-LOC114122658/gene-LOC114122849/gene-LOC114124293/gene-LOC114127654/gene-LOC114130208	8	down
ko04213	Longevity regulating pathway - multiple species	6/105	67/4437	3.78	0.00471641	0.0285467	gene-LOC114119569/gene-LOC114122099/gene-LOC114124251/gene-LOC114131704/gene-LOC114132056/gene-LOC114133077	6	down
ko04142	Lysosome	9/105	141/4437	2.7	0.00575746	0.0309701	gene-LOC114121693/gene-LOC114124306/gene-LOC114125971/gene-LOC114130418/gene-LOC114131115/gene-LOC114132194/gene-LOC114132461/gene-LOC126552932/gene-LOC126552933	9	down
ko00604	Glycosphingolipid biosynthesis - ganglio series	4/105	32/4437	5.28	0.006396	0.0309701	gene-LOC114119261/gene-LOC114125575/gene-LOC114125595/gene-LOC114125611	4	down
ko00730	Thiamine metabolism	3/105	19/4437	6.67	0.00947124	0.0416916	gene-LOC114123114/gene-LOC114131988/gene-LOC114132612	3	down
ko04512	ECM-receptor interaction	4/105	40/4437	4.23	0.014073	0.0549646	gene-LOC114121240/gene-LOC114130153/gene-LOC114132479/gene-LOC114132481	4	down
ko00500	Starch and sucrose metabolism	4/105	41/4437	4.12	0.0153169	0.0549646	gene-LOC114121538/gene-LOC114127606/gene-LOC114127611/gene-LOC114128183	4	down
ko01212	Fatty acid metabolism	6/105	87/4437	2.91	0.016337	0.0549646	gene-LOC114119131/gene-LOC114121736/gene-LOC114122945/gene-LOC114125345/gene-LOC114129396/gene-LOC126548841	6	down
ko00071	Fatty acid degradation	5/105	64/4437	3.3	0.0170271	0.0549646	gene-LOC114125133/gene-LOC114131003/gene-LOC114131097/gene-LOC126551096/gene-LOC126551347	5	down
ko00061	Fatty acid biosynthesis	3/105	29/4437	4.37	0.0301234	0.0911628	gene-LOC114125345/gene-LOC114129396/gene-LOC126548841	3	down
ko00052	Galactose metabolism	4/105	53/4437	3.19	0.0357419	0.101804	gene-LOC114119869/gene-LOC114127606/gene-LOC114127611/gene-LOC114128183	4	down
ko00790	Folate biosynthesis	3/105	33/4437	3.84	0.0420406	0.113092	gene-LOC114123114/gene-LOC114130898/gene-LOC114132612	3	down
ko00350	Tyrosine metabolism	3/105	34/4437	3.73	0.0453391	0.115546	gene-LOC114129239/gene-LOC114130617/gene-LOC114131726	3	down
ko00100	Steroid biosynthesis	2/105	18/4437	4.7	0.0663602	0.145984	gene-LOC114125971/gene-LOC114131115	2	down
ko00330	Arginine and proline metabolism	3/105	40/4437	3.17	0.0676934	0.145984	gene-LOC114119435/gene-LOC114121042/gene-LOC114124062	3	down
ko01040	Biosynthesis of unsaturated fatty acids	3/105	40/4437	3.17	0.0676934	0.145984	gene-LOC114119131/gene-LOC114121736/gene-LOC114122945	3	down
ko05160	Hepatitis C	1/105	3/4437	14.09	0.0693424	0.145984	gene-LOC114121715	1	down
ko00130	Ubiquinone and other terpenoid-quinone biosynthesis	2/105	19/4437	4.45	0.073053	0.147344	gene-LOC114123376/gene-LOC114127058	2	down
ko00981	Insect hormone biosynthesis	3/105	42/4437	3.02	0.0760746	0.147344	gene-LOC114123857/gene-LOC114132497/gene-LOC114132522	3	down
ko05164	Influenza A	1/105	5/4437	8.45	0.112902	0.210264	gene-LOC114121715	1	down
ko03040	Spliceosome	6/105	150/4437	1.69	0.143212	0.256832	gene-LOC114119569/gene-LOC114122099/gene-LOC114124251/gene-LOC114131704/gene-LOC114132056/gene-LOC114133077	6	down
ko04141	Protein processing in endoplasmic reticulum	6/105	153/4437	1.66	0.152977	0.264547	gene-LOC114119569/gene-LOC114122099/gene-LOC114124251/gene-LOC114131704/gene-LOC114132056/gene-LOC114133077	6	down
ko00030	Pentose phosphate pathway	2/105	33/4437	2.56	0.183076	0.303107	gene-LOC114124191/gene-LOC114132894	2	down
ko04144	Endocytosis	6/105	164/4437	1.55	0.191194	0.303107	gene-LOC114119569/gene-LOC114122099/gene-LOC114124251/gene-LOC114131704/gene-LOC114132056/gene-LOC114133077	6	down
ko00532	Glycosaminoglycan biosynthesis - chondroitin sulfate / dermatan sulfate	1/105	9/4437	4.7	0.194055	0.303107	gene-LOC114132462	1	down
ko04080	Neuroactive ligand-receptor interaction	4/105	98/4437	1.72	0.201229	0.304491	gene-LOC114118952/gene-LOC114120633/gene-LOC114123640/gene-LOC114124990	4	down
ko00590	Arachidonic acid metabolism	2/105	40/4437	2.11	0.244213	0.358335	gene-LOC114125484/gene-LOC114130898	2	down
ko00360	Phenylalanine metabolism	1/105	13/4437	3.25	0.267847	0.374578	gene-LOC114131726	1	down
ko04320	Dorso-ventral axis formation	2/105	43/4437	1.97	0.270755	0.374578	gene-LOC114120585/gene-LOC114122449	2	down
ko04013	MAPK signaling pathway - fly	4/105	117/4437	1.44	0.299708	0.400586	gene-LOC114120341/gene-LOC114120585/gene-LOC114128730/gene-LOC126555725	4	down
ko00270	Cysteine and methionine metabolism	2/105	47/4437	1.8	0.3061	0.400586	gene-LOC114124756/gene-LOC114132253	2	down
ko00430	Taurine and hypotaurine metabolism	1/105	16/4437	2.64	0.318762	0.406179	gene-LOC114125484	1	down
ko00511	Other glycan degradation	1/105	20/4437	2.11	0.381231	0.461491	gene-LOC114124306	1	down
ko00531	Glycosaminoglycan degradation	1/105	20/4437	2.11	0.381231	0.461491	gene-LOC114132461	1	down
ko00561	Glycerolipid metabolism	2/105	63/4437	1.34	0.442223	0.519122	gene-LOC114125098/gene-LOC114130341	2	down
ko02010	ABC transporters	2/105	64/4437	1.32	0.450282	0.519122	gene-LOC114122324/gene-LOC114128844	2	down
ko00480	Glutathione metabolism	2/105	66/4437	1.28	0.466205	0.519923	gene-LOC114125484/gene-LOC114129370	2	down
ko00250	Alanine, aspartate and glutamate metabolism	1/105	28/4437	1.51	0.489645	0.519923	gene-LOC114129203	1	down
ko00380	Tryptophan metabolism	1/105	29/4437	1.46	0.5018	0.519923	gene-LOC114121071	1	down
ko00230	Purine metabolism	3/105	115/4437	1.1	0.515978	0.519923	gene-LOC114121209/gene-LOC114131093/gene-LOC114131988	3	down
ko00062	Fatty acid elongation	1/105	31/4437	1.36	0.525254	0.519923	gene-LOC114122945	1	down
ko01230	Biosynthesis of amino acids	2/105	74/4437	1.14	0.527101	0.519923	gene-LOC114124062/gene-LOC114132253	2	down
ko00640	Propanoate metabolism	1/105	32/4437	1.32	0.536568	0.519923	gene-LOC114128574	1	down
ko04145	Phagosome	3/105	119/4437	1.07	0.539283	0.519923	gene-LOC114120901/gene-LOC114128678/gene-LOC114128720	3	down
ko03020	RNA polymerase	1/105	33/4437	1.28	0.547614	0.519923	gene-LOC114132570	1	down
ko04140	Autophagy - animal	4/105	172/4437	0.98	0.586631	0.546256	gene-LOC114130418/gene-LOC114132194/gene-LOC126552932/gene-LOC126552933	4	down
ko00240	Pyrimidine metabolism	1/105	42/4437	1.01	0.635999	0.581051	gene-LOC114131093	1	down
ko00900	Terpenoid backbone biosynthesis	1/105	44/4437	0.96	0.653185	0.585702	gene-LOC114123857	1	down
ko00260	Glycine, serine and threonine metabolism	1/105	51/4437	0.83	0.707247	0.622648	gene-LOC114121315	1	down
ko00564	Glycerophospholipid metabolism	1/105	55/4437	0.77	0.734299	0.625326	NewGene_2932	1	down
ko03008	Ribosome biogenesis in eukaryotes	2/105	109/4437	0.78	0.736117	0.625326	gene-LOC114127014/gene-LOC114127223	2	down
ko04146	Peroxisome	3/105	163/4437	0.78	0.749147	0.625422	gene-LOC114125939/gene-LOC114132870/gene-LOC126550802	3	down
ko03460	Fanconi anemia pathway	2/105	144/4437	0.59	0.861664	0.707164	gene-LOC114125097/gene-LOC126549357	2	down
ko03420	Nucleotide excision repair	2/105	165/4437	0.51	0.908107	0.718438	gene-LOC114125097/gene-LOC126549357	2	down
ko04310	Wnt signaling pathway	1/105	99/4437	0.43	0.909088	0.718438	gene-LOC126555725	1	down
ko03015	mRNA surveillance pathway	1/105	111/4437	0.38	0.932273	0.718438	gene-LOC114128279	1	down
ko05168	Herpes simplex virus 1 infection	1/105	116/4437	0.36	0.940107	0.718438	gene-LOC126551916	1	down
ko04150	mTOR signaling pathway	1/105	123/4437	0.34	0.949587	0.718438	gene-LOC114119873	1	down
ko03013	RNA transport	2/105	219/4437	0.39	0.96963	0.722315	gene-LOC114119873/gene-LOC114128279	2	down

## Sheet: N4U
ID	Description	GeneRatio	BgRatio	Rich_factor	pvalue	qvalue	geneID	Count	regulated
ko03030	DNA replication	30/282	39/4437	12.1	3.51872e-29	2.5557e-27	gene-LOC114119350/gene-LOC114119595/gene-LOC114119922/gene-LOC114120296/gene-LOC114120439/gene-LOC114120492/gene-LOC114120742/gene-LOC114120926/gene-LOC114122085/gene-LOC114122116/gene-LOC114122298/gene-LOC114122888/gene-LOC114122910/gene-LOC114125223/gene-LOC114126040/gene-LOC114128351/gene-LOC114128395/gene-LOC114128543/gene-LOC114128560/gene-LOC114128924/gene-LOC114129087/gene-LOC114129144/gen…	30	up
ko03430	Mismatch repair	15/282	25/4437	9.44	1.42718e-12	5.18292e-11	gene-LOC114119595/gene-LOC114119922/gene-LOC114120296/gene-LOC114120492/gene-LOC114121602/gene-LOC114122085/gene-LOC114122298/gene-LOC114122759/gene-LOC114128384/gene-LOC114128560/gene-LOC114128924/gene-LOC114129144/gene-LOC114129367/gene-LOC114130481/gene-LOC114130924	15	up
ko03410	Base excision repair	10/282	23/4437	6.84	5.01731e-07	1.21472e-05	gene-LOC114119077/gene-LOC114119350/gene-LOC114119595/gene-LOC114120742/gene-LOC114120926/gene-LOC114122085/gene-LOC114122910/gene-LOC114128351/gene-LOC114129144/gene-LOC114130924	10	up
ko00270	Cysteine and methionine metabolism	13/282	47/4437	4.35	4.15569e-06	7.54585e-05	gene-LOC114119347/gene-LOC114119479/gene-LOC114121786/gene-LOC114123209/gene-LOC114124756/gene-LOC114125121/gene-LOC114126177/gene-LOC114126714/gene-LOC114127504/gene-LOC114130497/gene-LOC114131431/gene-LOC114132584/gene-LOC126551477	13	up
ko00670	One carbon pool by folate	6/282	10/4437	9.44	1.05736e-05	0.000153596	gene-LOC114120006/gene-LOC114123150/gene-LOC114125824/gene-LOC114127948/gene-LOC114129146/gene-LOC114133025	6	up
ko03440	Homologous recombination	10/282	35/4437	4.5	4.05687e-05	0.000491094	gene-LOC114120189/gene-LOC114120296/gene-LOC114120346/gene-LOC114120492/gene-LOC114122085/gene-LOC114123756/gene-LOC114127787/gene-LOC114129367/gene-LOC114130481/gene-LOC114130924	10	up
ko00604	Glycosphingolipid biosynthesis - ganglio series	9/282	32/4437	4.43	0.000113876	0.00118157	NewGene_2960/gene-LOC114119261/gene-LOC114122490/gene-LOC114125575/gene-LOC114125595/gene-LOC114125596/gene-LOC114125598/gene-LOC114125611/gene-LOC114125613	9	up
ko04973	Carbohydrate digestion and absorption	4/282	6/4437	10.49	0.00021646	0.00184701	gene-LOC114119868/gene-LOC114119877/gene-LOC114119879/gene-LOC114119880	4	up
ko00040	Pentose and glucuronate interconversions	13/282	67/4437	3.05	0.000236325	0.00184701	gene-LOC114119536/gene-LOC114119831/gene-LOC114120680/gene-LOC114120702/gene-LOC114121630/gene-LOC114121644/gene-LOC114122658/gene-LOC114124075/gene-LOC114127696/gene-LOC114128016/gene-LOC114128017/gene-LOC114130208/gene-LOC114131026	13	up
ko00260	Glycine, serine and threonine metabolism	11/282	51/4437	3.39	0.000271628	0.00184701	gene-LOC114119347/gene-LOC114121786/gene-LOC114121806/gene-LOC114122915/gene-LOC114125121/gene-LOC114129146/gene-LOC114130343/gene-LOC114131431/gene-LOC114132365/gene-LOC114132584/gene-LOC126551477	11	up
ko00430	Taurine and hypotaurine metabolism	6/282	16/4437	5.9	0.000290756	0.00184701	gene-LOC114125484/gene-LOC114127504/gene-LOC114128399/gene-LOC126549156/gene-LOC126549337/gene-LOC126552213	6	up
ko00980	Metabolism of xenobiotics by cytochrome P450	12/282	60/4437	3.15	0.000305158	0.00184701	gene-LOC114119536/gene-LOC114119831/gene-LOC114120680/gene-LOC114120702/gene-LOC114121372/gene-LOC114121630/gene-LOC114121644/gene-LOC114122658/gene-LOC114127459/gene-LOC114127696/gene-LOC114130208/gene-LOC114130898	12	up
ko03420	Nucleotide excision repair	22/282	165/4437	2.1	0.000640115	0.00357635	gene-LOC114119350/gene-LOC114119595/gene-LOC114119633/gene-LOC114119922/gene-LOC114120296/gene-LOC114120492/gene-LOC114120742/gene-LOC114120926/gene-LOC114122085/gene-LOC114122298/gene-LOC114126974/gene-LOC114128351/gene-LOC114128560/gene-LOC114128924/gene-LOC114128925/gene-LOC114129144/gene-LOC114129367/gene-LOC114130481/gene-LOC114130924/gene-LOC126549357/gene-LOC126550848/gene-LOC126554824	22	up
ko00360	Phenylalanine metabolism	5/282	13/4437	6.05	0.000843296	0.00421901	gene-LOC114122934/gene-LOC114130497/gene-LOC114131014/gene-LOC114131726/gene-LOC114132306	5	up
ko00982	Drug metabolism - cytochrome P450	11/282	58/4437	2.98	0.000871318	0.00421901	gene-LOC114119536/gene-LOC114119831/gene-LOC114120680/gene-LOC114120702/gene-LOC114121372/gene-LOC114121630/gene-LOC114121644/gene-LOC114122658/gene-LOC114127459/gene-LOC114127696/gene-LOC114130208	11	up
ko00053	Ascorbate and aldarate metabolism	11/282	59/4437	2.93	0.00101175	0.004369	gene-LOC114119536/gene-LOC114119831/gene-LOC114120680/gene-LOC114120702/gene-LOC114121630/gene-LOC114121644/gene-LOC114122658/gene-LOC114122915/gene-LOC114123355/gene-LOC114127696/gene-LOC114130208	11	up
ko00350	Tyrosine metabolism	8/282	34/4437	3.7	0.0010226	0.004369	gene-LOC114121372/gene-LOC114122934/gene-LOC114126368/gene-LOC114127985/gene-LOC114130497/gene-LOC114131014/gene-LOC114131726/gene-LOC114132306	8	up
ko00052	Galactose metabolism	10/282	53/4437	2.97	0.00155179	0.00626159	gene-LOC114119868/gene-LOC114119869/gene-LOC114119870/gene-LOC114119877/gene-LOC114119879/gene-LOC114119880/gene-LOC114124075/gene-LOC114127611/gene-LOC114128183/gene-LOC114130782	10	up
ko00480	Glutathione metabolism	11/282	66/4437	2.62	0.00260891	0.00991564	gene-LOC114119479/gene-LOC114122873/gene-LOC114125484/gene-LOC114127098/gene-LOC114127459/gene-LOC114128399/gene-LOC114129938/gene-LOC114129957/gene-LOC126549156/gene-LOC126549337/gene-LOC126552213	11	up
ko03040	Spliceosome	19/282	150/4437	1.99	0.00273039	0.00991564	gene-LOC114119875/gene-LOC114120175/gene-LOC114120291/gene-LOC114120410/gene-LOC114120438/gene-LOC114121173/gene-LOC114121368/gene-LOC114122609/gene-LOC114124415/gene-LOC114124552/gene-LOC114125902/gene-LOC114126001/gene-LOC114127423/gene-LOC114128084/gene-LOC114128333/gene-LOC114130619/gene-LOC114132771/gene-LOC114132775/gene-LOC126549468	19	up
ko00983	Drug metabolism - other enzymes	15/282	108/4437	2.19	0.00310147	0.0107269	gene-LOC114119536/gene-LOC114119831/gene-LOC114120680/gene-LOC114120702/gene-LOC114121630/gene-LOC114121644/gene-LOC114122658/gene-LOC114122873/gene-LOC114122931/gene-LOC114127098/gene-LOC114127459/gene-LOC114127696/gene-LOC114129938/gene-LOC114129957/gene-LOC114130208	15	up
ko00790	Folate biosynthesis	7/282	33/4437	3.34	0.00396328	0.0130845	gene-LOC114120006/gene-LOC114123115/gene-LOC114123116/gene-LOC114124075/gene-LOC114124325/gene-LOC114130898/gene-LOC114132612	7	up
ko00240	Pyrimidine metabolism	8/282	42/4437	3	0.00426577	0.0134708	gene-LOC114122873/gene-LOC114122931/gene-LOC114127098/gene-LOC114127665/gene-LOC114128870/gene-LOC114129938/gene-LOC114129957/gene-LOC114131093	8	up
ko00250	Alanine, aspartate and glutamate metabolism	6/282	28/4437	3.37	0.0071622	0.020988	gene-LOC114118948/gene-LOC114121208/gene-LOC114129198/gene-LOC114129203/gene-LOC114130042/gene-LOC114130497	6	up
ko00450	Selenocompound metabolism	4/282	13/4437	4.84	0.00722412	0.020988	gene-LOC114119347/gene-LOC114122043/gene-LOC114125121/gene-LOC126551477	4	up
ko00830	Retinol metabolism	10/282	68/4437	2.31	0.00995429	0.0278075	gene-LOC114119536/gene-LOC114119831/gene-LOC114120680/gene-LOC114120702/gene-LOC114121372/gene-LOC114121630/gene-LOC114121644/gene-LOC114122658/gene-LOC114127696/gene-LOC114130208	10	up
ko00590	Arachidonic acid metabolism	7/282	40/4437	2.75	0.011818	0.0317912	gene-LOC114119961/gene-LOC114125484/gene-LOC114128399/gene-LOC114130898/gene-LOC126549156/gene-LOC126549337/gene-LOC126552213	7	up
ko01230	Biosynthesis of amino acids	10/282	74/4437	2.13	0.017592	0.0456335	gene-LOC114119347/gene-LOC114121786/gene-LOC114123487/gene-LOC114124062/gene-LOC114125121/gene-LOC114130042/gene-LOC114130497/gene-LOC114131431/gene-LOC114132584/gene-LOC126551477	10	up
ko00860	Porphyrin and chlorophyll metabolism	9/282	66/4437	2.15	0.0224893	0.0563252	gene-LOC114119536/gene-LOC114119831/gene-LOC114120680/gene-LOC114120702/gene-LOC114121630/gene-LOC114121644/gene-LOC114122658/gene-LOC114127696/gene-LOC114130208	9	up
ko03450	Non-homologous end-joining	3/282	11/4437	4.29	0.0286149	0.0692782	gene-LOC114120189/gene-LOC114122910/gene-LOC114126783	3	up
ko04142	Lysosome	15/282	141/4437	1.67	0.0327513	0.0767348	gene-LOC114121295/gene-LOC114121838/gene-LOC114125009/gene-LOC114125012/gene-LOC114125014/gene-LOC114127056/gene-LOC114127628/gene-LOC114129229/gene-LOC114129231/gene-LOC114129740/gene-LOC114130872/gene-LOC114132903/gene-LOC126550501/gene-LOC126552932/gene-LOC126552933	15	up
ko00330	Arginine and proline metabolism	6/282	40/4437	2.36	0.0386101	0.0876348	gene-LOC114119435/gene-LOC114119479/gene-LOC114122915/gene-LOC114123355/gene-LOC114124062/gene-LOC114130497	6	up
ko00981	Insect hormone biosynthesis	6/282	42/4437	2.25	0.0475094	0.104566	gene-LOC114119318/gene-LOC114122185/gene-LOC114123355/gene-LOC114126496/gene-LOC114127987/gene-LOC126548953	6	up
ko00230	Purine metabolism	12/282	115/4437	1.64	0.0596536	0.127433	gene-LOC114121208/gene-LOC114121209/gene-LOC114122873/gene-LOC114123957/gene-LOC114125824/gene-LOC114127098/gene-LOC114128375/gene-LOC114129938/gene-LOC114129957/gene-LOC114130846/gene-LOC114131093/gene-LOC114133025	12	up
ko00561	Glycerolipid metabolism	7/282	63/4437	1.75	0.102671	0.207696	gene-LOC114122915/gene-LOC114123355/gene-LOC114123901/gene-LOC114124075/gene-LOC114125098/gene-LOC114130341/gene-LOC126549064	7	up
ko04512	ECM-receptor interaction	5/282	40/4437	1.97	0.10694	0.207696	NewGene_2266/gene-LOC114120831/gene-LOC114128197/gene-LOC114132479/gene-LOC114132481	5	up
ko00061	Fatty acid biosynthesis	4/282	29/4437	2.17	0.108664	0.207696	gene-LOC114121660/gene-LOC114121661/gene-LOC114125345/gene-LOC126548841	4	up
ko00380	Tryptophan metabolism	4/282	29/4437	2.17	0.108664	0.207696	gene-LOC114122915/gene-LOC114123355/gene-LOC114131673/gene-LOC114132211	4	up
ko00730	Thiamine metabolism	3/282	19/4437	2.48	0.115895	0.215681	gene-LOC114123115/gene-LOC114123116/gene-LOC114132612	3	up
ko00630	Glyoxylate and dicarboxylate metabolism	4/282	30/4437	2.1	0.119461	0.215681	gene-LOC114121806/gene-LOC114124583/gene-LOC114126714/gene-LOC114129146	4	up
ko04923	Regulation of lipolysis in adipocytes	1/282	2/4437	7.87	0.123087	0.215681	gene-LOC114119961	1	up
ko03460	Fanconi anemia pathway	13/282	144/4437	1.42	0.12472	0.215681	gene-LOC114119633/gene-LOC114120296/gene-LOC114120346/gene-LOC114120492/gene-LOC114121602/gene-LOC114123283/gene-LOC114125025/gene-LOC114127787/gene-LOC114129367/gene-LOC114130481/gene-LOC126549357/gene-LOC126550848/gene-LOC126554824	13	up
ko04360	Axon guidance	2/282	11/4437	2.86	0.151669	0.256185	gene-LOC114119025/gene-LOC126552507	2	up
ko00220	Arginine biosynthesis	2/282	12/4437	2.62	0.174723	0.288418	gene-LOC114123487/gene-LOC114130497	2	up
ko04068	FoxO signaling pathway	7/282	75/4437	1.47	0.197257	0.313075	gene-LOC114121184/gene-LOC114121749/gene-LOC114122059/gene-LOC114127364/gene-LOC114127444/gene-LOC114131580/gene-LOC126548961	7	up
ko00340	Histidine metabolism	2/282	13/4437	2.42	0.198281	0.313075	gene-LOC114122915/gene-LOC114123355	2	up
ko01210	2-Oxocarboxylic acid metabolism	3/282	25/4437	1.89	0.209774	0.324175	gene-LOC114123487/gene-LOC114130497/gene-LOC114132211	3	up
ko00071	Fatty acid degradation	6/282	64/4437	1.48	0.219346	0.331905	gene-LOC114121372/gene-LOC114122915/gene-LOC114123355/gene-LOC114126122/gene-LOC114126125/gene-LOC114126129	6	up
ko04014	Ras signaling pathway	1/282	4/4437	3.93	0.231071	0.33566	gene-LOC114119961	1	up
ko05222	Small cell lung cancer	1/282	4/4437	3.93	0.231071	0.33566	gene-LOC114131814	1	up
ko00500	Starch and sucrose metabolism	4/282	41/4437	1.54	0.261832	0.372887	gene-LOC114121420/gene-LOC114126655/gene-LOC114127611/gene-LOC114128183	4	up
ko04514	Cell adhesion molecules	2/282	16/4437	1.97	0.270504	0.376588	gene-LOC114129046/gene-LOC114132349	2	up
ko00400	Phenylalanine, tyrosine and tryptophan biosynthesis	1/282	5/4437	3.15	0.279985	0.376588	gene-LOC114130497	1	up
ko00750	Vitamin B6 metabolism	1/282	5/4437	3.15	0.279985	0.376588	gene-LOC114131431	1	up
ko00900	Terpenoid backbone biosynthesis	4/282	44/4437	1.43	0.305376	0.403271	gene-LOC114119318/gene-LOC114122185/gene-LOC114127987/gene-LOC126548953	4	up
ko03013	RNA transport	16/282	219/4437	1.15	0.316073	0.409944	gene-LOC114119726/gene-LOC114120250/gene-LOC114120410/gene-LOC114120459/gene-LOC114122089/gene-LOC114122978/gene-LOC114123724/gene-LOC114124716/gene-LOC114126077/gene-LOC114127898/gene-LOC114128229/gene-LOC114128333/gene-LOC114129140/gene-LOC114130120/gene-LOC114131627/gene-LOC114132507	16	up
ko00640	Propanoate metabolism	3/282	32/4437	1.48	0.332652	0.423878	gene-LOC114120843/gene-LOC114128566/gene-LOC114128574	3	up
ko03008	Ribosome biogenesis in eukaryotes	8/282	109/4437	1.15	0.389825	0.488166	gene-LOC114121997/gene-LOC114123173/gene-LOC114124057/gene-LOC114124519/gene-LOC114127223/gene-LOC114127328/gene-LOC114130619/gene-LOC114132507	8	up
ko00620	Pyruvate metabolism	3/282	36/4437	1.31	0.403503	0.494975	gene-LOC114122915/gene-LOC114123355/gene-LOC114126714	3	up
ko05200	Pathways in cancer	1/282	8/4437	1.97	0.408892	0.494975	gene-LOC114131814	1	up
ko00591	Linoleic acid metabolism	1/282	9/4437	1.75	0.446529	0.530185	gene-LOC114119961	1	up
ko00051	Fructose and mannose metabolism	2/282	24/4437	1.31	0.456769	0.530185	gene-LOC114124075/gene-LOC114131026	2	up
ko00310	Lysine degradation	7/282	101/4437	1.09	0.463545	0.530185	gene-LOC114121214/gene-LOC114122915/gene-LOC114123355/gene-LOC114124785/gene-LOC114131380/gene-LOC114131445/gene-LOC114132211	7	up
ko01212	Fatty acid metabolism	6/282	87/4437	1.09	0.479892	0.530185	gene-LOC114119131/gene-LOC114121660/gene-LOC114121661/gene-LOC114121736/gene-LOC114125345/gene-LOC126548841	6	up
ko00010	Glycolysis / Gluconeogenesis	4/282	56/4437	1.12	0.480693	0.530185	gene-LOC114121372/gene-LOC114122915/gene-LOC114123355/gene-LOC114130385	4	up
ko00740	Riboflavin metabolism	1/282	10/4437	1.57	0.481777	0.530185	gene-LOC114130872	1	up
ko01200	Carbon metabolism	8/282	120/4437	1.05	0.49799	0.533004	gene-LOC114121372/gene-LOC114121786/gene-LOC114121806/gene-LOC114124583/gene-LOC114126714/gene-LOC114129146/gene-LOC114130497/gene-LOC114131431	8	up
ko03018	RNA degradation	5/282	73/4437	1.08	0.499015	0.533004	gene-LOC114124261/gene-LOC114124552/gene-LOC114127423/gene-LOC114127447/gene-LOC114132775	5	up
ko00280	Valine, leucine and isoleucine degradation	3/282	44/4437	1.07	0.536859	0.558243	gene-LOC114120843/gene-LOC114122915/gene-LOC114123355	3	up
ko00600	Sphingolipid metabolism	2/282	28/4437	1.12	0.539455	0.558243	gene-LOC114120323/gene-LOC114132802	2	up
ko00592	alpha-Linolenic acid metabolism	1/282	12/4437	1.31	0.545703	0.558243	gene-LOC114119961	1	up
ko00770	Pantothenate and CoA biosynthesis	1/282	14/4437	1.12	0.601768	0.598731	gene-LOC114123355	1	up
ko04510	Focal adhesion	1/282	14/4437	1.12	0.601768	0.598731	NewGene_2266	1	up
ko00410	beta-Alanine metabolism	2/282	32/4437	0.98	0.613062	0.601725	gene-LOC114122915/gene-LOC114123355	2	up
ko04010	MAPK signaling pathway	1/282	15/4437	1.05	0.627158	0.607353	gene-LOC114122941	1	up
ko00564	Glycerophospholipid metabolism	3/282	55/4437	0.86	0.68913	0.630125	gene-LOC114119961/gene-LOC114128346/gene-LOC126549064	3	up
ko04214	Apoptosis - fly	3/282	55/4437	0.86	0.68913	0.630125	gene-LOC114119077/gene-LOC114123267/gene-LOC114129622	3	up
ko00514	Other types of O-glycan biosynthesis	2/282	37/4437	0.85	0.692014	0.630125	gene-LOC114122774/gene-LOC114124785	2	up
ko04341	Hedgehog signaling pathway - fly	2/282	37/4437	0.85	0.692014	0.630125	gene-LOC114122517/gene-LOC114129981	2	up
ko00100	Steroid biosynthesis	1/282	18/4437	0.87	0.694051	0.630125	gene-LOC114122208	1	up
ko00650	Butanoate metabolism	1/282	20/4437	0.79	0.731857	0.648999	gene-LOC114118948	1	up
ko01040	Biosynthesis of unsaturated fatty acids	2/282	40/4437	0.79	0.73271	0.648999	gene-LOC114119131/gene-LOC114121736	2	up
ko00565	Ether lipid metabolism	1/282	21/4437	0.75	0.748977	0.655414	gene-LOC114119961	1	up
ko02010	ABC transporters	3/282	64/4437	0.74	0.783278	0.677271	gene-LOC114120592/gene-LOC114122324/gene-LOC114128844	3	up
ko00760	Nicotinate and nicotinamide metabolism	1/282	24/4437	0.66	0.794071	0.678525	gene-LOC114128375	1	up
ko04120	Ubiquitin mediated proteolysis	11/282	215/4437	0.8	0.816276	0.689389	NewGene_457/gene-LOC114119705/gene-LOC114120963/gene-LOC114121681/gene-LOC114121749/gene-LOC114125387/gene-LOC114128084/gene-LOC114128925/gene-LOC114130346/gene-LOC114130961/gene-LOC114131502	11	up
ko03015	mRNA surveillance pathway	5/282	111/4437	0.71	0.844166	0.704748	gene-LOC114119726/gene-LOC114120410/gene-LOC114127898/gene-LOC114128333/gene-LOC114129984	5	up
ko04140	Autophagy - animal	8/282	172/4437	0.73	0.865809	0.711759	gene-LOC114121295/gene-LOC114121838/gene-LOC114127628/gene-LOC114129229/gene-LOC114129231/gene-LOC126550501/gene-LOC126552932/gene-LOC126552933	8	up
ko04013	MAPK signaling pathway - fly	5/282	117/4437	0.67	0.874911	0.711759	gene-LOC114120897/gene-LOC114122517/gene-LOC114129981/gene-LOC114130230/gene-LOC114130363	5	up
ko00030	Pentose phosphate pathway	1/282	33/4437	0.48	0.886403	0.711759	gene-LOC126555855	1	up
ko04330	Notch signaling pathway	1/282	37/4437	0.43	0.912829	0.711759	gene-LOC114125298	1	up
ko00020	Citrate cycle (TCA cycle)	1/282	40/4437	0.39	0.928542	0.711759	gene-LOC114126714	1	up
ko03022	Basal transcription factors	1/282	42/4437	0.37	0.937415	0.711759	gene-LOC114126974	1	up
ko04350	TGF-beta signaling pathway	2/282	69/4437	0.46	0.940163	0.711759	gene-LOC114122517/gene-LOC114129981	2	up
ko00510	N-Glycan biosynthesis	1/282	48/4437	0.33	0.957969	0.711759	gene-LOC114122137	1	up
ko00970	Aminoacyl-tRNA biosynthesis	1/282	48/4437	0.33	0.957969	0.711759	gene-LOC114132938	1	up
ko00520	Amino sugar and nucleotide sugar metabolism	1/282	63/4437	0.25	0.984503	0.711759	gene-LOC114130782	1	up
ko04150	mTOR signaling pathway	3/282	123/4437	0.38	0.987249	0.711759	gene-LOC114120250/gene-LOC114121749/gene-LOC114128285	3	up
ko04310	Wnt signaling pathway	2/282	99/4437	0.32	0.989021	0.711759	gene-LOC114119759/gene-LOC114128285	2	up
ko04215	Apoptosis - multiple species	1/282	71/4437	0.22	0.990911	0.711759	gene-LOC114119937	1	up
ko04146	Peroxisome	4/282	163/4437	0.39	0.994068	0.711759	gene-LOC114124583/gene-LOC114126508/gene-LOC114127638/gene-LOC126550802	4	up
ko05168	Herpes simplex virus 1 infection	1/282	116/4437	0.14	0.999557	0.711759	gene-LOC126551916	1	up

## Sheet: N4D
ID	Description	GeneRatio	BgRatio	Rich_factor	pvalue	qvalue	geneID	Count	regulated
ko00190	Oxidative phosphorylation	40/303	117/4437	5.01	6.03705e-19	7.68929e-17	NewGene_2968/gene-ATP6/gene-COX1/gene-COX2/gene-COX3/gene-CYTB/gene-LOC114118939/gene-LOC114119082/gene-LOC114120229/gene-LOC114120280/gene-LOC114120643/gene-LOC114121239/gene-LOC114122132/gene-LOC114122434/gene-LOC114123111/gene-LOC114123501/gene-LOC114123750/gene-LOC114124028/gene-LOC114124167/gene-LOC114124407/gene-LOC114124656/gene-LOC114125079/gene-LOC114125509/gene-LOC114125600/gene-LOC1141…	40	down
ko04080	Neuroactive ligand-receptor interaction	24/303	98/4437	3.59	1.93922e-08	9.02011e-07	gene-LOC114118908/gene-LOC114119132/gene-LOC114120066/gene-LOC114120466/gene-LOC114120849/gene-LOC114120866/gene-LOC114122493/gene-LOC114122599/gene-LOC114123600/gene-LOC114125047/gene-LOC114125261/gene-LOC114125464/gene-LOC114125896/gene-LOC114126408/gene-LOC114126906/gene-LOC114128687/gene-LOC114128867/gene-LOC114129108/gene-LOC114130507/gene-LOC114130602/gene-LOC114131015/gene-LOC114132083/gen…	24	down
ko00071	Fatty acid degradation	19/303	64/4437	4.35	2.12457e-08	9.02011e-07	gene-LOC114120914/gene-LOC114124954/gene-LOC114126108/gene-LOC114126114/gene-LOC114126128/gene-LOC114126130/gene-LOC114126131/gene-LOC114126217/gene-LOC114126667/gene-LOC114126669/gene-LOC114127836/gene-LOC114129238/gene-LOC114130103/gene-LOC114130161/gene-LOC114130650/gene-LOC114131003/gene-LOC114131097/gene-LOC114131845/gene-LOC126552683	19	down
ko00020	Citrate cycle (TCA cycle)	13/303	40/4437	4.76	1.21985e-06	3.88425e-05	gene-LOC114119082/gene-LOC114121534/gene-LOC114123172/gene-LOC114124358/gene-LOC114124407/gene-LOC114125600/gene-LOC114125834/gene-LOC114126540/gene-LOC114130071/gene-LOC114130477/gene-LOC114130770/gene-LOC114131668/gene-LOC114132765	13	down
ko04745	Phototransduction - fly	8/303	26/4437	4.51	0.0002272	0.00578761	gene-LOC114123668/gene-LOC114124473/gene-LOC114125456/gene-LOC114127462/gene-LOC114127831/gene-LOC114129985/gene-LOC114131339/gene-LOC114131591	8	down
ko00380	Tryptophan metabolism	8/303	29/4437	4.04	0.000521014	0.0110601	gene-LOC114121071/gene-LOC114121811/gene-LOC114123509/gene-LOC114129730/gene-LOC114130103/gene-LOC114130161/gene-LOC114130770/gene-LOC114132206	8	down
ko01200	Carbon metabolism	17/303	120/4437	2.07	0.00290946	0.052939	gene-LOC114119082/gene-LOC114121534/gene-LOC114123172/gene-LOC114123450/gene-LOC114124358/gene-LOC114124407/gene-LOC114124804/gene-LOC114125600/gene-LOC114125834/gene-LOC114126217/gene-LOC114126540/gene-LOC114130071/gene-LOC114130103/gene-LOC114130477/gene-LOC114130770/gene-LOC114131668/gene-LOC114132765	17	down
ko04961	Endocrine and other factor-regulated calcium reabsorption	2/303	2/4437	14.64	0.0046491	0.0740185	gene-LOC114120112/gene-LOC114126721	2	down
ko00100	Steroid biosynthesis	5/303	18/4437	4.07	0.00587289	0.0831135	gene-LOC114125972/gene-LOC114130252/gene-LOC114130750/gene-LOC114131115/gene-LOC114131146	5	down
ko00280	Valine, leucine and isoleucine degradation	8/303	44/4437	2.66	0.00877757	0.111798	gene-LOC114120914/gene-LOC114124954/gene-LOC114126217/gene-LOC114126224/gene-LOC114129238/gene-LOC114130103/gene-LOC114130161/gene-LOC114132815	8	down
ko01212	Fatty acid metabolism	12/303	87/4437	2.02	0.0142415	0.164902	gene-LOC114120762/gene-LOC114120914/gene-LOC114121739/gene-LOC114124156/gene-LOC114124954/gene-LOC114126217/gene-LOC114127836/gene-LOC114129238/gene-LOC114129891/gene-LOC114130103/gene-LOC114130161/gene-LOC114130650	12	down
ko00062	Fatty acid elongation	6/303	31/4437	2.83	0.0166001	0.176194	gene-LOC114120762/gene-LOC114120914/gene-LOC114124156/gene-LOC114129238/gene-LOC114130103/gene-LOC114130161	6	down
ko01210	2-Oxocarboxylic acid metabolism	5/303	25/4437	2.93	0.0245952	0.235121	gene-LOC114121534/gene-LOC114123172/gene-LOC114125834/gene-LOC114130477/gene-LOC114132206	5	down
ko00520	Amino sugar and nucleotide sugar metabolism	9/303	63/4437	2.09	0.0258439	0.235121	gene-LOC114122668/gene-LOC114122854/gene-LOC114124370/gene-LOC114124482/gene-LOC114124804/gene-LOC114125335/gene-LOC114126623/gene-LOC114128368/gene-LOC114132241	9	down
ko00650	Butanoate metabolism	4/303	20/4437	2.93	0.0432678	0.27181	gene-LOC114126217/gene-LOC114126224/gene-LOC114130103/gene-LOC114130161	4	down
ko00052	Galactose metabolism	7/303	53/4437	1.93	0.0666553	0.27181	gene-LOC114119230/gene-LOC114119959/gene-LOC114121545/gene-LOC114121594/gene-LOC114123675/gene-LOC114125515/gene-LOC114128190	7	down
ko01522	Endocrine resistance	1/303	1/4437	14.64	0.0682894	0.27181	gene-LOC114126721	1	down
ko04740	Olfactory transduction	1/303	1/4437	14.64	0.0682894	0.27181	gene-LOC114126560	1	down
ko04915	Estrogen signaling pathway	1/303	1/4437	14.64	0.0682894	0.27181	gene-LOC114126721	1	down
ko04917	Prolactin signaling pathway	1/303	1/4437	14.64	0.0682894	0.27181	gene-LOC114126721	1	down
ko04977	Vitamin digestion and absorption	1/303	1/4437	14.64	0.0682894	0.27181	gene-LOC114125778	1	down
ko05012	Parkinson disease	1/303	1/4437	14.64	0.0682894	0.27181	gene-LOC114125661	1	down
ko05020	Prion disease	1/303	1/4437	14.64	0.0682894	0.27181	gene-LOC114125661	1	down
ko05134	Legionellosis	1/303	1/4437	14.64	0.0682894	0.27181	gene-LOC114125661	1	down
ko05152	Tuberculosis	1/303	1/4437	14.64	0.0682894	0.27181	gene-LOC114125661	1	down
ko05162	Measles	1/303	1/4437	14.64	0.0682894	0.27181	gene-LOC114125661	1	down
ko05169	Epstein-Barr virus infection	1/303	1/4437	14.64	0.0682894	0.27181	gene-LOC114125661	1	down
ko05224	Breast cancer	1/303	1/4437	14.64	0.0682894	0.27181	gene-LOC114126721	1	down
ko05410	Hypertrophic cardiomyopathy	1/303	1/4437	14.64	0.0682894	0.27181	gene-LOC114126763	1	down
ko05412	Arrhythmogenic right ventricular cardiomyopathy	1/303	1/4437	14.64	0.0682894	0.27181	gene-LOC114126763	1	down
ko05414	Dilated cardiomyopathy	1/303	1/4437	14.64	0.0682894	0.27181	gene-LOC114126763	1	down
ko05416	Viral myocarditis	1/303	1/4437	14.64	0.0682894	0.27181	gene-LOC114126763	1	down
ko00310	Lysine degradation	11/303	101/4437	1.59	0.0815446	0.314734	gene-LOC114121729/gene-LOC114122472/gene-LOC114124231/gene-LOC114124470/gene-LOC114130103/gene-LOC114130161/gene-LOC114130396/gene-LOC114130770/gene-LOC114132206/gene-LOC126551101/gene-LOC126551504	11	down
ko00533	Glycosaminoglycan biosynthesis - keratan sulfate	2/303	8/4437	3.66	0.0990092	0.360304	gene-LOC114119407/gene-LOC114121594	2	down
ko05200	Pathways in cancer	2/303	8/4437	3.66	0.0990092	0.360304	gene-LOC114125661/gene-LOC114126721	2	down
ko01524	Platinum drug resistance	1/303	2/4437	7.32	0.13193	0.409846	gene-LOC114125661	1	down
ko04919	Thyroid hormone signaling pathway	1/303	2/4437	7.32	0.13193	0.409846	gene-LOC114126721	1	down
ko05010	Alzheimer disease	1/303	2/4437	7.32	0.13193	0.409846	gene-LOC114125661	1	down
ko05014	Amyotrophic lateral sclerosis	1/303	2/4437	7.32	0.13193	0.409846	gene-LOC114125661	1	down
ko05016	Huntington disease	1/303	2/4437	7.32	0.13193	0.409846	gene-LOC114125661	1	down
ko05161	Hepatitis B	1/303	2/4437	7.32	0.13193	0.409846	gene-LOC114125661	1	down
ko00730	Thiamine metabolism	3/303	19/4437	2.31	0.135986	0.41239	gene-LOC114119501/gene-LOC114129876/gene-LOC114132717	3	down
ko02010	ABC transporters	7/303	64/4437	1.6	0.144028	0.426618	gene-LOC114119625/gene-LOC114120116/gene-LOC114124054/gene-LOC114125735/gene-LOC114126839/gene-LOC114131569/gene-LOC114132266	7	down
ko00531	Glycosaminoglycan degradation	3/303	20/4437	2.2	0.152349	0.441009	gene-LOC114119959/gene-LOC114123047/gene-LOC114127012	3	down
ko00601	Glycosphingolipid biosynthesis - lacto and neolacto series	2/303	11/4437	2.66	0.170261	0.452889	gene-LOC114119407/gene-LOC114121594	2	down
ko04213	Longevity regulating pathway - multiple species	7/303	67/4437	1.53	0.170458	0.452889	gene-LOC114119569/gene-LOC114120636/gene-LOC114122099/gene-LOC114124251/gene-LOC114130109/gene-LOC114132056/gene-LOC114133077	7	down
ko00640	Propanoate metabolism	4/303	32/4437	1.83	0.171294	0.452889	gene-LOC114124358/gene-LOC114126217/gene-LOC114126540/gene-LOC114130103	4	down
ko00830	Retinol metabolism	7/303	68/4437	1.51	0.179712	0.452889	gene-LOC114119987/gene-LOC114122155/gene-LOC114122920/gene-LOC114124293/gene-LOC114125370/gene-LOC114125936/gene-LOC114132604	7	down
ko00790	Folate biosynthesis	4/303	33/4437	1.77	0.185176	0.452889	gene-LOC114119501/gene-LOC114123079/gene-LOC114123393/gene-LOC114132717	4	down
ko04145	Phagosome	11/303	119/4437	1.35	0.187203	0.452889	gene-LOC114120901/gene-LOC114122758/gene-LOC114126158/gene-LOC114126713/gene-LOC114128915/gene-LOC114129494/gene-LOC114131591/gene-LOC114131812/gene-LOC114132095/gene-LOC114132782/gene-LOC126555608	11	down
ko03320	PPAR signaling pathway	1/303	3/4437	4.88	0.191236	0.452889	gene-LOC114126225	1	down
ko04270	Vascular smooth muscle contraction	1/303	3/4437	4.88	0.191236	0.452889	gene-LOC114128466	1	down
ko05160	Hepatitis C	1/303	3/4437	4.88	0.191236	0.452889	gene-LOC114125661	1	down
ko00515	Mannose type O-glycan biosynthesis	2/303	12/4437	2.44	0.195566	0.452889	gene-LOC114121594/gene-LOC114130483	2	down
ko04711	Circadian rhythm - fly	2/303	12/4437	2.44	0.195566	0.452889	gene-LOC114123480/gene-LOC114127660	2	down
ko00350	Tyrosine metabolism	4/303	34/4437	1.72	0.19941	0.453546	gene-LOC114123079/gene-LOC114129730/gene-LOC114131917/gene-LOC114132691	4	down
ko05222	Small cell lung cancer	1/303	4/4437	3.66	0.246504	0.550821	gene-LOC114125661	1	down
ko04142	Lysosome	12/303	141/4437	1.25	0.253867	0.557494	gene-LOC114119959/gene-LOC114121183/gene-LOC114121556/gene-LOC114122234/gene-LOC114123047/gene-LOC114125852/gene-LOC114125972/gene-LOC114127012/gene-LOC114128943/gene-LOC114130750/gene-LOC114131115/gene-LOC114132095	12	down
ko00260	Glycine, serine and threonine metabolism	5/303	51/4437	1.44	0.267049	0.576503	gene-LOC114121312/gene-LOC114121315/gene-LOC114121546/gene-LOC114121547/gene-LOC114131958	5	down
ko04512	ECM-receptor interaction	4/303	40/4437	1.46	0.290292	0.593071	gene-LOC114119138/gene-LOC114123210/gene-LOC114123911/gene-LOC114131812	4	down
ko00750	Vitamin B6 metabolism	1/303	5/4437	2.93	0.298006	0.593071	gene-LOC114126521	1	down
ko04210	Apoptosis	1/303	5/4437	2.93	0.298006	0.593071	gene-LOC114125661	1	down
ko05164	Influenza A	1/303	5/4437	2.93	0.298006	0.593071	gene-LOC114125661	1	down
ko05205	Proteoglycans in cancer	1/303	5/4437	2.93	0.298006	0.593071	gene-LOC114126721	1	down
ko00500	Starch and sucrose metabolism	4/303	41/4437	1.43	0.306041	0.599692	gene-LOC114119230/gene-LOC114123675/gene-LOC114124804/gene-LOC114128190	4	down
ko04146	Peroxisome	13/303	163/4437	1.17	0.320202	0.602899	gene-LOC114120636/gene-LOC114125593/gene-LOC114125943/gene-LOC114126224/gene-LOC114126643/gene-LOC114127636/gene-LOC114129898/gene-LOC114129902/gene-LOC114130650/gene-LOC114130672/gene-LOC114131170/gene-LOC114132793/gene-LOC114132870	13	down
ko04624	Toll and Imd signaling pathway	5/303	55/4437	1.33	0.321416	0.602899	gene-LOC114123134/gene-LOC114128657/gene-LOC114130217/gene-LOC114131581/gene-LOC114131811	5	down
ko00981	Insect hormone biosynthesis	4/303	42/4437	1.39	0.321878	0.602899	gene-LOC114121527/gene-LOC114122455/gene-LOC114132497/gene-LOC126549821	4	down
ko04973	Carbohydrate digestion and absorption	1/303	6/4437	2.44	0.345999	0.638686	gene-LOC114125515	1	down
ko00982	Drug metabolism - cytochrome P450	5/303	58/4437	1.26	0.362998	0.648737	gene-LOC114119987/gene-LOC114122920/gene-LOC114124293/gene-LOC114127456/gene-LOC114132604	5	down
ko04137	Mitophagy - animal	4/303	45/4437	1.3	0.369625	0.648737	gene-LOC114120860/gene-LOC114120861/gene-LOC114128857/gene-LOC114130052	4	down
ko00410	beta-Alanine metabolism	3/303	32/4437	1.37	0.375136	0.648737	gene-LOC114126217/gene-LOC114128537/gene-LOC114130103	3	down
ko00130	Ubiquinone and other terpenoid-quinone biosynthesis	2/303	19/4437	1.54	0.376146	0.648737	gene-LOC114124279/gene-LOC114126066	2	down
ko00053	Ascorbate and aldarate metabolism	5/303	59/4437	1.24	0.376911	0.648737	gene-LOC114119987/gene-LOC114122920/gene-LOC114124293/gene-LOC114125445/gene-LOC114132604	5	down
ko00140	Steroid hormone biosynthesis	1/303	7/4437	2.09	0.390721	0.654974	gene-LOC114130252	1	down
ko00980	Metabolism of xenobiotics by cytochrome P450	5/303	60/4437	1.22	0.390819	0.654974	gene-LOC114119987/gene-LOC114122920/gene-LOC114124293/gene-LOC114127456/gene-LOC114132604	5	down
ko00561	Glycerolipid metabolism	5/303	63/4437	1.16	0.432353	0.69713	gene-LOC114121601/gene-LOC114123293/gene-LOC114126423/gene-LOC114131146/gene-LOC114131722	5	down
ko04060	Cytokine-cytokine receptor interaction	1/303	8/4437	1.83	0.432394	0.69713	gene-LOC114120246	1	down
ko05202	Transcriptional misregulation in cancer	1/303	8/4437	1.83	0.432394	0.69713	gene-LOC114120886	1	down
ko00620	Pyruvate metabolism	3/303	36/4437	1.22	0.450073	0.716563	gene-LOC114123450/gene-LOC114130071/gene-LOC114131852	3	down
ko04115	p53 signaling pathway	1/303	9/4437	1.63	0.471225	0.735128	gene-LOC114125661	1	down
ko00860	Porphyrin and chlorophyll metabolism	5/303	66/4437	1.11	0.473277	0.735128	gene-LOC114119987/gene-LOC114122920/gene-LOC114124293/gene-LOC114131426/gene-LOC114132604	5	down
ko00072	Synthesis and degradation of ketone bodies	1/303	10/4437	1.46	0.507408	0.769378	gene-LOC114126224	1	down
ko04621	NOD-like receptor signaling pathway	1/303	10/4437	1.46	0.507408	0.769378	gene-LOC114132729	1	down
ko01040	Biosynthesis of unsaturated fatty acids	3/303	40/4437	1.1	0.521128	0.780886	gene-LOC114120762/gene-LOC114121739/gene-LOC114124156	3	down
ko00230	Purine metabolism	8/303	115/4437	1.02	0.532197	0.783204	gene-LOC114119225/gene-LOC114121361/gene-LOC114123769/gene-LOC114123842/gene-LOC114124975/gene-LOC114129876/gene-LOC114130109/gene-LOC114131113	8	down
ko00010	Glycolysis / Gluconeogenesis	4/303	56/4437	1.05	0.538415	0.783204	gene-LOC114124804/gene-LOC114127287/gene-LOC114127882/gene-LOC114130071	4	down
ko00512	Mucin type O-glycan biosynthesis	1/303	11/4437	1.33	0.541123	0.783204	gene-LOC114123782	1	down
ko04910	Insulin signaling pathway	1/303	12/4437	1.22	0.572537	0.819362	gene-LOC114125316	1	down
ko00900	Terpenoid backbone biosynthesis	3/303	44/4437	1	0.586916	0.830606	gene-LOC114119419/gene-LOC114121527/gene-LOC114125711	3	down
ko00061	Fatty acid biosynthesis	2/303	29/4437	1.01	0.598986	0.833166	gene-LOC114129891/gene-LOC114130650	2	down
ko00360	Phenylalanine metabolism	1/303	13/4437	1.13	0.601808	0.833166	gene-LOC114129730	1	down
ko00534	Glycosaminoglycan biosynthesis - heparan sulfate / heparin	1/303	14/4437	1.05	0.62908	0.852393	gene-LOC114123845	1	down
ko00770	Pantothenate and CoA biosynthesis	1/303	14/4437	1.05	0.62908	0.852393	gene-LOC114128537	1	down
ko00604	Glycosphingolipid biosynthesis - ganglio series	2/303	32/4437	0.92	0.653133	0.875668	gene-LOC114119959/gene-LOC114125590	2	down
ko00030	Pentose phosphate pathway	2/303	33/4437	0.89	0.669842	0.88557	gene-LOC114124804/gene-LOC114131940	2	down
ko00430	Taurine and hypotaurine metabolism	1/303	16/4437	0.92	0.678165	0.88557	gene-LOC114128537	1	down
ko00040	Pentose and glucuronate interconversions	4/303	67/4437	0.87	0.681376	0.88557	gene-LOC114119987/gene-LOC114122920/gene-LOC114124293/gene-LOC114132604	4	down
ko04530	Tight junction	1/303	18/4437	0.81	0.720773	0.918912	gene-LOC114133072	1	down
ko00514	Other types of O-glycan biosynthesis	2/303	37/4437	0.79	0.730246	0.918912	gene-LOC114121594/gene-LOC114123782	2	down
ko04330	Notch signaling pathway	2/303	37/4437	0.79	0.730246	0.918912	gene-LOC114119539/gene-LOC114123527	2	down
ko04214	Apoptosis - fly	3/303	55/4437	0.8	0.735889	0.918912	gene-LOC114123134/gene-LOC114128046/gene-LOC114131670	3	down
ko01230	Biosynthesis of amino acids	4/303	74/4437	0.79	0.754676	0.928021	gene-LOC114121534/gene-LOC114123172/gene-LOC114125834/gene-LOC114130477	4	down
ko00511	Other glycan degradation	1/303	20/4437	0.73	0.757756	0.928021	gene-LOC114119959	1	down
ko04320	Dorso-ventral axis formation	2/303	43/4437	0.68	0.80314	0.93653	gene-LOC114120375/gene-LOC114120585	2	down
ko00760	Nicotinate and nicotinamide metabolism	1/303	24/4437	0.61	0.817712	0.93653	gene-LOC114123842	1	down
ko04130	SNARE interactions in vesicular transport	1/303	24/4437	0.61	0.817712	0.93653	gene-LOC114118912	1	down
ko00510	N-Glycan biosynthesis	2/303	48/4437	0.61	0.849973	0.93653	gene-LOC114121594/gene-LOC114124006	2	down
ko00600	Sphingolipid metabolism	1/303	28/4437	0.52	0.862866	0.93653	gene-LOC114119959	1	down
ko00983	Drug metabolism - other enzymes	5/303	108/4437	0.68	0.870779	0.93653	gene-LOC114119987/gene-LOC114122920/gene-LOC114124293/gene-LOC114127456/gene-LOC114132604	5	down
ko00630	Glyoxylate and dicarboxylate metabolism	1/303	30/4437	0.49	0.881069	0.93653	gene-LOC114125834	1	down
ko04144	Endocytosis	8/303	164/4437	0.71	0.8826	0.93653	gene-LOC114119569/gene-LOC114122099/gene-LOC114124251/gene-LOC114125203/gene-LOC114127008/gene-LOC114132056/gene-LOC114133010/gene-LOC114133077	8	down
ko04136	Autophagy - other	2/303	53/4437	0.55	0.886463	0.93653	gene-LOC114130052/gene-LOC114131721	2	down
ko00562	Inositol phosphate metabolism	3/303	75/4437	0.59	0.895689	0.93653	gene-LOC114119437/gene-LOC114127287/gene-LOC114127882	3	down
ko04068	FoxO signaling pathway	3/303	75/4437	0.59	0.895689	0.93653	gene-LOC114120298/gene-LOC114122976/gene-LOC114124521	3	down
ko03040	Spliceosome	7/303	150/4437	0.68	0.896901	0.93653	gene-LOC114119569/gene-LOC114122099/gene-LOC114123495/gene-LOC114124251/gene-LOC114132056/gene-LOC114132859/gene-LOC114133077	7	down
ko00564	Glycerophospholipid metabolism	2/303	55/4437	0.53	0.898617	0.93653	gene-LOC114129222/gene-LOC114130181	2	down
ko04141	Protein processing in endoplasmic reticulum	7/303	153/4437	0.67	0.907678	0.93653	gene-LOC114119569/gene-LOC114121834/gene-LOC114122099/gene-LOC114124251/gene-LOC114130144/gene-LOC114132056/gene-LOC114133077	7	down
ko04013	MAPK signaling pathway - fly	5/303	117/4437	0.63	0.910658	0.93653	gene-LOC114120585/gene-LOC114121371/gene-LOC114123134/gene-LOC114128657/gene-LOC114131908	5	down
ko04140	Autophagy - animal	8/303	172/4437	0.68	0.911102	0.93653	gene-LOC114122234/gene-LOC114123134/gene-LOC114124706/gene-LOC114128943/gene-LOC114130052/gene-LOC114130903/gene-LOC114131721/gene-LOC114132095	8	down
ko04310	Wnt signaling pathway	4/303	99/4437	0.59	0.915032	0.93653	gene-LOC114123134/gene-LOC114125537/gene-LOC114127462/gene-LOC114130078	4	down
ko04391	Hippo signaling pathway - fly	2/303	59/4437	0.5	0.919378	0.93653	gene-LOC114127821/gene-LOC114131591	2	down
ko04070	Phosphatidylinositol signaling system	3/303	88/4437	0.5	0.946192	0.93653	gene-LOC114119437/gene-LOC114125456/gene-LOC114131339	3	down
ko00240	Pyrimidine metabolism	1/303	42/4437	0.35	0.949466	0.93653	gene-LOC114123842	1	down
ko04350	TGF-beta signaling pathway	2/303	69/4437	0.42	0.955158	0.93653	gene-LOC114125145/gene-LOC114127110	2	down
ko04215	Apoptosis - multiple species	2/303	71/4437	0.41	0.960205	0.93653	gene-LOC114125661/gene-LOC114131670	2	down
ko00513	Various types of N-glycan biosynthesis	1/303	48/4437	0.31	0.967089	0.93653	gene-LOC114121594	1	down
ko03015	mRNA surveillance pathway	3/303	111/4437	0.4	0.984597	0.93653	gene-LOC114120871/gene-LOC114131383/gene-LOC114131684	3	down
ko00480	Glutathione metabolism	1/303	66/4437	0.22	0.990943	0.93653	gene-LOC114127456	1	down
ko03008	Ribosome biogenesis in eukaryotes	2/303	109/4437	0.27	0.996262	0.93653	gene-LOC114120154/gene-LOC114125438	2	down
ko03460	Fanconi anemia pathway	3/303	144/4437	0.31	0.997748	0.93653	gene-LOC114130088/gene-LOC126549265/gene-LOC126549689	3	down
ko03420	Nucleotide excision repair	3/303	165/4437	0.27	0.999375	0.93653	gene-LOC114131549/gene-LOC126549265/gene-LOC126549689	3	down
ko05168	Herpes simplex virus 1 infection	1/303	116/4437	0.13	0.999756	0.93653	gene-LOC114125661	1	down
ko04150	mTOR signaling pathway	1/303	123/4437	0.12	0.999853	0.93653	gene-LOC114128743	1	down
ko03013	RNA transport	3/303	219/4437	0.2	0.99998	0.93653	gene-LOC114123427/gene-LOC114131684/gene-LOC114132824	3	down
ko04120	Ubiquitin mediated proteolysis	2/303	215/4437	0.14	0.999997	0.93653	gene-LOC114119667/gene-LOC114120861	2	down

## Sheet: AU
ID	Description	GeneRatio	BgRatio	Rich_factor	pvalue	qvalue	geneID	Count	regulated
ko00020	Citrate cycle (TCA cycle)	8/94	40/4437	9.44	1.3249e-06	7.11264e-05	gene-LOC114119082/gene-LOC114121272/gene-LOC114125600/gene-LOC114125834/gene-LOC114126059/gene-LOC114130477/gene-LOC126551592/gene-LOC126555719	8	up
ko00071	Fatty acid degradation	9/94	64/4437	6.64	6.16319e-06	0.000165433	gene-LOC114120914/gene-LOC114124954/gene-LOC114125573/gene-LOC114126217/gene-LOC114127836/gene-LOC114129238/gene-LOC114130103/gene-LOC114130650/gene-LOC114131845	9	up
ko00380	Tryptophan metabolism	6/94	29/4437	9.77	2.46914e-05	0.000441847	gene-LOC114121079/gene-LOC114121811/gene-LOC114123509/gene-LOC114125573/gene-LOC114127273/gene-LOC114130103	6	up
ko01212	Fatty acid metabolism	9/94	87/4437	4.88	7.68646e-05	0.0010316	gene-LOC114120914/gene-LOC114124954/gene-LOC114125870/gene-LOC114126217/gene-LOC114127836/gene-LOC114129238/gene-LOC114129891/gene-LOC114130103/gene-LOC114130650	9	up
ko01200	Carbon metabolism	10/94	120/4437	3.93	0.000190998	0.00205071	gene-LOC114119082/gene-LOC114125600/gene-LOC114125834/gene-LOC114126059/gene-LOC114126217/gene-LOC114127082/gene-LOC114130103/gene-LOC114130477/gene-LOC126551592/gene-LOC126555719	10	up
ko00280	Valine, leucine and isoleucine degradation	6/94	44/4437	6.44	0.000284029	0.00254131	gene-LOC114120914/gene-LOC114124954/gene-LOC114125573/gene-LOC114126217/gene-LOC114129238/gene-LOC114130103	6	up
ko04213	Longevity regulating pathway - multiple species	7/94	67/4437	4.93	0.000472056	0.00362028	gene-LOC114119569/gene-LOC114120744/gene-LOC114122099/gene-LOC114124251/gene-LOC114131704/gene-LOC114132056/gene-LOC114133077	7	up
ko04745	Phototransduction - fly	4/94	26/4437	7.26	0.00197569	0.0118045	gene-LOC114123668/gene-LOC114124473/gene-LOC114125456/gene-LOC114127831	4	up
ko00561	Glycerolipid metabolism	6/94	63/4437	4.5	0.001979	0.0118045	gene-LOC114119458/gene-LOC114120401/gene-LOC114121601/gene-LOC114125226/gene-LOC114125573/gene-LOC114132219	6	up
ko00640	Propanoate metabolism	4/94	32/4437	5.9	0.00431313	0.0231547	gene-LOC114126217/gene-LOC114130103/gene-LOC126551592/gene-LOC126555719	4	up
ko00100	Steroid biosynthesis	3/94	18/4437	7.87	0.0059661	0.0291169	gene-LOC114130252/gene-LOC114130747/gene-LOC114130750	3	up
ko00620	Pyruvate metabolism	4/94	36/4437	5.24	0.00662429	0.029635	gene-LOC114121272/gene-LOC114125573/gene-LOC114126059/gene-LOC114131852	4	up
ko00981	Insect hormone biosynthesis	4/94	42/4437	4.5	0.011431	0.047205	gene-LOC114125573/gene-LOC114132497/gene-LOC114132522/gene-LOC114132832	4	up
ko00760	Nicotinate and nicotinamide metabolism	3/94	24/4437	5.9	0.013503	0.0517786	gene-LOC114119316/gene-LOC114123842/gene-LOC114127558	3	up
ko00061	Fatty acid biosynthesis	3/94	29/4437	4.88	0.0225953	0.0808673	gene-LOC114125870/gene-LOC114129891/gene-LOC114130650	3	up
ko00062	Fatty acid elongation	3/94	31/4437	4.57	0.0269672	0.0840867	gene-LOC114120914/gene-LOC114129238/gene-LOC114130103	3	up
ko00564	Glycerophospholipid metabolism	4/94	55/4437	3.43	0.0283037	0.0840867	gene-LOC114120401/gene-LOC114128881/gene-LOC114129222/gene-LOC126550052	4	up
ko00410	beta-Alanine metabolism	3/94	32/4437	4.43	0.0293108	0.0840867	gene-LOC114125573/gene-LOC114126217/gene-LOC114130103	3	up
ko00910	Nitrogen metabolism	2/94	13/4437	7.26	0.0297601	0.0840867	gene-LOC114125173/gene-LOC114125177	2	up
ko00190	Oxidative phosphorylation	6/94	117/4437	2.42	0.036709	0.0985346	gene-ATP6/gene-COX3/gene-LOC114119082/gene-LOC114123501/gene-LOC114125600/gene-LOC114129947	6	up
ko04141	Protein processing in endoplasmic reticulum	7/94	153/4437	2.16	0.0423471	0.108256	gene-LOC114119569/gene-LOC114122099/gene-LOC114124251/gene-LOC114130144/gene-LOC114131704/gene-LOC114132056/gene-LOC114133077	7	up
ko00500	Starch and sucrose metabolism	3/94	41/4437	3.45	0.0550246	0.131188	gene-LOC114122173/gene-LOC114128187/gene-LOC126552730	3	up
ko04146	Peroxisome	7/94	163/4437	2.03	0.056205	0.131188	gene-LOC114126643/gene-LOC114127986/gene-LOC114129898/gene-LOC114129902/gene-LOC114130650/gene-LOC114131170/gene-LOC126550802	7	up
ko00310	Lysine degradation	5/94	101/4437	2.34	0.0618961	0.138452	gene-LOC114123977/gene-LOC114124738/gene-LOC114125573/gene-LOC114129133/gene-LOC114130103	5	up
ko00650	Butanoate metabolism	2/94	20/4437	4.72	0.0659064	0.141525	gene-LOC114126217/gene-LOC114130103	2	up
ko01230	Biosynthesis of amino acids	4/94	74/4437	2.55	0.0707457	0.146074	gene-LOC114125834/gene-LOC114127082/gene-LOC114130042/gene-LOC114130477	4	up
ko03040	Spliceosome	6/94	150/4437	1.89	0.0971302	0.186528	gene-LOC114119569/gene-LOC114122099/gene-LOC114124251/gene-LOC114131704/gene-LOC114132056/gene-LOC114133077	6	up
ko01210	2-Oxocarboxylic acid metabolism	2/94	25/4437	3.78	0.0972872	0.186528	gene-LOC114125834/gene-LOC114130477	2	up
ko00010	Glycolysis / Gluconeogenesis	3/94	56/4437	2.53	0.114539	0.210733	gene-LOC114121272/gene-LOC114125573/gene-LOC114127082	3	up
ko00250	Alanine, aspartate and glutamate metabolism	2/94	28/4437	3.37	0.117763	0.210733	gene-LOC114129203/gene-LOC114130042	2	up
ko00053	Ascorbate and aldarate metabolism	3/94	59/4437	2.4	0.128539	0.216426	gene-LOC114122387/gene-LOC114124294/gene-LOC114125573	3	up
ko00630	Glyoxylate and dicarboxylate metabolism	2/94	30/4437	3.15	0.131961	0.216426	gene-LOC114125834/gene-LOC114126059	2	up
ko04144	Endocytosis	6/94	164/4437	1.73	0.133038	0.216426	gene-LOC114119569/gene-LOC114122099/gene-LOC114124251/gene-LOC114131704/gene-LOC114132056/gene-LOC114133077	6	up
ko00140	Steroid hormone biosynthesis	1/94	7/4437	6.74	0.139287	0.219927	gene-LOC114130252	1	up
ko00591	Linoleic acid metabolism	1/94	9/4437	5.24	0.175431	0.269081	gene-LOC126550052	1	up
ko04068	FoxO signaling pathway	3/94	75/4437	1.89	0.21166	0.312261	gene-LOC114120744/gene-LOC114121272/gene-LOC114122976	3	up
ko00230	Purine metabolism	4/94	115/4437	1.64	0.225961	0.312261	gene-LOC114123769/gene-LOC114123842/gene-LOC114127558/gene-LOC114129745	4	up
ko00592	alpha-Linolenic acid metabolism	1/94	12/4437	3.93	0.226848	0.312261	gene-LOC126550052	1	up
ko04711	Circadian rhythm - fly	1/94	12/4437	3.93	0.226848	0.312261	gene-LOC114128861	1	up
ko00340	Histidine metabolism	1/94	13/4437	3.63	0.243272	0.318534	gene-LOC114125573	1	up
ko00450	Selenocompound metabolism	1/94	13/4437	3.63	0.243272	0.318534	gene-LOC114127273	1	up
ko00770	Pantothenate and CoA biosynthesis	1/94	14/4437	3.37	0.259351	0.327824	gene-LOC114125573	1	up
ko00270	Cysteine and methionine metabolism	2/94	47/4437	2.01	0.262581	0.327824	gene-LOC114126059/gene-LOC114127273	2	up
ko00260	Glycine, serine and threonine metabolism	2/94	51/4437	1.85	0.294238	0.357591	gene-LOC114121546/gene-LOC114121547	2	up
ko04140	Autophagy - animal	5/94	172/4437	1.37	0.299745	0.357591	gene-LOC114120744/gene-LOC114124706/gene-LOC114130096/gene-LOC114130903/gene-LOC114132524	5	up
ko00052	Galactose metabolism	2/94	53/4437	1.78	0.310014	0.361801	gene-LOC114127082/gene-LOC114128187	2	up
ko00130	Ubiquinone and other terpenoid-quinone biosynthesis	1/94	19/4437	2.48	0.334812	0.374461	gene-LOC114124279	1	up
ko00730	Thiamine metabolism	1/94	19/4437	2.48	0.334812	0.374461	gene-LOC114129745	1	up
ko00531	Glycosaminoglycan degradation	1/94	20/4437	2.36	0.348965	0.374833	gene-LOC114127012	1	up
ko00982	Drug metabolism - cytochrome P450	2/94	58/4437	1.63	0.349109	0.374833	gene-LOC114122387/gene-LOC114124294	2	up
ko00565	Ether lipid metabolism	1/94	21/4437	2.25	0.36282	0.376363	gene-LOC126550052	1	up
ko00980	Metabolism of xenobiotics by cytochrome P450	2/94	60/4437	1.57	0.364556	0.376363	gene-LOC114122387/gene-LOC114124294	2	up
ko00051	Fructose and mannose metabolism	1/94	24/4437	1.97	0.402658	0.407261	gene-LOC114127082	1	up
ko00860	Porphyrin and chlorophyll metabolism	2/94	66/4437	1.43	0.410016	0.407261	gene-LOC114122387/gene-LOC114124294	2	up
ko00040	Pentose and glucuronate interconversions	2/94	67/4437	1.41	0.417446	0.407261	gene-LOC114122387/gene-LOC114124294	2	up
ko00830	Retinol metabolism	2/94	68/4437	1.39	0.42483	0.407261	gene-LOC114122387/gene-LOC114124294	2	up
ko00030	Pentose phosphate pathway	1/94	33/4437	1.43	0.507973	0.478423	gene-LOC114127082	1	up
ko00350	Tyrosine metabolism	1/94	34/4437	1.39	0.518475	0.479895	gene-LOC114129236	1	up
ko00330	Arginine and proline metabolism	1/94	40/4437	1.18	0.576987	0.510313	gene-LOC114125573	1	up
ko00590	Arachidonic acid metabolism	1/94	40/4437	1.18	0.576987	0.510313	gene-LOC126550052	1	up
ko04142	Lysosome	3/94	141/4437	1	0.579856	0.510313	gene-LOC114127012/gene-LOC114130747/gene-LOC114130750	3	up
ko00240	Pyrimidine metabolism	1/94	42/4437	1.12	0.594882	0.515093	gene-LOC114123842	1	up
ko00983	Drug metabolism - other enzymes	2/94	108/4437	0.87	0.673229	0.573679	gene-LOC114122387/gene-LOC114124294	2	up
ko04150	mTOR signaling pathway	2/94	123/4437	0.77	0.741342	0.608839	gene-LOC114120401/gene-LOC114120744	2	up
ko00520	Amino sugar and nucleotide sugar metabolism	1/94	63/4437	0.75	0.742991	0.608839	gene-LOC114125335	1	up
ko02010	ABC transporters	1/94	64/4437	0.74	0.748514	0.608839	gene-LOC114126461	1	up
ko04350	TGF-beta signaling pathway	1/94	69/4437	0.68	0.774418	0.620507	gene-LOC114127110	1	up
ko03018	RNA degradation	1/94	73/4437	0.65	0.793224	0.62623	gene-LOC114127082	1	up
ko04070	Phosphatidylinositol signaling system	1/94	88/4437	0.54	0.850921	0.662044	gene-LOC114125456	1	up
ko04080	Neuroactive ligand-receptor interaction	1/94	98/4437	0.48	0.880211	0.675049	gene-LOC114120648	1	up
ko03015	mRNA surveillance pathway	1/94	111/4437	0.43	0.909928	0.688011	gene-LOC114131684	1	up
ko03013	RNA transport	1/94	219/4437	0.22	0.991852	0.739538	gene-LOC114131684	1	up

## Sheet: AD
ID	Description	GeneRatio	BgRatio	Rich_factor	pvalue	qvalue	geneID	Count	regulated
ko00071	Fatty acid degradation	19/119	64/4437	11.07	1.0291e-15	6.28291e-14	gene-LOC114122944/gene-LOC114124024/gene-LOC114125133/gene-LOC114126108/gene-LOC114126114/gene-LOC114126122/gene-LOC114126125/gene-LOC114126129/gene-LOC114126130/gene-LOC114126669/gene-LOC114126672/gene-LOC114129110/gene-LOC114129123/gene-LOC114129124/gene-LOC114129125/gene-LOC126548845/gene-LOC126548847/gene-LOC126551347/gene-LOC126552683	19	down
ko04142	Lysosome	15/119	141/4437	3.97	3.93803e-06	0.000120214	gene-LOC114118922/gene-LOC114121837/gene-LOC114121838/gene-LOC114125009/gene-LOC114127056/gene-LOC114127402/gene-LOC114129229/gene-LOC114129740/gene-LOC114130418/gene-LOC114130872/gene-LOC114131799/gene-LOC114132903/gene-LOC126550501/gene-LOC126552932/gene-LOC126552933	15	down
ko00980	Metabolism of xenobiotics by cytochrome P450	8/119	60/4437	4.97	0.000168497	0.00342905	gene-LOC114119536/gene-LOC114120701/gene-LOC114120702/gene-LOC114121630/gene-LOC114121644/gene-LOC114127459/gene-LOC114130208/gene-LOC114130898	8	down
ko00982	Drug metabolism - cytochrome P450	7/119	58/4437	4.5	0.0008094	0.0109682	gene-LOC114119536/gene-LOC114120701/gene-LOC114120702/gene-LOC114121630/gene-LOC114121644/gene-LOC114127459/gene-LOC114130208	7	down
ko00053	Ascorbate and aldarate metabolism	7/119	59/4437	4.42	0.000898255	0.0109682	gene-LOC114119536/gene-LOC114120701/gene-LOC114120702/gene-LOC114121630/gene-LOC114121644/gene-LOC114125445/gene-LOC114130208	7	down
ko00730	Thiamine metabolism	4/119	19/4437	7.85	0.0013956	0.0142008	gene-LOC114123115/gene-LOC114123116/gene-LOC114124903/gene-LOC114132612	4	down
ko00790	Folate biosynthesis	5/119	33/4437	5.65	0.00165898	0.0144693	gene-LOC114123115/gene-LOC114123116/gene-LOC114124903/gene-LOC114130898/gene-LOC114132612	5	down
ko00260	Glycine, serine and threonine metabolism	6/119	51/4437	4.39	0.00220341	0.0151212	gene-LOC114125121/gene-LOC114127004/gene-LOC114128817/gene-LOC114131989/gene-LOC114132055/gene-LOC114132365	6	down
ko00983	Drug metabolism - other enzymes	9/119	108/4437	3.11	0.00222907	0.0151212	gene-LOC114119536/gene-LOC114120701/gene-LOC114120702/gene-LOC114121630/gene-LOC114121644/gene-LOC114127459/gene-LOC114130060/gene-LOC114130208/gene-LOC114131179	9	down
ko00860	Porphyrin and chlorophyll metabolism	6/119	66/4437	3.39	0.00802624	0.0468245	gene-LOC114119536/gene-LOC114120701/gene-LOC114120702/gene-LOC114121630/gene-LOC114121644/gene-LOC114130208	6	down
ko00040	Pentose and glucuronate interconversions	6/119	67/4437	3.34	0.00862699	0.0468245	gene-LOC114119536/gene-LOC114120701/gene-LOC114120702/gene-LOC114121630/gene-LOC114121644/gene-LOC114130208	6	down
ko00830	Retinol metabolism	6/119	68/4437	3.29	0.0092594	0.0468245	gene-LOC114119536/gene-LOC114120701/gene-LOC114120702/gene-LOC114121630/gene-LOC114121644/gene-LOC114130208	6	down
ko04973	Carbohydrate digestion and absorption	2/119	6/4437	12.43	0.00997038	0.0468245	gene-LOC114119868/gene-LOC114119877	2	down
ko04512	ECM-receptor interaction	4/119	40/4437	3.73	0.0213635	0.0931643	NewGene_2266/gene-LOC114123911/gene-LOC114127802/gene-LOC114128197	4	down
ko04140	Autophagy - animal	9/119	172/4437	1.95	0.0401522	0.158	gene-LOC114118922/gene-LOC114121837/gene-LOC114121838/gene-LOC114129229/gene-LOC114130418/gene-LOC114131799/gene-LOC126550501/gene-LOC126552932/gene-LOC126552933	9	down
ko00061	Fatty acid biosynthesis	3/119	29/4437	3.86	0.0414069	0.158	gene-LOC114121660/gene-LOC114121661/gene-LOC114121759	3	down
ko00360	Phenylalanine metabolism	2/119	13/4437	5.74	0.0458747	0.164751	gene-LOC114130497/gene-LOC114131726	2	down
ko00350	Tyrosine metabolism	3/119	34/4437	3.29	0.0616293	0.209035	gene-LOC114127985/gene-LOC114130497/gene-LOC114131726	3	down
ko00430	Taurine and hypotaurine metabolism	2/119	16/4437	4.66	0.0670094	0.213239	gene-LOC114125484/gene-LOC114128399	2	down
ko04330	Notch signaling pathway	3/119	37/4437	3.02	0.0755882	0.213239	gene-LOC114119539/gene-LOC114120500/gene-LOC114123496	3	down
ko03320	PPAR signaling pathway	1/119	3/4437	12.43	0.0783383	0.213239	gene-LOC114126226	1	down
ko05160	Hepatitis C	1/119	3/4437	12.43	0.0783383	0.213239	gene-LOC114121715	1	down
ko01212	Fatty acid metabolism	5/119	87/4437	2.14	0.0829805	0.213239	gene-LOC114121660/gene-LOC114121661/gene-LOC114121736/gene-LOC114121759/gene-LOC114122945	5	down
ko00561	Glycerolipid metabolism	4/119	63/4437	2.37	0.0875767	0.213239	gene-LOC114123293/gene-LOC114123901/gene-LOC114130341/gene-LOC114131722	4	down
ko00130	Ubiquinone and other terpenoid-quinone biosynthesis	2/119	19/4437	3.92	0.0906942	0.213239	gene-LOC114126912/gene-LOC114127058	2	down
ko00590	Arachidonic acid metabolism	3/119	40/4437	2.8	0.0908103	0.213239	gene-LOC114125484/gene-LOC114128399/gene-LOC114130898	3	down
ko00400	Phenylalanine, tyrosine and tryptophan biosynthesis	1/119	5/4437	7.46	0.127151	0.277247	gene-LOC114130497	1	down
ko05164	Influenza A	1/119	5/4437	7.46	0.127151	0.277247	gene-LOC114121715	1	down
ko00052	Galactose metabolism	3/119	53/4437	2.11	0.168863	0.355501	gene-LOC114119868/gene-LOC114119870/gene-LOC114119877	3	down
ko00072	Synthesis and degradation of ketone bodies	1/119	10/4437	3.73	0.238253	0.469226	gene-LOC114123735	1	down
ko00740	Riboflavin metabolism	1/119	10/4437	3.73	0.238253	0.469226	gene-LOC114130872	1	down
ko00480	Glutathione metabolism	3/119	66/4437	1.69	0.260006	0.478572	gene-LOC114125484/gene-LOC114127459/gene-LOC114128399	3	down
ko00220	Arginine biosynthesis	1/119	12/4437	3.11	0.27866	0.478572	gene-LOC114130497	1	down
ko00330	Arginine and proline metabolism	2/119	40/4437	1.86	0.291419	0.478572	gene-LOC114130497/gene-LOC114132736	2	down
ko01040	Biosynthesis of unsaturated fatty acids	2/119	40/4437	1.86	0.291419	0.478572	gene-LOC114121736/gene-LOC114122945	2	down
ko00450	Selenocompound metabolism	1/119	13/4437	2.87	0.298059	0.478572	gene-LOC114125121	1	down
ko04392	Hippo signaling pathway - multiple species	1/119	13/4437	2.87	0.298059	0.478572	gene-LOC114119107	1	down
ko00240	Pyrimidine metabolism	2/119	42/4437	1.78	0.311424	0.478572	gene-LOC114129842/gene-LOC114131093	2	down
ko00981	Insect hormone biosynthesis	2/119	42/4437	1.78	0.311424	0.478572	gene-LOC114124070/gene-LOC114126502	2	down
ko04510	Focal adhesion	1/119	14/4437	2.66	0.31694	0.478572	NewGene_2266	1	down
ko04320	Dorso-ventral axis formation	2/119	43/4437	1.73	0.321386	0.478572	gene-LOC114120500/gene-LOC114120585	2	down
ko00280	Valine, leucine and isoleucine degradation	2/119	44/4437	1.69	0.331314	0.481609	gene-LOC114123735/gene-LOC114132815	2	down
ko00270	Cysteine and methionine metabolism	2/119	47/4437	1.59	0.36084	0.51233	gene-LOC114125121/gene-LOC114130497	2	down
ko00650	Butanoate metabolism	1/119	20/4437	1.86	0.420104	0.582919	gene-LOC114123735	1	down
ko04624	Toll and Imd signaling pathway	2/119	55/4437	1.36	0.436939	0.592806	gene-LOC114122863/gene-LOC114126712	2	down
ko00760	Nicotinate and nicotinamide metabolism	1/119	24/4437	1.55	0.480136	0.637251	gene-LOC114129842	1	down
ko01210	2-Oxocarboxylic acid metabolism	1/119	25/4437	1.49	0.494154	0.641903	gene-LOC114130497	1	down
ko00520	Amino sugar and nucleotide sugar metabolism	2/119	63/4437	1.18	0.50796	0.643454	gene-LOC114128890/gene-LOC114132226	2	down
ko02010	ABC transporters	2/119	64/4437	1.17	0.516427	0.643454	gene-LOC114120583/gene-LOC114128844	2	down
ko00250	Alanine, aspartate and glutamate metabolism	1/119	28/4437	1.33	0.534	0.652042	gene-LOC114130497	1	down
ko00062	Fatty acid elongation	1/119	31/4437	1.2	0.570731	0.667918	gene-LOC114122945	1	down
ko00030	Pentose phosphate pathway	1/119	33/4437	1.13	0.593609	0.667918	gene-LOC114131940	1	down
ko03020	RNA polymerase	1/119	33/4437	1.13	0.593609	0.667918	gene-LOC114132570	1	down
ko01230	Biosynthesis of amino acids	2/119	74/4437	1.01	0.595708	0.667918	gene-LOC114125121/gene-LOC114130497	2	down
ko00230	Purine metabolism	3/119	115/4437	0.97	0.601702	0.667918	gene-LOC114129842/gene-LOC114131093/gene-LOC114131179	3	down
ko04013	MAPK signaling pathway - fly	3/119	117/4437	0.96	0.613511	0.668865	gene-LOC114120585/gene-LOC114125667/gene-LOC114130363	3	down
ko04341	Hedgehog signaling pathway - fly	1/119	37/4437	1.01	0.635798	0.677216	gene-LOC114122492	1	down
ko04146	Peroxisome	4/119	163/4437	0.91	0.643356	0.677216	gene-LOC114124227/gene-LOC114124454/gene-LOC114125939/gene-LOC114129753	4	down
ko00900	Terpenoid backbone biosynthesis	1/119	44/4437	0.85	0.699439	0.723773	gene-LOC114123735	1	down
ko00510	N-Glycan biosynthesis	1/119	48/4437	0.78	0.730717	0.731347	gene-LOC114124006	1	down
ko00970	Aminoacyl-tRNA biosynthesis	1/119	48/4437	0.78	0.730717	0.731347	gene-LOC114127950	1	down
ko04391	Hippo signaling pathway - fly	1/119	59/4437	0.63	0.801051	0.788811	gene-LOC114119107	1	down
ko04310	Wnt signaling pathway	1/119	99/4437	0.38	0.934258	0.812003	gene-LOC114125537	1	down
ko00310	Lysine degradation	1/119	101/4437	0.37	0.937816	0.812003	gene-LOC114121214	1	down
ko03420	Nucleotide excision repair	2/119	165/4437	0.45	0.940796	0.812003	gene-LOC114125701/gene-LOC126549357	2	down
ko03008	Ribosome biogenesis in eukaryotes	1/119	109/4437	0.34	0.950236	0.812003	gene-LOC114127223	1	down
ko03015	mRNA surveillance pathway	1/119	111/4437	0.34	0.952935	0.812003	gene-LOC114120410	1	down
ko05168	Herpes simplex virus 1 infection	1/119	116/4437	0.32	0.959065	0.812003	gene-LOC126551916	1	down
ko04145	Phagosome	1/119	119/4437	0.31	0.962355	0.812003	gene-LOC114122577	1	down
ko01200	Carbon metabolism	1/119	120/4437	0.31	0.963393	0.812003	gene-LOC114130497	1	down
ko03010	Ribosome	1/119	134/4437	0.28	0.975263	0.812003	gene-LOC114126925	1	down
ko03460	Fanconi anemia pathway	1/119	144/4437	0.26	0.981318	0.812003	gene-LOC126549357	1	down
ko03013	RNA transport	2/119	219/4437	0.34	0.983618	0.812003	gene-LOC114120410/gene-LOC114121801	2	down
ko03040	Spliceosome	1/119	150/4437	0.25	0.984219	0.812003	gene-LOC114120410	1	down
ko04120	Ubiquitin mediated proteolysis	1/119	215/4437	0.17	0.997503	0.812003	gene-LOC114125701	1	down
