# Supplementary material for: The JHAMT1 gene is necessary for wing differentiation in Aphis gossypii
Source: Front Physiol. 2026 Mar 10;17:1747260. doi: 10.3389/fphys.2026.1747260 (PMC13008626; doi:10.3389/fphys.2026.1747260)
Supplement: Supplementary file 6 [file Table4.xlsx]

## Sheet: Sheet1
Table S4. KEGG pathway enrichment analysis of significantly down-regulated DEGs in pairwise comparison of WL-N2 vs. W-N2, WL-N3 vs. W-N3, WL-N4 vs. W-N4, and WL-A vs. W-A.
KEGG ID	Description	N2		N3		N4		Adult		Level 2	Level 1
		GeneNum	q-Value	GeneNum	q-Value	GeneNum	q-Value	GeneNum	q-Value
ko04213	Longevity regulating pathway - multiple species			6	0.0285467	7	0.452889			Aging	Organismal Systems
ko00604	Glycosphingolipid biosynthesis - ganglio series	4	0.00227059	4	0.0309701	2	0.875668			Glycan biosynthesis and metabolism	Metabolism
ko00040	Pentose and glucuronate interconversions	2	0.279145	9	0.000544698	4	0.88557	6	0.0468245	Carbohydrate metabolism	Metabolism
ko00053	Ascorbate and aldarate metabolism	2	0.279145	8	0.000742925	5	0.648737	7	0.0109682	Carbohydrate metabolism	Metabolism
ko00860	Porphyrin and chlorophyll metabolism	2	0.279145	8	0.00134225	5	0.735128	6	0.0468245	Metabolism of cofactors and vitamins	Metabolism
ko00830	Retinol metabolism	2	0.279145	8	0.00138431	7	0.452889	6	0.0468245	Metabolism of cofactors and vitamins	Metabolism
ko00730	Thiamine metabolism			3	0.0416916	3	0.41239	4	0.0142008	Metabolism of cofactors and vitamins	Metabolism
ko00980	Metabolism of xenobiotics by cytochrome P450	2	0.279145	10	4.87116e-05	5	0.654974	8	0.00342905	Xenobiotics biodegradation and metabolism	Metabolism
ko00982	Drug metabolism - cytochrome P450	2	0.279145	8	0.000742925	5	0.648737	7	0.0109682	Xenobiotics biodegradation and metabolism	Metabolism
ko04142	Lysosome			9	0.0309701	12	0.557494	15	0.000120214	Transport and catabolism	Cellular Processes
ko00260	Glycine, serine and threonine metabolism			1	0.622648	5	0.576503	6	0.0151212	Amino acid metabolism	Metabolism
ko00790	Folate biosynthesis			3	0.113092	4	0.452889	5	0.0144693	Metabolism of cofactors and vitamins	Metabolism
ko04973	Carbohydrate digestion and absorption					1	0.638686	2	0.0468245	Digestive system	Organismal Systems
ko00071	Fatty acid degradation			5	0.0549646	19	9.02011e-07	19	6.28291e-14	Lipid metabolism	Metabolism
ko00380	Tryptophan metabolism	2	0.251827	1	0.519923	8	0.0110601			Amino acid metabolism	Metabolism
ko04745	Phototransduction - fly					8	0.00578761			Sensory system	Organismal Systems
ko04080	Neuroactive ligand-receptor interaction			4	0.304491	24	9.02011e-07			Signaling molecules and interaction	Environmental Information Processing
ko00020	Citrate cycle (TCA cycle)					13	3.88425e-05			Carbohydrate metabolism	Metabolism
ko00190	Oxidative phosphorylation					40	7.68929e-17			Energy metabolism	Metabolism
