# Supplementary material for: The JHAMT1 gene is necessary for wing differentiation in Aphis gossypii
Source: Front Physiol. 2026 Mar 10;17:1747260. doi: 10.3389/fphys.2026.1747260 (PMC13008626; doi:10.3389/fphys.2026.1747260)
Supplement: Supplementary file 7 [file Table1.xlsx]

## Sheet: TableS1
Table S1 Primers used in this study
Genes	Forward primer (5'-3')	Reverse primer (5'-3)	Objectives
EF1α	GAAGCCTGGTATGGTTGTCGT	GGGTGGGTTGTTCTTTGTG	qPCR
CTSB	CGCTGGTAAACCGAGGGAA	TGGATACTGCCGTATGTAAGGT	qPCR
NIT2	GACACCATACGACAACGCTCTG	TGATTCGACTTGGCAGCTTGTG	qPCR
HPGD-F	CGCTTTGTTTCCCGTTTCTTCG	GCATACGCTCCAGCTCCATACA	qPCR
HSPA1_6_8	CCGCTGAACCTGTCCATTAACC	TTGAATCGCAGAACTCGTGTCC	qPCR
PDLIM1_2_3_4-F	CCTGAAGTAGTTGCGGCTGAAG	CGGAACTGTGGTTGGTTGTGG	qPCR
LCT	TTGCCCACGCAGCAGTTTATAG	TGGATAATACGCCGCTGTGTCA	qPCR
MPV17	CTGTGATAGGCAGCATTCTGG	ACGGCGATTATAAGTGGTGTG	qPCR
EIP93F	GGATGAAGAGCAACAGCAACA	GATTGGAGTCGTCGTCGTTAC	qPCR
JHAMT	GCCCAAAGCAGTATGCCAAA	TCGCCTGGTCCACATCCTA	qPCR
GFP	TAATACGACTCACTATAGGTGGTCCCAATTCTCGTGGAAC	TAATACGACTCACTATAGGCTTGAAGTTGACCTTGATGCC	dsRNA synthesis
JHAMT	TAATACGACTCACTATAGGTGGACCAGGCGACATAACC	TAATACGACTCACTATAGGTCGTCAACTGCTTTGAGTGTAT	dsRNA synthesis
