# Supplementary material for: The JHAMT1 gene is necessary for wing differentiation in Aphis gossypii
Source: Front Physiol. 2026 Mar 10;17:1747260. doi: 10.3389/fphys.2026.1747260 (PMC13008626; doi:10.3389/fphys.2026.1747260)
Supplement: Supplementary file 8 [file Table5.xlsx]

## Sheet: all genes
#ID	gene_name	nr_symbol	W-A-1_FPKM	W-A-2_FPKM	W-A-3_FPKM	W-N2-1_FPKM	W-N2-2_FPKM	W-N2-3_FPKM	W-N3-1_FPKM	W-N3-2_FPKM	W-N3-3_FPKM	W-N4-1_FPKM	W-N4-2_FPKM	W-N4-3_FPKM	WL-A-1_FPKM	WL-A-2_FPKM	WL-A-3_FPKM	WL-N2-1_FPKM	WL-N2-2_FPKM	WL-N2-3_FPKM	WL-N3-1_FPKM	WL-N3-2_FPKM	WL-N3-3_FPKM	WL-N4-1_FPKM	WL-N4-2_FPKM	WL-N4-3_FPKM	W-N2_vs_WL-N2_DESeq2_FDR	W-N2_vs_WL-N2_DESeq2_log2FC	W-N2_vs_WL-N2_DESeq2_(FDR_0.05_FC_2)_regulated	W-N3_vs_WL-N3_DESeq2_FDR	W-N3_vs_WL-N3_DESeq2_log2FC	W-N3_vs_WL-N3_DESeq2_(FDR_0.05_FC_2)_regulated	W-N4_vs_WL-N4_DESeq2_FDR	W-N4_vs_WL-N4_DESeq2_log2FC	W-N4_vs_WL-N4_DESeq2_(FDR_0.05_FC_2)_regulated	WL-A_vs_W-A_DESeq2_FDR	WL-A_vs_W-A_DESeq2_log2FC	WL-A_vs_W-A_DESeq2_(FDR_0.05_FC_2)_regulated	COG_class	COG_class_annotation	GO_annotation	KEGG_annotation	KEGG_pathway_annotation	KOG_class	KOG_class_annotation	Pfam_annotation	Swiss_Prot_annotation	eggNOG_class	eggNOG_class_annotation
NewGene_1015	--	--	0.086032	0.032298	0.065983	0.117408	0.365294	0.293207	1.19474	1.22948	1.29412	1.65838	1.18957	1.17093	0.050346	0.133083	0.086079	0.074274	0.02867	0.055482	0.062851	0.120549	0.080979	0.607703	0.450265	0.365111	--	--	--	3.22905e-12	-3.39517	down	4.96328e-15	-1.86986	down	--	--	--	--	--	--	--	--	--	--	--	--	--	--
NewGene_1019	--	--	0.953056	1.18078	1.03805	0.127764	0.225045	0.109213	0.229508	0.32388	0.248503	0.924605	0.979266	0.740632	1.07199	0.796515	0.984293	0.191933	0.336407	0.266152	0.340489	0.058587	0.123076	0.256294	0.292606	0.339241	0.333938	0.564214	normal	0.314011	-0.814147	normal	8.38652e-18	-1.76981	down	0.520088	0.145892	normal	--	--	--	--	--	--	--	--	--	--	--
NewGene_1076	--	--	7.98075	7.56627	7.27792	1.07658	2.23777	2.59904	1.01485	1.0705	1.51484	2.48791	2.35341	2.64011	4.10456	3.64136	4.52657	4.11159	4.41916	5.66816	3.08566	3.13915	3.46848	2.31423	1.92182	1.71771	8.71408e-06	1.18037	up	2.88307e-07	1.51556	up	0.00426483	-0.545333	normal	2.23653e-08	0.853564	normal	--	--	--	--	--	--	--	--	--	--	--
NewGene_1141	--	--	0.248642	0.113117	0.777039	0.676451	1.40164	1.55668	0.65898	0.950914	0.964671	0.808552	0.637369	0.589083	2.18765	2.10018	1.90535	2.90966	3.64451	3.04549	2.62276	2.76023	3.10013	2.78287	2.60015	2.51711	2.97804e-06	1.30613	up	9.4824e-08	1.7942	up	3.28301e-14	1.742	up	0.00120339	-2.47364	down	--	--	--	--	--	--	--	--	--	--	--
NewGene_1150	--	--	58.9527	63.598	20.9365	27.7829	17.3973	22.9287	5.55059	26.0893	6.35759	23.9063	26.0967	32.7781	25.6751	28.4389	23.2074	56.9596	45.7654	54.0317	32.7118	44.6943	35.0895	63.8309	35.2601	46.9511	0.156056	0.912836	normal	0.038457	1.63496	up	0.0150847	0.585856	normal	0.173967	0.848652	normal	--	--	--	--	--	--	--	--	--	--	--
NewGene_1157	--	--	3.92847	3.53844	3.72258	3.45242	9.56236	10.4561	16.4633	15.1264	18.437	9.34467	9.09138	6.55902	5.05139	4.78557	7.59183	4.82273	5.65299	6.29415	7.48288	6.78808	7.28664	9.76722	10.1429	10.4192	0.202203	-0.524949	normal	2.57873e-09	-1.12788	down	0.640297	0.0725169	normal	0.00176373	-0.667912	normal	--	--	--	--	--	--	--	--	--	--	--
NewGene_1187	--	--	41.7294	45.2577	43.17	13.5439	20.1523	21.5363	15.2325	18.9496	17.5512	47.6555	57.9652	53.5362	47.7719	44.9412	52.5212	25.5974	25.6139	28.2629	21.3997	21.4726	24.9207	18.7756	16.7469	18.9803	0.16248	0.390104	normal	0.0892248	0.47382	normal	6.02992e-37	-1.77253	down	0.112117	-0.202328	normal	--	--	--	--	--	--	--	--	--	--	--
NewGene_1260	--	--	0.478152	0.632334	0.575527	0.208404	0.136246	0.194841	0.423904	0.522492	0.349565	0.646365	0.531379	0.638971	0.773549	0.569211	0.702991	0.136356	0.058889	0.134049	0.181377	0.080277	0.103454	0.881412	0.92072	0.963036	--	--	--	0.000749953	-1.70139	down	0.0368737	0.38051	normal	0.231505	-0.311785	normal	--	--	--	--	--	--	--	--	--	--	--
NewGene_1262	--	--	0.787775	1.38337	0.972918	0.317437	0.281458	0.425847	0.986481	1.04846	1.15505	1.93925	1.36431	1.39958	1.99981	1.11387	1.39225	0.131164	0.050516	0.115166	0.194103	0.101431	0.145307	2.01006	1.88247	2.1098	--	--	--	1.8904e-07	-2.46369	down	0.283268	0.224311	normal	0.144869	-0.465323	normal	--	--	--	--	--	--	--	--	--	--	--
NewGene_131	--	--	1.83317	1.74139	0.70179	0.195394	0.036777	0.018402	0.082634	0.048039	0.042398	0.488308	0.289047	0.171044	0.359442	0.564398	0.229645	0.15619	0.072302	0.199061	0.048242	0	0.034244	0.063853	0.084373	0.051961	--	--	--	--	--	--	--	--	--	2.04706e-06	2.07425	up	--	--	--	--	--	--	--	--	--	--	--
NewGene_1377	--	--	0.217897	0.388549	0.296368	0.329692	0.459163	0.316925	1.07554	0.480662	0.468833	0.314633	0.066378	0.276275	0.386881	0.33089	0.548027	0.333072	0.460853	0.316561	1.29392	0.182926	0.588901	0.977608	1.16605	1.13449	--	--	--	0.96242	0.0525891	normal	1.91086e-08	2.14559	up	--	--	--	--	--	--	K23209|6.35e-77|pbar:105425531|K23209 DNA transposase THAP9 [EC:2.7.7.-] | (RefSeq) uncharacterized protein LOC105425531 isoform X1	--	--	--	--	--	S	Function unknown
NewGene_1382	--	--	0.782935	0.857903	0.864928	0.348954	0.688655	0.676453	1.01908	0.922748	0.793743	1.22292	1.05733	0.947785	1.03475	0.720772	1.02216	0.464634	0.412007	0.575439	0.613337	0.238396	0.306482	0.933126	0.77748	1.15909	0.546354	-0.286023	normal	0.0264827	-1.17739	down	0.066144	-0.367076	normal	0.652551	-0.124519	normal	--	--	--	--	--	--	--	--	--	--	--
NewGene_1423	--	--	0.369387	0.28299	0.140074	0.212898	0.185571	0.341034	0.162634	0.357405	0.273374	0.308237	0.346895	0.355722	0.354447	0.405594	0.651073	0.605903	0.530161	0.434306	0.748057	0.132237	0.590009	0.932012	0.844515	0.783831	--	--	--	--	--	--	0.00263159	1.09223	up	--	--	--	--	--	--	--	--	--	--	--	--	--	--
NewGene_1452	--	--	3.53141	3.83761	3.55147	8.74272	5.35994	3.37247	5.25437	6.22111	3.07871	2.90912	4.40565	4.18271	9.42151	8.59367	8.22052	3.75488	3.46692	2.89506	3.54074	4.65299	3.76336	9.47941	7.08485	6.54772	0.182584	-1.1228	normal	0.761533	-0.185793	normal	0.00856821	0.770383	normal	1.41197e-06	-1.28166	down	--	--	--	--	--	--	--	--	--	--	--
NewGene_152	--	--	4.44326	4.99333	3.51806	3.23034	2.09551	3.89353	1.68395	2.49033	2.17107	7.97328	10.2174	11.5633	5.36034	6.13611	4.43483	4.22115	3.52382	3.55663	2.44071	3.93138	4.30589	2.81701	2.48455	2.25312	0.946546	0.0635212	normal	0.101437	0.840465	normal	7.87676e-24	-2.20911	down	0.155529	-0.354774	normal	--	--	--	--	--	--	--	--	--	--	--
NewGene_1524	--	LOC111042515	0.320657	0.459784	0.449614	0.346165	0.335442	0.635299	0.551931	0.675721	0.856512	0.396698	0.287482	0.148637	0.630807	0.741976	0.670926	0.896884	1.08945	1.18809	1.09232	1.48782	0.70691	0.830123	0.576206	0.645655	0.0177865	1.14631	up	0.253531	0.722251	normal	--	--	--	--	--	--	--	--	--	K23209|8.68e-24|api:107882805|K23209 DNA transposase THAP9 [EC:2.7.7.-] | (RefSeq) uncharacterized protein LOC107882805	--	--	--	--	--	S	Function unknown
NewGene_1555	--	LOC114119079	0.185768	0.392689	0.224079	0.057126	0.231002	0.2403	0.370743	0.356173	0.16058	0.287813	0.333478	0.349899	0.207173	0.183335	0.279553	0.089943	0.108395	0.187176	0.308916	0.090196	0.148954	0.241049	0.128064	0.285683	--	--	--	--	--	--	0.0129428	-1.00901	down	--	--	--	--	--	Molecular Function: transposase activity (GO:0004803);; Biological Process: transposition, DNA-mediated (GO:0006313);;	K23209|1.45e-16|ags:114132227|K23209 DNA transposase THAP9 [EC:2.7.7.-] | (RefSeq) LOW QUALITY PROTEIN: uncharacterized protein LOC114132227	--	--	--	--	--	S	Function unknown
NewGene_1594	--	LOC111038659	4.35225	7.03619	5.67636	2.16611	4.04016	3.67877	5.84128	5.09639	4.98341	5.88337	4.91726	5.36407	3.3066	2.09853	3.99124	2.54911	2.94072	1.88182	3.29993	1.16736	2.19944	4.78445	5.33809	5.69548	0.0671662	-0.626432	normal	0.0261344	-1.11545	down	0.0115116	-0.320307	normal	0.00156785	0.696082	normal	--	--	--	--	--	--	--	Domain of unknown function (DUF4806)	--	--	--
NewGene_1612	--	--	2.50976	2.46954	2.50271	0.997752	2.2303	2.25439	2.36752	2.36477	2.36792	2.38695	1.89416	1.69024	2.06675	1.57598	2.01562	1.2413	1.6713	0.907488	1.94478	0.619191	1.07129	1.90762	2.60666	2.57807	0.0894605	-0.642994	normal	0.0355969	-1.00257	down	0.6602	0.0819134	normal	0.0348846	0.403477	normal	--	--	Molecular Function: transposase activity (GO:0004803);; Biological Process: transposition, DNA-mediated (GO:0006313);;	K23209|1.77e-149|api:115034437|K23209 DNA transposase THAP9 [EC:2.7.7.-] | (RefSeq) uncharacterized protein LOC115034437	--	--	--	Transposase protein	--	S	Function unknown
NewGene_1679	--	LOC111034747	0.539346	0.642638	0.728578	0.340385	0.313786	0.322883	0.24833	0.337723	0.369465	0.551609	0.546305	0.474995	0.326328	0.2311	0.397878	0.263445	0.336297	0.219159	0.404753	0.131677	0.396267	0.297427	0.235518	0.367428	0.518435	-0.435739	normal	0.986056	0.0142875	normal	2.78494e-05	-1.05251	down	0.000897862	0.958535	normal	--	--	Molecular Function: protein dimerization activity (GO:0046983);;	K14829|7.88e-16|hmg:100196989|K14829 pre-rRNA-processing protein IPI3 | (RefSeq) zinc finger MYM-type protein 1-like	--	--	--	hAT family C-terminal dimerisation region	--	S	Function unknown
NewGene_171	--	--	0.558366	0.737641	0.732146	0.237609	0.653793	0.486613	0.658567	0.297151	0.493228	0.381326	0.333518	0.345768	0.509525	0.391363	0.612135	0.434924	0.402721	0.390991	0.839676	0.315608	0.368894	0.991716	0.801798	0.921	0.874642	-0.102437	normal	0.867022	-0.122637	normal	3.6296e-06	1.03289	up	0.44483	0.238394	normal	[L]	Replication, recombination and repair	Biological Process: reproduction (GO:0000003);; Biological Process: nuclear-transcribed mRNA catabolic process, nonsense-mediated decay (GO:0000184);; Biological Process: microtubule cytoskeleton organization (GO:0000226);; Biological Process: embryonic axis specification (GO:0000578);; Biological Process: nuclear-transcribed mRNA catabolic process (GO:0000956);; Biological Process: epithelial ce…	K18432|0.0|api:100159427|K18432 RNA helicase armi [EC:3.6.4.13] | (RefSeq) probable RNA helicase armi	--	[A]	RNA processing and modification	AAA domain	Probable RNA helicase armi OS=Drosophila melanogaster OX=7227 GN=armi PE=1 SV=4	L	Replication, recombination and repair
NewGene_1717	--	--	0.033391	0	0.139721	0.823893	1.30668	1.31723	0.938723	1.12	1.30048	0.409308	0.345297	0.263523	0.572686	0.662219	0.579278	1.00196	0.952282	0.834524	1.21916	0.940163	1.05667	1.25357	1.47607	1.22725	0.299037	-0.461438	normal	0.979223	0.0128365	normal	3.85056e-09	1.70659	up	--	--	--	--	--	--	--	--	--	--	--	--	--	--
NewGene_1734	--	--	1.4605	1.85177	1.18179	2.98187	0.684492	0.236128	3.01744	1.78872	2.21715	1.26956	1.50199	1.59258	2.30751	2.89916	1.85989	0	0.257648	0.218241	0.594855	0.703709	1.11699	4.79655	6.22406	4.94627	--	--	--	0.0182525	-1.4292	down	8.06676e-10	1.6286	up	0.0769557	-0.691872	normal	--	--	--	--	--	--	--	--	--	--	--
NewGene_1751	--	--	0.270646	0.309055	0.142273	0.686181	0.8771	1.08258	1.36878	0.628511	0.759769	0.12898	0.068772	0.04289	0.282239	0.197889	0.21387	0.426477	0.663477	0.441574	0.631949	0.378866	0.660302	0.399304	0.625733	0.50452	0.00474865	-1.227	down	0.319761	-0.604595	normal	--	--	--	--	--	--	--	--	--	--	--	--	--	--	--	--	--
NewGene_1810	--	--	311.36	265.245	232.501	695.097	393.111	493.634	502.667	464.872	317.291	93.7715	71.0529	82.9459	334.018	357.719	242.785	525.652	492.903	518.786	438.364	454.105	381.431	314.82	233.123	252.956	0.674348	-0.362424	normal	0.856333	0.0712467	normal	3.18558e-26	1.48206	up	0.229341	-0.266964	normal	--	--	--	--	--	--	--	--	--	--	--
NewGene_1823	--	--	1132	907.546	848.784	1610.96	992.265	1247.09	1147.89	1093.14	705.641	130.227	72.7266	126.343	879.463	900.895	657.283	1150.11	1065.06	1097.61	905.016	867.866	776.224	655.871	508.571	533.219	0.487808	-0.518584	normal	0.73166	-0.128763	normal	8.88908e-27	2.15642	up	0.38974	0.188385	normal	--	--	--	--	--	--	--	--	--	--	--
NewGene_1869	--	--	0.155337	0.044392	0.059916	0.547112	0.937743	0.636231	1.15437	1.23947	2.24956	0.325791	0.104051	0.269731	0.159549	0.03433	0.032655	0	0	0.098624	0.039055	0.105689	0	0	0	0.126225	--	--	--	6.64374e-10	-4.74973	down	--	--	--	--	--	--	--	--	--	--	--	--	--	--	--	--	--
NewGene_1897	--	--	0.416541	0.318008	0.414456	0.167775	0.195979	0.247425	0.653564	0.394895	0.322274	0.293563	0.261765	0.238044	0.647617	0.305539	0.495978	0.314949	0.479939	0.205567	0.385004	0.050908	0.234471	0.818285	0.717466	0.835255	--	--	--	0.298814	-0.921868	normal	1.0418e-06	1.24492	up	0.280992	-0.395918	normal	--	--	--	--	--	--	--	--	--	--	--
NewGene_19	--	LOC114124750	0.925087	0.43867	0.44806	0.812956	0.831352	0.931907	0.507112	0.452794	0.414975	0.167813	0.100278	0.15024	1.5967	1.66075	1.10183	1.90636	1.48249	1.35451	2.01514	2.47294	2.02645	1.29007	1.1592	1.20024	0.166053	0.695725	normal	4.5765e-15	2.31768	up	3.75443e-22	2.82047	up	4.58051e-05	-1.3003	down	--	--	Molecular Function: molecular_function (GO:0003674);; Molecular Function: catalytic activity (GO:0003824);; Molecular Function: carboxypeptidase activity (GO:0004180);; Molecular Function: serine-type carboxypeptidase activity (GO:0004185);; Biological Process: RNA localization (GO:0006403);; Biological Process: proteolysis (GO:0006508);; Biological Process: nitrogen compound metabolic process (G…	K09645|7.81e-146|ags:114124750|K09645 vitellogenic carboxypeptidase-like protein [EC:3.4.16.-] | (RefSeq) venom serine carboxypeptidase-like	--	[OE]	Posttranslational modification, protein turnover, chaperones;; Amino acid transport and metabolism	Serine carboxypeptidase	Venom serine carboxypeptidase OS=Apis mellifera OX=7460 PE=2 SV=1	O	Posttranslational modification, protein turnover, chaperones
NewGene_1903	--	LOC114128988	19.6255	21.8336	18.8736	1.41194	8.49106	9.27758	4.27846	8.88835	5.24406	12.9521	13.3383	12.8111	15.8413	12.2801	16.8649	5.30785	8.04268	5.16947	8.46837	2.82255	7.06149	7.61414	5.56894	6.66444	0.997754	0.00305602	normal	0.96606	0.0304253	normal	2.69253e-20	-1.19938	down	0.00452012	0.402415	normal	--	--	Molecular Function: transcription regulatory region sequence-specific DNA binding (GO:0000976);; Molecular Function: RNA polymerase II transcription regulatory region sequence-specific DNA binding (GO:0000977);; Molecular Function: RNA polymerase II transcription regulatory region sequence-specific DNA binding (GO:0001012);; Molecular Function: regulatory region nucleic acid binding (GO:0001067);…	--	--	--	--	--	--	E	Amino acid transport and metabolism
NewGene_1905	--	--	528.302	479.25	362.503	526.757	266.955	294.632	296.471	305.015	258.43	453.508	545.765	614.654	278.177	296.407	249.221	443.434	389.437	397.659	286.239	376.026	351.681	259.376	288.37	269.449	0.874216	-0.180954	normal	0.314673	0.33051	normal	7.1147e-13	-1.21308	down	0.000240774	0.683596	normal	--	--	--	--	--	--	--	--	--	--	--
NewGene_194	--	--	1.03699	1.19961	0.817116	0.391194	0.513141	0.651793	0.77179	0.961231	0.770526	0.992961	0.790452	0.950791	0.534238	0.390981	0.811839	0.369619	0.421427	0.301772	0.603856	0.138139	0.396021	0.593709	0.451378	0.462808	0.188096	-0.576266	normal	0.143627	-1.01612	normal	2.03842e-07	-1.06874	down	0.000192181	0.900594	normal	--	--	Molecular Function: DNA binding (GO:0003677);; Molecular Function: transposase activity (GO:0004803);; Biological Process: transposition, DNA-mediated (GO:0006313);;	K23209|5.94e-120|hst:112588589|K23209 DNA transposase THAP9 [EC:2.7.7.-] | (RefSeq) uncharacterized protein LOC112588589	--	--	--	Transposase protein	--	S	Function unknown
NewGene_1985	--	--	1.27395	1.50759	1.70244	3.71481	2.60451	2.41672	3.35401	4.04437	3.10675	2.07511	1.91123	3.22849	2.44309	2.13125	2.01743	1.65953	1.21541	1.13478	1.50285	1.77765	1.73148	2.27233	1.40323	1.58203	0.0336024	-1.38665	down	0.0311209	-0.962009	normal	0.0528013	-0.67474	normal	0.106742	-0.583023	normal	--	--	--	--	--	--	--	--	--	--	--
NewGene_2014	--	--	0.894511	1.20562	1.07827	0.781778	1.46145	1.10236	1.69975	1.49018	1.56723	0.714515	0.490574	0.583653	0.675535	0.756729	0.885132	0.777223	1.10648	0.969677	1.81619	0.475759	1.23192	1.42772	1.93374	1.87442	0.547669	-0.273696	normal	0.522264	-0.392195	normal	2.95733e-12	1.30602	up	0.0677076	0.440684	normal	--	--	Molecular Function: DNA binding (GO:0003677);; Molecular Function: transposase activity (GO:0004803);; Biological Process: transposition, DNA-mediated (GO:0006313);;	K23209|1.27e-43|soc:105200582|K23209 DNA transposase THAP9 [EC:2.7.7.-] | (RefSeq) uncharacterized protein LOC105200582 isoform X1	--	--	--	--	--	S	Function unknown
NewGene_2020	--	--	9.67276	8.99797	10.4358	6.62221	10.9057	14.2892	5.21936	5.47223	6.56564	1.95117	1.65552	1.35337	8.94546	9.74018	9.29971	18.8405	21.2192	22.1712	13.491	16.253	18.1114	5.5008	4.36786	5.04221	0.000359004	0.861236	normal	2.99058e-10	1.5625	up	3.54808e-20	1.3744	up	0.986401	-0.00329728	normal	--	--	--	--	--	--	--	--	--	--	--
NewGene_2039	--	--	0.151237	0.195922	0.221602	0.342512	0.7463	0.735187	0.722451	0.635537	0.575295	0.320336	0.142566	0.21423	0.247272	0.216546	0.420946	0.46856	0.313891	0.38981	0.93096	0.564989	0.8234	0.765765	0.743814	0.626045	0.0507548	-0.721539	normal	0.364208	0.348764	normal	8.86148e-08	1.44809	up	--	--	--	--	--	--	--	--	--	--	--	--	--	--
NewGene_2040	--	--	0.388962	0.413169	0.604855	0.673591	1.35686	1.65355	1.02192	0.897496	1.21198	0.224234	0.450386	0.214225	0.518162	0.579681	0.537657	1.15599	0.975313	1.24727	1.63356	2.21619	1.99078	1.13589	1.39563	1.26225	0.691195	-0.20189	normal	0.00626525	1.01453	up	5.56505e-09	1.85258	up	0.49199	-0.286483	normal	--	--	--	--	--	--	--	--	--	--	--
NewGene_205	--	LOC114132347	5.49374	4.24047	4.40311	4.35163	3.08723	3.73571	1.79356	2.59353	2.4966	3.44723	3.30476	3.75936	3.93541	4.05356	3.46402	5.1581	4.61119	4.79493	3.07722	4.00306	3.87416	2.04061	1.92881	1.9199	0.89799	0.117606	normal	0.0622147	0.756403	normal	3.14735e-09	-1.05006	down	0.266726	0.253218	normal	--	--	Molecular Function: molecular_function (GO:0003674);; Molecular Function: binding (GO:0005488);; Molecular Function: protein binding (GO:0005515);; Cellular Component: cellular_component (GO:0005575);; Cellular Component: extracellular region (GO:0005576);; Cellular Component: extracellular space (GO:0005615);; Cellular Component: intracellular (GO:0005622);; Cellular Component: obsolete cell (GO…	--	--	--	--	Cystine-knot domain	Thyrostimulin beta-5 subunit OS=Conus victoriae OX=319920 PE=2 SV=1	O	Posttranslational modification, protein turnover, chaperones
NewGene_2087	--	--	0.303732	0.150238	0.265562	0.171658	0.325718	0.134412	0.770909	0.278908	0.307223	0.158481	0.15477	0.068829	0.175998	0.244749	0.303256	0.142873	0.204154	0.106764	0.387443	0.110937	0.258093	0.612466	0.693584	0.855707	--	--	--	--	--	--	4.09339e-07	2.15946	up	--	--	--	--	--	--	--	--	--	--	--	--	--	--
NewGene_210	--	--	24.4465	21.838	11.2242	73.339	34.2181	40.0954	26.7822	43.6662	23.7163	43.0495	56.5374	62.5856	42.3075	42.0393	35.6185	38.2974	45.8292	39.633	36.7241	44.5364	44.029	36.1036	32.5696	26.7589	0.485942	-0.626934	normal	0.284041	0.494414	normal	1.42828e-06	-0.997162	normal	0.0128369	-1.10325	down	--	--	--	--	--	--	--	--	--	--	--
NewGene_2144	--	--	65.2862	56.7269	68.0621	46.4892	39.5824	40.3139	25.4374	35.7836	37.3149	31.2719	33.3557	34.1588	48.6214	44.3826	38.76	50.4216	40.2582	57.5693	28.9486	32.0816	34.5476	20.4637	16.2625	18.7956	0.979285	-0.0230063	normal	0.907177	0.0454053	normal	5.6678e-13	-1.05035	down	0.00493429	0.468581	normal	--	--	--	--	--	--	--	--	--	--	--
NewGene_2162	--	LOC114125039	0.31841	0.370134	0.766194	1.23912	1.67281	1.11563	2.28686	1.61944	1.72109	0.319116	0.209399	0.613741	2.71908	2.58515	2.72986	4.36512	4.1895	4.2058	7.02323	10.5072	8.95309	7.43999	8.30402	6.97645	1.0139e-05	1.50491	up	7.89046e-12	2.32685	up	7.15926e-40	4.05248	up	1.13762e-12	-2.46605	down	--	--	--	--	--	--	--	--	--	--	--
NewGene_223	--	--	241.064	187.661	299.128	76.0008	60.8812	108.989	65.2928	52.5133	55.2841	157.936	132.545	135.193	169.4	166.148	128.457	65.2566	81.9645	86.4549	59.0659	56.4377	43.7695	40.7948	30.9296	34.3844	0.670891	-0.28102	normal	0.914203	-0.0349884	normal	5.53529e-81	-2.21501	down	0.00290761	0.585478	normal	--	--	--	--	--	--	--	--	--	--	--
NewGene_2249	--	LOC114127960	0.271517	0.108055	0.199635	0.507396	1.25298	1.41073	1.46641	1.21487	1.3672	0.301208	0.24067	0.259652	0.193468	0.277177	0.350527	0.440078	0.509085	0.465672	1.06312	0.473245	0.736408	0.474987	0.585304	0.871629	9.06836e-05	-1.25262	down	0.0427403	-0.872911	normal	0.0025636	0.960537	normal	--	--	--	[E]	Amino acid transport and metabolism	Cellular Component: membrane (GO:0016020);; Molecular Function: transmembrane transporter activity (GO:0022857);; Biological Process: transmembrane transport (GO:0055085);;	K14206|3.25e-248|ags:114127960|K14206 solute carrier family 15 (oligopeptide transporter), member 1 | (RefSeq) peptide transporter family 1-like	--	[E]	Amino acid transport and metabolism	POT family	Peptide transporter family 1 OS=Drosophila melanogaster OX=7227 GN=yin PE=1 SV=2	P	Inorganic ion transport and metabolism
NewGene_2266	--	LOC114119756	0.669822	0.889903	0.758689	5.69416	7.30587	4.91027	5.14454	5.76908	4.38487	0.84203	0.810276	0.601741	2.89034	2.89368	2.14746	5.39633	12.264	7.92413	5.725	7.00707	8.48382	3.30796	6.93866	4.21389	0.682319	0.310655	normal	0.174668	0.562466	normal	9.31527e-15	2.46339	up	7.94504e-10	-1.81732	down	--	--	Molecular Function: serine-type endopeptidase inhibitor activity (GO:0004867);; Cellular Component: cellular_component (GO:0005575);; Cellular Component: extracellular region (GO:0005576);; Biological Process: biological_process (GO:0008150);; Biological Process: cellular process (GO:0009987);; Biological Process: cellular component organization (GO:0016043);; Biological Process: cellular compone…	K06238|3.61e-14|tru:101064693|K06238 collagen type VI alpha | (RefSeq) col6a6; collagen alpha-6(VI) chain isoform X1	Focal adhesion (ko04510);; ECM-receptor interaction (ko04512)	[O]	Posttranslational modification, protein turnover, chaperones	Kunitz/Bovine pancreatic trypsin inhibitor domain	Boophilin-H2 OS=Rhipicephalus microplus OX=6941 GN=H2 PE=1 SV=1	D	Cell cycle control, cell division, chromosome partitioning
NewGene_2309	--	--	15.5439	25.29	19.9683	1.42606	3.76737	3.41872	4.27306	3.71702	4.40315	6.47809	4.95462	5.28391	2.73154	3.00816	4.32847	2.35617	2.79304	3.0939	3.16803	2.26476	2.89534	2.29057	2.37608	2.47917	0.743212	-0.153665	normal	0.0782502	-0.518389	normal	2.75958e-28	-1.47201	down	7.60958e-53	2.40277	up	--	--	Biological Process: cell adhesion (GO:0007155);; Cellular Component: integral component of membrane (GO:0016021);; Biological Process: tissue regeneration (GO:0042246);;	--	--	--	--	Ninjurin	--	S	Function unknown
NewGene_2356	--	--	0.08556	0.104446	0.218111	0.089666	0.234081	0.048484	0.507749	0.228201	0.262485	0.204626	0.127965	0.104254	0.283877	0.302574	0.303013	0	0.104475	0.02505	0.274798	0.058738	0.130198	0.847659	1.05219	0.759575	--	--	--	--	--	--	2.31411e-09	2.32064	up	--	--	--	--	--	--	--	--	--	--	--	--	--	--
NewGene_2359	--	--	0.815289	0.801648	1.70962	0.737407	0.422583	0.110495	1.57392	1.39395	1.476	1.10699	0.709832	0.850712	2.12206	2.02373	1.33829	0.15615	0.066498	0.095787	0.439528	0.384901	0.455803	2.48406	3.04491	2.81596	--	--	--	1.5688e-06	-1.69912	down	2.60754e-12	1.43129	up	0.0175425	-0.789933	normal	--	--	--	--	--	--	--	--	--	--	--
NewGene_2360	--	--	0.15984	0.216514	0.221858	0.06706	0.109825	0.027274	0.341163	0.269846	0.158872	0.258444	0.109261	0.189413	0.213036	0.091	0.293327	0.031986	0.020659	0.03388	0.157321	0.060497	0.028895	0.648546	0.573817	0.478702	--	--	--	--	--	--	5.6381e-05	1.27263	up	--	--	--	--	--	--	--	--	--	--	--	--	--	--
NewGene_2363	--	--	3.97021	4.96894	4.03512	1.89866	2.26245	2.05419	1.77419	1.655	2.10664	4.40354	5.32237	5.71966	2.3689	2.73737	2.39364	2.49571	2.47316	2.42555	2.30971	2.64806	2.60217	2.01479	2.25161	2.0665	0.923386	0.0631004	normal	0.0625332	0.540494	normal	8.61159e-19	-1.51385	down	1.69973e-05	0.73553	normal	--	--	--	K02349|8.47e-52|dnx:107163575|K02349 DNA polymerase theta [EC:2.7.7.7] | (RefSeq) DNA polymerase theta	--	[R]	General function prediction only	Reverse transcriptase (RNA-dependent DNA polymerase)	Retrovirus-related Pol polyprotein from type-1 retrotransposable element R1 (Fragment) OS=Bradysia coprophila OX=38358 PE=4 SV=1	S	Function unknown
NewGene_2364	--	--	1.20033	1.22639	0.790416	1.33228	0.756626	0.640759	0.402569	0.713536	0.375082	1.78803	2.73135	2.80056	0.686377	0.843632	0.685507	0.841104	0.807861	0.79405	0.571738	0.679828	0.6695	0.681821	0.560241	0.583788	0.534966	-0.54024	normal	0.388155	0.44242	normal	6.7911e-20	-2.16114	down	0.0538421	0.486684	normal	--	--	Molecular Function: molecular_function (GO:0003674);; Molecular Function: nucleic acid binding (GO:0003676);; Molecular Function: catalytic activity (GO:0003824);; Molecular Function: hydrolase activity, hydrolyzing O-glycosyl compounds (GO:0004553);; Molecular Function: alpha,alpha-trehalase activity (GO:0004555);; Biological Process: carbohydrate metabolic process (GO:0005975);; Biological Proc…	--	--	--	--	Zinc knuckle	--	G	Carbohydrate transport and metabolism
NewGene_2365	--	--	0.591772	0.56276	0.358984	0.765024	0.271482	0.151782	0.282081	0.212676	0.292452	0.940096	1.42268	0.929349	0.411881	0.457157	0.392039	0.616644	0.495676	0.390382	0.452914	0.359327	0.342422	0.232282	0.274219	0.338158	0.937884	-0.182815	normal	0.245543	0.534022	normal	1.24447e-14	-2.0797	down	0.409857	0.300054	normal	--	--	Molecular Function: molecular_function (GO:0003674);; Molecular Function: nucleic acid binding (GO:0003676);; Molecular Function: catalytic activity (GO:0003824);; Molecular Function: hydrolase activity, hydrolyzing O-glycosyl compounds (GO:0004553);; Molecular Function: alpha,alpha-trehalase activity (GO:0004555);; Biological Process: carbohydrate metabolic process (GO:0005975);; Biological Proc…	--	--	--	--	Zinc knuckle	--	G	Carbohydrate transport and metabolism
NewGene_2371	--	--	0.237618	0	0.268891	0.765481	0.426593	0.685588	0.266924	0.384658	0.464419	0.096867	0.168535	0.062114	1.3365	1.24274	1.48449	1.82601	1.96325	1.91225	1.42572	2.8315	1.21142	1.9487	0.861865	0.867368	0.0157199	1.34354	up	0.000367409	2.25754	up	--	--	--	0.00412971	-2.92372	down	--	--	--	K23222|2.10e-31|api:100571045|K23222 nuclease HARBI1 [EC:3.1.-.-] | (RefSeq) putative nuclease HARBI1	--	--	--	--	--	L	Replication, recombination and repair
NewGene_238	--	--	4.95223	5.5054	5.88677	8.80724	7.32572	5.68124	9.62346	7.58388	8.67134	3.92493	2.87452	3.0064	7.99678	8.40725	5.89626	8.93057	7.98347	8.96315	10.0884	10.9767	10.2555	12.5994	14.2167	13.3254	0.972196	-0.0342653	normal	0.209023	0.365769	normal	1.40557e-43	1.8243	up	0.0169141	-0.510961	normal	--	--	--	--	--	--	--	--	--	--	--
NewGene_239	--	--	12.6514	15.986	8.88388	1.34379	7.03453	4.86665	3.67279	3.98773	3.62084	13.0779	8.13158	7.21936	5.76759	4.81512	7.41989	5.19822	8.8519	4.60489	6.0607	1.14775	5.70976	5.08542	5.28162	6.0631	0.447124	0.537411	normal	0.716094	0.266937	normal	2.23836e-07	-0.90854	normal	1.19522e-06	1.01541	up	--	--	--	--	--	--	--	--	--	--	--
NewGene_2395	--	--	1.43271	1.87236	1.07553	9.65072	4.58359	3.14061	34.2244	17.9327	9.05047	7.94553	4.43876	7.62325	149.645	176.818	82.9069	12.2765	7.14315	9.2496	26.4471	19.0532	25.8675	82.3695	95.1928	85.4182	0.806566	0.312491	normal	0.668928	0.284657	normal	1.62458e-80	3.40228	up	8.33773e-42	-6.57409	down	--	--	--	--	--	--	--	--	--	--	--
NewGene_240	--	--	7.60474	9.18378	6.45223	1.74497	3.26826	2.13047	2.56766	3.35322	2.56178	8.5591	7.05406	7.0442	6.58621	3.48953	9.84725	4.58589	8.32425	3.43814	7.98016	0.49711	2.90881	4.48221	3.89923	3.742	0.101665	0.957602	normal	0.627693	0.49404	normal	2.61204e-11	-1.0787	down	0.61726	0.275651	normal	--	--	--	--	--	--	--	--	--	--	--
NewGene_2407	--	--	79.338	96.8842	133.048	359.311	175.003	154.791	561.759	383.775	276.048	214.34	239.393	309.851	1353.36	1630.82	1150.75	310.756	230.969	267.954	477.981	370.189	394.757	1287.38	1197.56	1266.13	0.904884	-0.155268	normal	0.821363	0.101811	normal	3.05938e-31	2.06241	up	2.18993e-93	-3.81434	down	--	--	--	--	--	--	--	--	--	--	--
NewGene_2420	--	--	2.63935	3.11317	2.10315	1.01473	0.511141	0.438614	0.561342	0.816781	0.654695	0.602356	0.710707	0.473098	0.768157	0.55702	0.318708	0.531538	0.591702	0.737295	0.371997	0.384005	0.419011	0.316606	0.365808	0.279378	--	--	--	--	--	--	--	--	--	9.64861e-08	2.15194	up	--	--	--	--	--	--	--	--	--	--	--
NewGene_2460	--	--	0.641371	0.859814	0.892228	2.33977	2.84963	3.74666	4.25062	2.83058	3.36776	1.36485	1.45317	1.55256	1.05686	1.05676	0.668473	1.78641	1.21047	1.58067	1.49708	1.00991	1.32581	1.03781	1.21147	1.10846	0.00364698	-1.10245	down	0.000119422	-1.35292	down	0.0256931	-0.593986	normal	--	--	--	--	--	--	--	--	--	--	--	--	--	--
NewGene_2536	--	LOC114125702	464.243	432.317	549.354	76.3568	26.7385	26.496	21.0747	54.5625	28.9797	97.0484	55.4817	85.1673	370.017	320.178	286.343	38.1257	36.5686	39.6225	16.6163	12.8901	12.7854	34.3407	18.3336	29.0484	0.571273	-0.62978	normal	0.0140098	-1.24128	down	6.57549e-14	-1.74862	down	0.00144403	0.509695	normal	--	--	--	--	--	--	--	--	--	--	--
NewGene_2545	--	--	1.41145	1.71392	1.4543	0.645561	0.612846	0.719671	0.438657	0.204783	0.288915	0.24184	0.474644	0.540552	0.76623	1.09131	0.925059	2.47023	2.68698	2.58515	1.25185	1.95626	1.31561	0.72898	0.949744	0.606754	6.26408e-08	1.80119	up	1.21594e-05	2.33051	up	--	--	--	0.0302698	0.675201	normal	--	--	--	--	--	--	--	--	--	--	--
NewGene_2549	--	--	0.350986	0.106477	0.594123	0.360445	0.822467	0.251057	0.632697	0.573441	0.333039	0.247626	0.277292	0.280708	0.644927	0.929844	0.733008	0.550061	0.723889	0.6878	0.612561	0.681329	0.538128	0.721901	0.466312	0.472878	0.676957	0.334393	normal	--	--	--	--	--	--	0.0137894	-1.19515	down	--	--	--	--	--	--	--	--	--	--	--
NewGene_2556	--	--	1.00374	0.923579	1.38125	3.85608	5.40026	5.82905	3.82211	3.75173	3.5912	0.390223	0.261624	0.381264	5.27071	5.65267	5.41945	6.927	6.24524	6.84608	8.14314	9.51949	8.6795	8.26367	9.73862	8.59218	0.47257	0.270777	normal	2.3138e-08	1.3243	up	2.06387e-68	4.46009	up	2.11663e-27	-2.35489	down	--	--	--	--	--	--	--	--	--	--	--
NewGene_2599	--	LOC114121135	0.152163	0.22513	0.302655	0.106745	0	0	0.151769	0.208572	0	0.230793	0.180599	0.405898	8.60677	8.25	2.81009	0.102358	0	0	0	0	0.160286	0.871168	0.483696	0.590967	--	--	--	--	--	--	--	--	--	3.98576e-12	-5.06659	down	--	--	--	--	--	--	--	--	--	--	--
NewGene_2634	--	--	25.2168	21.5545	21.6433	11.4487	5.85602	8.16136	6.10957	4.78053	4.02622	9.34951	9.11381	10.5368	13.7919	13.2514	9.51665	7.31195	6.74414	7.67238	5.72275	5.67226	5.4118	4.51406	3.37239	4.05007	0.500648	-0.555878	normal	0.461888	0.257773	normal	1.23125e-18	-1.50154	down	1.35537e-05	0.845663	normal	--	--	--	--	--	--	--	--	--	--	--
NewGene_2644	--	--	1.1936	1.06031	0.99285	1.10868	0.988496	1.39976	0.858265	1.26574	0.766041	0.957475	0.847454	0.98869	0.829136	0.740132	1.31285	0.753927	0.389777	0.564793	0.650754	0.40749	0.465208	0.753783	0.793759	0.83529	0.00744797	-1.15605	down	0.137343	-0.87175	normal	0.0381408	-0.549055	normal	0.810189	0.0926386	normal	--	--	--	--	--	--	--	--	--	--	--
NewGene_2715	--	--	175.771	163.656	156.283	58.6363	66.6873	72.5992	59.6637	68.2449	72.661	85.1734	85.3602	92.4826	68.4182	72.1932	59.024	65.7351	56.3019	66.5774	54.4413	62.3563	58.9192	51.9069	42.9708	47.0267	0.603511	-0.254423	normal	0.723334	-0.100749	normal	3.20665e-18	-1.112	down	1.27707e-16	1.25661	up	--	--	Cellular Component: integral component of membrane (GO:0016021);;	--	--	--	--	--	--	--	--
NewGene_2733	--	--	0.13114	0.061581	0.139986	0.090343	0.210197	0.131415	0.427491	0.163822	0.155061	0.533916	0.519235	0.4286	0.123049	0.117139	0.18791	0.161357	0.246054	0.163674	0.193136	0.174491	0.110347	0.076984	0.102825	0.120665	--	--	--	--	--	--	2.24161e-13	-2.46152	down	--	--	--	--	--	--	--	--	--	--	--	--	G	Carbohydrate transport and metabolism
NewGene_2767	--	LOC114125911	3.17571	3.29055	3.78601	2.51198	6.19658	5.31911	5.61712	4.23649	4.66441	3.7727	2.88166	2.6561	6.01853	6.94918	6.81133	4.36257	5.21054	5.17973	5.74883	6.71428	7.14548	5.52746	6.39472	6.02485	0.988027	-0.00775013	normal	0.110872	0.535229	normal	1.12873e-09	0.834866	normal	3.88049e-09	-1.00414	down	--	--	--	--	--	--	--	--	--	--	--
NewGene_2775	--	--	0.238777	0.505917	0.733368	0.92933	1.23094	1.13717	1.47196	0.96139	1.41333	0.532754	0.250204	0.311591	1.3189	0.883973	0.415034	1.71628	2.09823	2.54119	1.6005	1.96413	1.92647	1.8075	2.42305	2.11872	0.0828127	0.791005	normal	0.271003	0.599983	normal	2.17775e-09	2.29356	up	--	--	--	--	--	--	--	--	--	--	--	--	--	--
NewGene_278	--	--	0	0	0.021757	0.876779	1.50458	2.28903	1.17474	1.1384	0.936385	0.11427	0	0.063406	0.150164	0.186229	0.317491	0.371836	0.405193	0.449723	0.864696	0.580948	0.925237	0.433141	0.273363	0.382963	1.87956e-09	-1.95903	down	0.303313	-0.419657	normal	--	--	--	--	--	--	--	--	--	--	--	--	--	--	--	--	--
NewGene_2812	--	--	1.50527	1.52146	0.721808	0.749887	0.360423	0.39029	0.134124	0.338658	0.1886	0.344084	0.645978	0.693487	0.774624	0.846497	0.838853	1.39516	1.30863	0.939279	0.63698	0.655517	0.663472	0.230872	0.218601	0.186944	0.268384	0.926168	normal	0.000925284	1.62511	up	9.85711e-07	-1.63203	down	0.0500256	0.563276	normal	[X]	Mobilome: prophages, transposons	Molecular Function: RNA-directed DNA polymerase activity (GO:0003964);; Molecular Function: endonuclease activity (GO:0004519);; Molecular Function: exonuclease activity (GO:0004527);;	K02349|8.84e-45|dnx:107163575|K02349 DNA polymerase theta [EC:2.7.7.7] | (RefSeq) DNA polymerase theta	--	[R]	General function prediction only	Reverse transcriptase (RNA-dependent DNA polymerase)	Retrovirus-related Pol polyprotein from type-1 retrotransposable element R1 (Fragment) OS=Bradysia coprophila OX=38358 PE=4 SV=1	S	Function unknown
NewGene_285	--	LOC114122355	436.079	501.844	300.937	1889.19	627.953	694.833	616.741	1170.91	411.639	994.864	2334.86	2133.16	813.879	771.413	639.985	1154.39	1177.99	875.057	865.479	1170.12	1000.97	848.246	779.857	667.618	0.820992	-0.446479	normal	0.355994	0.546609	normal	0.000311582	-1.49995	down	8.46884e-06	-0.894964	normal	--	--	--	--	--	--	--	--	--	--	--
NewGene_2883	--	--	0.963698	1.32059	1.43652	0.457347	0.934414	0.788954	2.45411	2.00323	1.95377	1.34037	0.962375	0.959733	1.88506	1.42405	1.99872	0.340959	0.37188	0.476752	1.61407	0.764742	0.839857	3.74809	3.91524	3.95214	0.000208157	-0.970652	normal	0.0221523	-0.931718	normal	3.12448e-48	1.6271	up	0.00206348	-0.554525	normal	--	--	--	--	--	--	--	Baculovirus F protein	--	--	--
NewGene_2888	--	--	551.877	502.063	423.967	412.426	249.654	282.085	263.24	278.324	267.369	411.25	484.261	522.535	259.511	271.751	227.606	391.955	343.467	381.155	251.484	309.822	304.639	244.869	263.268	249.352	0.942618	-0.0756145	normal	0.500955	0.190013	normal	2.16818e-13	-1.13346	down	4.57888e-08	0.909484	normal	--	--	--	--	--	--	--	--	--	--	--
NewGene_2890	--	--	2.16864	1.95236	1.93285	4.77895	11.7916	9.67032	11.9926	9.78139	8.58691	3.61035	1.76606	1.86256	4.47351	2.94468	5.39671	8.87922	10.2439	9.57642	12.8418	4.68161	7.5716	7.49311	9.0976	8.76692	0.873883	0.069323	normal	0.695163	-0.210599	normal	1.31626e-13	1.58539	up	3.57682e-09	-1.11643	down	--	--	--	--	--	--	--	--	--	--	--
NewGene_2932	--	LOC114132521	3.28213	3.59045	2.30746	0.55217	1.2121	0.941327	0.451954	0.192992	0.303943	1.06181	0.924763	0.665818	3.85025	2.67822	3.72721	2.67152	2.87997	3.62833	5.52972	2.93283	3.32226	2.11156	1.28756	1.8932	1.03093e-11	1.65362	up	7.89444e-26	3.06253	up	0.00035029	0.730109	normal	0.0447131	-0.433643	normal	--	--	Molecular Function: molecular_function (GO:0003674);; Molecular Function: catalytic activity (GO:0003824);; Molecular Function: hydrolase activity (GO:0016787);; Molecular Function: hydrolase activity, acting on ester bonds (GO:0016788);; Molecular Function: carboxylic ester hydrolase activity (GO:0052689);;	K01049|3.33e-208|api:103308679|K01049 acetylcholinesterase [EC:3.1.1.7] | (RefSeq) esterase E4	Glycerophospholipid metabolism (ko00564)	--	--	Carboxylesterase family	--	G	Carbohydrate transport and metabolism
NewGene_2956	--	--	0.698556	0.658733	0.693211	0.486485	1.47801	0.889689	1.26183	0.783082	1.25809	0.716561	0.205208	0.369763	1.76066	0.959444	1.80867	1.93217	2.43903	2.11112	3.08149	0.93087	1.66536	2.14076	2.34708	2.38324	0.000711604	1.11636	up	0.185489	0.836063	normal	1.41605e-14	2.22508	up	3.73261e-07	-1.17009	down	--	--	--	--	--	--	--	--	--	--	--
NewGene_2960	--	LOC114125596	1.09637	0.99975	1.18333	1.34712	3.26712	3.13478	3.93936	2.69932	2.21915	0.983346	0.522666	0.407529	1.2972	1.08375	1.71601	2.62033	2.62373	2.15388	2.84452	1.8143	2.51212	2.64456	2.49998	2.88158	0.804486	-0.121659	normal	0.717755	-0.161395	normal	3.03569e-14	1.82389	up	0.283453	-0.315478	normal	[G]	Carbohydrate transport and metabolism	Molecular Function: molecular_function (GO:0003674);; Molecular Function: transporter activity (GO:0005215);; Cellular Component: cellular_component (GO:0005575);; Cellular Component: obsolete cell (GO:0005623);; Cellular Component: plasma membrane (GO:0005886);; Cellular Component: integral component of plasma membrane (GO:0005887);; Biological Process: transport (GO:0006810);; Biological Proces…	K03372|4.06e-189|ags:114125596|K03372 MFS transporter, PAT family, solute carrier family 33 (acetyl-CoA transportor), member 1 [EC:2.3.1.-] | (RefSeq) LOW QUALITY PROTEIN: acetyl-coenzyme A transporter 1-like	Glycosphingolipid biosynthesis - ganglio series (ko00604)	[P]	Inorganic ion transport and metabolism	Acetyl-coenzyme A transporter 1	--	P	Inorganic ion transport and metabolism
NewGene_2968	--	LOC114125572	355.498	341.682	256.275	432.225	212.552	219.956	210.555	235.913	209.547	315.714	402.22	435.027	205.69	212.138	173.188	312.26	270.395	271.019	202.543	267.375	239.571	185.408	189.679	183.654	0.699111	-0.389308	normal	0.512991	0.205917	normal	1.24539e-13	-1.27767	down	0.000619874	0.638061	normal	--	--	Molecular Function: ubiquinol-cytochrome-c reductase activity (GO:0008121);;	K00420|1.56e-38|ags:114125572|K00420 ubiquinol-cytochrome c reductase subunit 10 | (RefSeq) cytochrome b-c1 complex subunit 10-like	Oxidative phosphorylation (ko00190)	--	--	Ubiquinol-cytochrome C reductase complex, 6.4kD protein	--	--	--
NewGene_2995	--	--	4.81259	3.6661	4.75709	5.82138	8.65388	8.61535	8.08	5.64058	7.1596	3.40403	2.51169	3.47144	9.84287	10.064	8.46142	14.5153	13.9423	16.1992	11.1235	14.7014	13.6433	10.8137	13.9904	12.1726	0.000639005	0.809544	normal	0.000935634	1.01508	up	2.46314e-24	1.7623	up	1.28413e-09	-1.14663	down	--	--	--	--	--	--	--	--	--	--	--
NewGene_3033	--	--	1.14409	1.35978	1.26285	1.31767	1.18469	1.02857	0.707989	0.756753	0.806185	0.503392	0.283271	0.753774	1.30441	1.30936	1.03979	1.11536	1.54633	1.65146	1.07502	1.16078	1.06368	1.20473	1.27841	1.1931	0.964943	0.0428176	normal	0.213752	0.665767	normal	0.00581447	1.0691	up	0.968725	-0.0159479	normal	--	--	--	--	--	--	--	--	--	--	--
NewGene_31	--	--	0.706952	0.230434	0.76657	1.05806	1.52002	0.55429	0.814634	0.808156	0.481446	0.224019	0.287597	0.156367	1.65319	1.77301	1.80068	0.537198	1.38064	1.05375	0.880018	0.379271	0.646706	2.2818	0.994469	1.45118	0.782595	-0.289091	normal	--	--	--	--	--	--	2.61597e-05	-1.64137	down	--	--	--	--	--	--	--	--	--	--	--
NewGene_3118	--	--	2.7346	3.2895	2.17892	7.98274	3.29702	4.60814	4.18431	5.10394	3.08521	10.6047	18.0322	13.4274	4.76736	4.91408	5.37366	7.6247	7.16107	6.22893	4.72971	7.2062	6.34866	7.15603	6.67922	5.91208	0.979984	0.0324329	normal	0.17027	0.654067	normal	2.31899e-09	-1.32191	down	1.49954e-06	-0.918727	normal	--	--	--	--	--	--	--	Domain of unknown function (DUF4786)	--	S	Function unknown
NewGene_315	--	LOC114129258	1.96643	1.91005	1.70255	3.86101	2.7532	3.66037	2.22043	2.94105	2.60785	3.84869	4.91853	5.32324	4.25428	4.54985	5.29356	6.87798	7.26741	6.70786	4.59603	5.69204	6.09844	3.49211	3.90624	3.61807	0.192274	0.763569	normal	0.000119394	1.1643	up	0.00277333	-0.586893	normal	5.32468e-16	-1.37871	down	--	--	Cellular Component: integral component of membrane (GO:0016021);;	--	--	--	--	CD20-like family	--	S	Function unknown
NewGene_3196	--	--	0.46417	0.431553	0.631688	0.201161	0.331634	0.167697	1.27361	0.874629	1.04895	0.587677	0.418044	0.351439	0.680351	0.961995	0.91684	0.145578	0.104776	0.159976	0.550187	0.263948	0.209161	1.90615	1.84526	2.0241	--	--	--	0.00168109	-1.53237	down	8.09394e-24	1.90853	up	0.00448765	-0.820788	normal	--	--	--	--	--	--	--	--	--	--	--
NewGene_32	--	LOC114120601	6.1399	5.77034	4.83679	2.87824	1.84288	1.81225	1.24225	1.64603	0.961015	1.87398	3.07733	2.75497	4.91956	4.21517	3.91949	4.34171	4.63925	3.85762	2.25145	2.62482	2.75875	1.6442	1.23104	1.5728	0.471496	0.552272	normal	0.0134753	1.03646	up	9.87518e-05	-1.00468	down	0.0730654	0.363614	normal	--	--	--	--	--	--	--	--	--	--	--
NewGene_3201	--	--	0.855225	0.958131	0.846391	1.26039	0.528781	0.229748	3.6069	2.0489	1.30555	1.00328	1.33362	1.17758	1.71365	1.77514	1.72123	0.125728	0.154609	0.191746	0.543899	0.479452	0.385708	2.64439	2.89113	2.44243	--	--	--	0.000600295	-1.64789	down	1.63054e-11	1.29646	up	2.98526e-05	-1.08412	down	--	--	--	--	--	--	--	--	--	--	--
NewGene_3211	--	--	57.5598	57.7467	70.0093	279.921	300.89	251.538	450.639	395.098	367.851	118.574	107.336	120.012	91.9611	100.14	97.9971	138.572	148.852	145.005	129.804	152.067	170.834	103.769	107.045	112.305	0.0030566	-1.16783	down	2.31307e-08	-1.33126	down	0.0023798	-0.316857	normal	2.70103e-07	-0.70127	normal	--	--	--	--	--	--	--	--	--	--	--
NewGene_3220	--	--	0.661988	0.542374	0.558685	0.095269	0.227964	0.189701	0.036351	0.189968	0.130556	0.188231	0.090849	0.209451	0.154217	0.169217	0.114601	0.320344	0.218761	0.304914	0.356288	0.076882	0.123666	0.113545	0.080544	0.139773	--	--	--	--	--	--	--	--	--	7.81292e-09	1.9232	up	--	--	--	--	--	--	--	--	--	--	--
NewGene_3241	--	--	1.59435	1.51724	1.3197	7.31983	14.9998	23.8547	13.3517	7.47236	7.00391	0.587513	0.258333	0.285494	9.36346	10.537	10.6099	25.0061	32.6764	28.4266	40.501	45.9996	44.5936	23.0151	29.3143	26.1083	0.0372588	0.84756	normal	1.16854e-12	2.32822	up	2.31148e-149	5.88367	up	9.0977e-59	-2.82502	down	--	--	--	--	--	--	--	--	--	--	--
NewGene_3243	--	--	0.546762	0.540391	0.534247	0.869432	0.635717	0.84069	0.703949	0.788221	0.861913	0.341042	0.187915	0.155294	1.08655	1.00388	0.594504	1.07513	0.864294	1.26639	1.1291	1.36479	0.934568	1.04254	0.720544	0.806936	0.768179	0.233577	normal	0.157475	0.624104	normal	7.48487e-08	1.6846	up	0.0115022	-0.813172	normal	--	--	--	--	--	--	--	--	--	--	--
NewGene_3280	--	--	0.555924	0.732907	0.6987	0.260419	0.412858	0.467921	0.240184	0.396318	0.431124	0.53105	0.944843	0.548937	0.549055	0.27261	0.465492	0.364703	0.191317	0.268052	0.354928	0.222812	0.183405	0.370009	0.347049	0.303611	0.312041	-0.585405	normal	--	--	--	0.000268934	-1.20629	down	0.0846342	0.5851	normal	--	--	--	--	--	--	--	--	--	--	--
NewGene_3325	--	--	0.243454	0.202166	0.267461	0.124755	0.605811	0.335009	0.212747	0.327538	0.397047	0.172938	0.125887	0.040037	0.165902	0.199547	0.259561	0.632698	0.776426	0.58531	0.955336	0.230274	0.386853	0.545893	0.555623	0.416985	0.113146	0.862325	normal	0.325721	0.784196	normal	5.28825e-07	1.9665	up	--	--	--	--	--	Molecular Function: DNA binding (GO:0003677);; Molecular Function: transposase activity (GO:0004803);; Biological Process: transposition, DNA-mediated (GO:0006313);;	K23209|1.73e-158|dnx:107170435|K23209 DNA transposase THAP9 [EC:2.7.7.-] | (RefSeq) uncharacterized protein LOC107170435	--	--	--	Transposase protein	--	L	Replication, recombination and repair
NewGene_3409	--	LOC114123851	28.6139	29.4037	22.6181	36.1401	24.0597	34.2972	16.2437	23.8975	13.6999	22.913	22.2676	26.5464	37.604	29.0733	36.1278	37.7569	46.1717	34.4724	33.4043	37.0495	39.8639	22.4314	17.1539	13.8706	0.94616	0.0638465	normal	0.00199953	1.10179	up	0.000975544	-0.661999	normal	0.0230583	-0.395078	normal	--	--	Molecular Function: structural constituent of cuticle (GO:0042302);;	--	--	--	--	Insect cuticle protein	Cuticle protein 19 OS=Locusta migratoria OX=7004 PE=1 SV=1	S	Function unknown
NewGene_3423	--	--	0.930049	0.940499	1.4896	0.025737	0.086539	0.08671	0.090893	0.057479	0.090098	0.120397	0.135672	0.059622	0.213158	0.193491	0.196447	0	0.027767	0.060166	0.089112	0.060131	0.049087	0.059134	0.058701	0.064872	--	--	--	--	--	--	--	--	--	2.84997e-17	2.33593	up	--	--	--	--	--	--	--	--	--	--	--
NewGene_363	--	--	0.164528	0.158869	0.155514	0.625133	0.749662	0.436012	1.56002	1.14589	1.27978	0.471611	0.202106	0.280209	0.306042	0.10595	0.139983	0.321976	0.259732	0.181709	0.529135	0.304104	0.506939	0.680094	0.579277	0.504469	--	--	--	0.000976901	-1.50431	down	--	--	--	--	--	--	--	--	Cellular Component: integral component of membrane (GO:0016021);;	--	--	--	--	--	--	--	--
NewGene_370	--	--	0.992333	0.747712	1.27787	0.546807	0.719392	0.718189	1.05094	1.02171	1.11227	0.803533	1.10358	0.895364	1.11992	1.22601	1.05691	0.432059	0.371125	0.405053	0.269398	0.283151	0.304195	0.570737	0.378938	0.421444	--	--	--	0.00159538	-1.54474	down	4.07447e-07	-1.47888	down	0.506029	-0.215409	normal	--	--	--	--	--	--	--	--	--	--	--
NewGene_414	--	--	2.43223	3.53744	3.21102	2.43576	2.57329	3.86524	2.04425	3.04639	2.55444	5.71676	7.8532	6.67862	4.06215	4.52567	4.12023	2.59924	3.4984	3.68916	3.16785	4.79938	3.922	3.54363	2.57629	3.54242	0.973001	-0.0230116	normal	0.116248	0.721601	normal	1.93628e-10	-1.29153	down	0.0172094	-0.516524	normal	--	--	--	--	--	--	--	--	--	--	--
NewGene_457	--	--	0.418421	0.402528	0.498725	0.54635	0.403309	0.716231	0.508801	0.266111	0.626076	0.211399	0	0.128023	0.253404	0.388682	0.437972	1.35017	0.866387	1.55774	0.862558	0.52687	0.814159	0.838881	1.52822	1.31177	0.100697	0.988416	normal	--	--	--	4.1687e-09	3.11443	up	--	--	--	--	--	--	K04706|1.33e-15|ags:114129475|K04706 E3 SUMO-protein ligase PIAS1 [EC:2.3.2.-] | (RefSeq) E3 SUMO-protein ligase PIAS1-like	Ubiquitin mediated proteolysis (ko04120)	--	--	--	--	K	Transcription
NewGene_472	--	--	4.4875	3.67827	2.40442	0.495776	0.759628	1.01983	0.562267	1.7359	1.72781	0.602412	0.691653	0.578766	0.82987	0.874721	0.935027	1.06456	0.805481	0.62255	2.27121	0.948034	1.0494	0.810398	0.811019	0.953871	0.90362	-0.0825448	normal	0.76063	0.219451	normal	0.0686022	0.409975	normal	8.41888e-17	2.03156	up	--	--	--	--	--	--	--	--	--	--	--
NewGene_494	--	--	0.843579	0.679552	0.897735	4.53731	7.52024	7.06025	3.96566	3.0539	4.06374	0.381089	0.211434	0.221168	2.69123	2.94515	1.87064	14.4909	15.4272	15.5698	11.7734	16.6312	14.2378	6.30102	9.82753	8.37823	1.26917e-10	1.12664	up	3.33997e-14	2.04327	up	1.10359e-85	4.69375	up	7.62532e-13	-1.69343	down	--	--	--	--	--	--	--	Inclusion body protein	--	--	--
NewGene_541	--	--	21.9483	22.213	21.8077	14.4698	9.56562	10.5435	8.58258	9.04047	8.92114	12.0512	14.2299	15.4624	16.352	18.0116	16.3621	14.0059	13.6694	13.4086	10.7688	12.7883	12.2294	8.09308	6.00846	6.93108	0.972669	-0.0336004	normal	0.0750939	0.523561	normal	1.00222e-12	-1.25433	down	0.0190458	0.348565	normal	--	--	--	--	--	--	--	--	--	--	--
NewGene_565	--	LOC111031845	2.1554	2.49932	2.20202	2.02166	3.76758	4.54589	4.06345	4.56804	4.27461	7.35585	8.61975	6.08935	4.1483	3.89779	5.50315	4.43623	5.36612	5.01248	4.9067	4.33584	5.33459	4.36282	4.56221	4.28552	0.141867	0.432599	normal	0.299535	0.257442	normal	1.37303e-11	-0.953705	normal	3.45913e-13	-1.01949	down	--	--	--	--	--	--	--	--	--	--	--
NewGene_61	--	--	25.3247	27.0913	32.7182	39.9826	48.7786	59.3144	49.5692	45.8274	57.0043	62.9757	62.7631	67.6336	57.9965	57.9335	54.3457	64.8572	65.5379	69.2096	52.4209	64.0354	62.4468	53.3758	66.0135	59.1436	0.505503	0.269568	normal	0.280605	0.32598	normal	0.0146985	-0.335534	normal	1.44555e-14	-1.05693	down	--	--	--	--	--	--	--	--	--	--	--
NewGene_613	--	--	5.44818	6.3522	5.44389	1.66897	3.94509	4.56099	3.19844	4.05654	3.52235	5.27251	4.43954	3.77219	3.50845	2.65835	4.21917	2.56388	2.42105	2.03764	3.71917	1.01511	2.29114	2.47052	1.84187	2.28024	0.124021	-0.586046	normal	0.341261	-0.574126	normal	9.32593e-17	-1.2372	down	5.28729e-05	0.704971	normal	--	--	--	--	--	--	--	--	--	--	--
NewGene_72	--	--	0.152162	0.172663	0.516848	0.557691	0.790135	0.663465	0.583416	0.758973	0.927796	0.343614	0.295337	0.422971	1.03567	0.883131	0.832409	0.898258	0.91108	0.709626	1.12156	0.552952	0.698045	1.05203	0.537878	0.611	0.979577	-0.0184996	normal	0.995491	0.00328615	normal	0.0980616	0.581383	normal	2.56577e-05	-1.5982	down	--	--	--	--	--	--	--	--	--	--	--
NewGene_744	--	--	3.02153	2.75211	4.95705	7.65108	7.16798	7.25667	4.48717	4.5218	6.00651	1.80131	2.54176	2.58675	3.40051	4.37391	2.85288	10.9924	10.4776	10.3106	8.37454	11.3019	10.2411	6.48027	6.0976	4.94486	0.616258	0.308251	normal	0.00244346	1.08568	up	4.64999e-05	1.09787	up	0.890622	-0.05723	normal	--	--	Molecular Function: DNA-binding transcription factor activity (GO:0003700);; Biological Process: regulation of transcription, DNA-templated (GO:0006355);;	--	--	--	--	Basic region leucine zipper	--	--	--
NewGene_827	--	--	0.448542	0.488973	0.720051	0.253028	0.418254	0.511085	0.457662	0.426176	0.488226	0.441537	0.435379	0.539066	1.19004	1.05708	1.1115	0.68813	0.548284	0.608162	0.386606	0.505428	0.400701	0.589965	0.441133	0.585627	0.235016	0.532333	normal	0.996306	0.00254477	normal	0.914473	-0.0329819	normal	3.51902e-05	-1.05706	down	--	--	--	--	--	--	--	--	--	--	--
NewGene_845	--	--	0.88546	0.842479	1.29536	0.112702	0.23124	0.492025	0.221667	0.44701	0.121759	0.538545	0.620178	0.646434	1.06105	0.877701	1.13736	0.30644	0.287823	0.322416	0.375095	0.131551	0.2176	0.41463	0.230502	0.393803	--	--	--	--	--	--	1.10768e-05	-1.3132	down	0.956724	-0.0172685	normal	--	--	--	--	--	--	--	--	--	--	--
NewGene_885	--	--	0.397219	0.556622	0.364015	0.144429	0.474907	0.546109	0.661123	0.894125	0.52142	0.863233	0.906087	0.74848	0.47657	0.559059	0.607126	0.206384	0.266401	0.280446	0.212161	0.250941	0.183939	0.233791	0.313232	0.392561	--	--	--	0.000748949	-1.52745	down	3.58129e-12	-1.64101	down	0.259679	-0.359551	normal	--	--	--	--	--	--	--	--	--	--	--
NewGene_887	--	--	10.9881	10.8974	10.7906	2.05122	4.29475	3.83547	2.97991	3.81827	5.02541	10.5936	8.50054	8.25913	4.45071	3.35068	4.46772	2.29336	2.15828	1.8613	4.13786	0.798932	2.18717	3.95952	2.43245	3.42277	0.00121542	-0.780112	normal	0.330136	-0.701307	normal	1.1285e-25	-1.69119	down	5.92567e-30	1.3778	up	--	--	--	--	--	--	--	--	--	--	--
NewGene_897	--	LOC114130558	109.518	104.116	123.097	139.787	60.1355	68.0403	47.2905	74.5101	62.1081	60.4564	60.7207	71.7502	63.4045	56.2678	56.0521	65.2754	51.2153	53.2701	33.9512	44.0103	45.3525	34.6832	28.9161	30.9204	0.223041	-1.04689	normal	0.239751	-0.487054	normal	4.08238e-17	-1.25399	down	1.40749e-11	0.886735	normal	--	--	--	--	--	--	--	--	--	--	--
NewGene_973	--	--	39.1056	36.4361	32.9361	29.8265	14.5474	16.6742	10.2622	14.2675	14.1695	16.8194	20.0038	22.1767	22.2698	21.1152	18.9039	17.9326	16.5071	15.2771	11.9157	13.9961	13.9362	10.8654	9.36274	10.293	0.458288	-0.648916	normal	0.716161	0.130928	normal	1.15417e-11	-1.1817	down	3.46406e-06	0.743571	normal	--	--	--	--	--	--	--	--	--	--	--
NewGene_98	--	--	1.0889	0.891417	1.46891	0.24192	0.468552	0.601309	0.428008	0.443736	0.581256	0.88201	0.685963	0.772094	0.86108	0.736961	1.01791	0.522382	0.423452	0.397548	0.622325	0.180648	0.415956	0.373134	0.406026	0.452424	0.941957	-0.0554784	normal	0.767293	-0.209994	normal	7.62031e-06	-1.15756	down	0.212278	0.360664	normal	--	--	--	--	--	--	--	--	--	--	--
gene-ATP6	ATP6	ATP6	1543.34	1661.21	1357.75	548.298	1214	1115.53	1093.14	900.224	1197.95	1582.07	1717.22	1492.29	703.583	785.884	546.331	1243.65	1322.7	1465.39	671.771	779.879	872.162	506.149	544.183	549.601	0.0785172	0.4083	normal	0.254112	-0.362882	normal	3.58906e-66	-1.80101	down	1.08314e-09	1.1025	up	[C]	Energy production and conversion	Cellular Component: mitochondrial inner membrane (GO:0005743);; Molecular Function: proton transmembrane transporter activity (GO:0015078);; Biological Process: ATP synthesis coupled proton transport (GO:0015986);; Cellular Component: integral component of membrane (GO:0016021);; Cellular Component: proton-transporting ATP synthase complex, coupling factor F(o) (GO:0045263);;	K02126|7.5e-84|ags:19909103|K02126 F-type H+-transporting ATPase subunit a | (RefSeq) ATP6; ATP synthase F0 subunit 6	Oxidative phosphorylation (ko00190)	[C]	Energy production and conversion	ATP synthase A chain	ATP synthase subunit a OS=Rhopalosiphum padi OX=40932 GN=MT-ATP6 PE=3 SV=1	C	Energy production and conversion
gene-COX1	COX1	--	6482.6	6676.93	5599.48	1985.89	5468.41	4613.64	4909.38	4631.74	5205.73	7046.95	6721.23	6058.65	3220.02	2913.53	3526.56	4989.98	5212.1	6543.28	4096.16	4383.89	4550.4	3103.95	3351.13	3454.43	0.238137	0.421661	normal	0.706708	-0.0888467	normal	4.03812e-52	-1.21413	down	5.60459e-13	0.91794	normal	[C]	Energy production and conversion	Molecular Function: cytochrome-c oxidase activity (GO:0004129);; Cellular Component: mitochondrial inner membrane (GO:0005743);; Biological Process: oxidative phosphorylation (GO:0006119);; Biological Process: aerobic respiration (GO:0009060);; Cellular Component: integral component of membrane (GO:0016021);; Molecular Function: heme binding (GO:0020037);; Cellular Component: respiratory chain co…	K02256|1.2e-236|ags:19909113|K02256 cytochrome c oxidase subunit 1 [EC:7.1.1.9] | (RefSeq) COX1; cytochrome c oxidase subunit I	Oxidative phosphorylation (ko00190)	[C]	Energy production and conversion	Cytochrome C and Quinol oxidase polypeptide I	Cytochrome c oxidase subunit 1 OS=Choristoneura pinus OX=27542 GN=COI PE=3 SV=2	C	Energy production and conversion
gene-COX2	COX2	COX2	2224.22	2207.4	1952.8	878.318	1962.94	1778.11	1892.89	1551.35	1963.41	2448.27	2436.65	2313.97	1252.09	1381.77	1315.15	2216.21	2133.42	2525.43	1431.04	1971.19	2032.18	1213.77	1318.4	1274.06	0.0304959	0.496897	normal	0.768666	0.106563	normal	6.18592e-35	-1.13605	down	7.12336e-06	0.642896	normal	[C]	Energy production and conversion	Molecular Function: cytochrome-c oxidase activity (GO:0004129);; Molecular Function: copper ion binding (GO:0005507);; Cellular Component: mitochondrial inner membrane (GO:0005743);; Cellular Component: integral component of membrane (GO:0016021);; Cellular Component: respirasome (GO:0070469);;	K02261|2.4e-98|ags:19909101|K02261 cytochrome c oxidase subunit 2 | (RefSeq) COX2; cytochrome c oxidase subunit II	Oxidative phosphorylation (ko00190)	[C]	Energy production and conversion	Cytochrome C oxidase subunit II, periplasmic domain	Cytochrome c oxidase subunit 2 OS=Exeristes roborator OX=7412 GN=COII PE=3 SV=1	C	Energy production and conversion
gene-COX3	COX3	COX3	1150.85	1102.4	781.809	516.398	1123.12	915.999	831.679	761.361	1154.99	1512.29	1493.19	1174.31	485.802	513.655	294.113	868.135	1322.81	927.854	422.047	460.881	560.239	282.145	333.699	316.433	0.662373	0.199426	normal	0.00782661	-0.835204	normal	2.69282e-99	-2.37446	down	0.00279167	1.16751	up	[C]	Energy production and conversion	Molecular Function: cytochrome-c oxidase activity (GO:0004129);; Cellular Component: mitochondrion (GO:0005739);; Cellular Component: integral component of membrane (GO:0016021);; Biological Process: aerobic electron transport chain (GO:0019646);;	K02262|4.5e-104|ags:19909104|K02262 cytochrome c oxidase subunit 3 | (RefSeq) COX3; cytochrome c oxidase subunit III	Oxidative phosphorylation (ko00190)	[C]	Energy production and conversion	Cytochrome c oxidase subunit III	Cytochrome c oxidase subunit 3 OS=Apis mellifera ligustica OX=7469 GN=COIII PE=3 SV=1	C	Energy production and conversion
gene-CYTB	CYTB	CYTB	3577.05	3545.68	2880.64	1026.29	2595.85	2304.23	2185.82	2189.84	2678.12	3478.06	3438.58	3037.43	1723.79	1668.62	1834.07	2698.5	2634.6	3269.69	1930.82	2403.26	2533.08	1494.48	1610.45	1658.47	0.113101	0.478252	normal	0.870857	0.0564361	normal	1.02763e-49	-1.27798	down	1.03092e-10	0.894236	normal	[C]	Energy production and conversion	Cellular Component: mitochondrial inner membrane (GO:0005743);; Molecular Function: ubiquinol-cytochrome-c reductase activity (GO:0008121);; Cellular Component: integral component of membrane (GO:0016021);; Biological Process: respiratory electron transport chain (GO:0022904);; Cellular Component: respiratory chain complex III (GO:0045275);; Molecular Function: metal ion binding (GO:0046872);;	K00412|2.6e-161|ags:19909110|K00412 ubiquinol-cytochrome c reductase cytochrome b subunit | (RefSeq) CYTB; cytochrome b	Oxidative phosphorylation (ko00190)	[C]	Energy production and conversion	Cytochrome b/b6/petB	Cytochrome b OS=Ostrinia nubilalis OX=29057 GN=MT-CYB PE=3 SV=1	C	Energy production and conversion
gene-LOC114118908	LOC114118908	LOC114118908	1.88726	1.83149	1.53534	1.62648	1.61618	1.28496	1.26466	1.46854	1.34862	2.41372	2.68215	2.46289	1.91359	1.62255	2.35071	2.38731	1.92014	1.58763	1.75545	1.39418	1.2076	1.22417	1.03179	1.31526	0.867114	0.14178	normal	0.676973	0.153261	normal	8.25836e-14	-1.28042	down	0.418583	-0.187644	normal	--	--	Molecular Function: G protein-coupled peptide receptor activity (GO:0008528);; Cellular Component: integral component of membrane (GO:0016021);;	K04170|4.6e-231|ags:114118908|K04170 bombesin receptor subtype-3 | (RefSeq) neuropeptide CCHamide-1 receptor-like	Neuroactive ligand-receptor interaction (ko04080)	[T]	Signal transduction mechanisms	7 transmembrane receptor (rhodopsin family)	Neuropeptide CCHamide-1 receptor OS=Drosophila melanogaster OX=7227 GN=CCHa1-R PE=2 SV=2	T	Signal transduction mechanisms
gene-LOC114118911	LOC114118911	LOC114118911	169.204	143.639	163.275	35.2538	63.6779	67.6215	42.6131	37.9118	48.0652	38.3765	26.1027	26.7658	128.821	123.793	122.087	77.4097	76.4027	85.5422	76.579	94.0393	78.5918	49.0123	43.5806	45.172	0.0507036	0.422312	normal	1.296e-05	1.04971	up	0.00155602	0.394305	normal	0.0432389	0.295799	normal	--	--	--	--	--	--	--	Haemolymph juvenile hormone binding protein (JHBP)	Protein takeout OS=Drosophila melanogaster OX=7227 GN=to PE=2 SV=1	S	Function unknown
gene-LOC114118912	LOC114118912	LOC114118912	29.1432	30.9874	30.3435	8.18401	13.7127	14.4258	9.50262	11.2313	11.973	21.8744	21.3774	19.183	24.7472	23.2038	28.0791	14.4483	16.6779	15.1964	12.8849	11.3055	12.994	11.7747	10.3553	11.7871	0.39323	0.236653	normal	0.293895	0.266489	normal	1.12158e-32	-1.09536	down	0.0986521	0.207799	normal	--	--	Cellular Component: integral component of membrane (GO:0016021);; Biological Process: vesicle-mediated transport (GO:0016192);;	K13504|6.8e-55|ags:114118912|K13504 vesicle-associated membrane protein 2 | (RefSeq) vesicle-associated membrane protein 2-like	SNARE interactions in vesicular transport (ko04130)	[U]	Intracellular trafficking, secretion, and vesicular transport	Synaptobrevin	Synaptobrevin OS=Aplysia californica OX=6500 PE=1 SV=1	U	Intracellular trafficking, secretion, and vesicular transport
gene-LOC114118922	LOC114118922	LOC114118922	7.13789	7.01977	8.7205	23.2517	46.7685	49.1686	37.7322	38.5339	42.4355	16.5391	11.6662	12.4422	22.8545	22.9985	27.523	32.6731	33.182	40.151	33.1985	33.9628	41.1554	26.701	24.9443	25.9784	0.374907	-0.254589	normal	0.880037	-0.0441584	normal	2.40116e-12	0.729597	normal	1.23137e-43	-1.7277	down	[O]	Posttranslational modification, protein turnover, chaperones	Molecular Function: cysteine-type endopeptidase activity (GO:0004197);; Biological Process: proteolysis (GO:0006508);; Molecular Function: cysteine-type peptidase activity (GO:0008234);; Biological Process: regulation of catalytic activity (GO:0050790);;	K01363|9.7e-203|ags:114118922|K01363 cathepsin B [EC:3.4.22.1] | (RefSeq) cathepsin B-like cysteine proteinase 4	Autophagy - animal (ko04140);; Lysosome (ko04142)	[O]	Posttranslational modification, protein turnover, chaperones	Papain family cysteine protease	Cathepsin B-like cysteine proteinase 4 OS=Caenorhabditis elegans OX=6239 GN=cpr-4 PE=1 SV=1	O	Posttranslational modification, protein turnover, chaperones
gene-LOC114118934	LOC114118934	LOC114118934	13.9807	13.3867	13.5161	41.9711	17.7503	16.7213	27.2203	26.5264	23.3163	12.297	13.0489	14.5577	26.769	26.4829	18.8685	20.4071	17.6394	19.0289	29.0395	32.9254	28.4231	41.4896	41.1854	39.1284	0.376697	-0.834054	normal	0.268939	0.318547	normal	1.251e-23	1.38494	up	1.81795e-06	-0.879672	normal	--	--	--	--	--	--	--	--	--	--	--
gene-LOC114118939	LOC114118939	LOC114118939	750.923	701.916	521.266	742.745	384.378	422.671	407.253	411.696	359.844	546.863	642.165	704.35	382.921	404.168	325.762	602.326	531.166	557.53	387.714	505.355	454.895	365.098	383.567	357.183	0.830373	-0.228649	normal	0.360562	0.286431	normal	1.90274e-10	-1.00485	down	3.64868e-05	0.775024	normal	--	--	--	K02270|7.4e-43|ags:114118939|K02270 cytochrome c oxidase subunit 7a | (RefSeq) uncharacterized protein LOC114118939	Oxidative phosphorylation (ko00190)	--	--	Cytochrome c oxidase subunit VII	--	--	--
gene-LOC114118948	LOC114118948	LOC114118948	28.657	29.7226	30.485	24.8429	59.856	55.1165	56.5121	44.3934	44.1446	25.991	18.1975	18.9044	31.6441	24.3966	34.943	47.3144	55.8893	53.1408	73.5895	45.1428	55.7969	48.2381	56.184	56.0199	0.806991	0.0965864	normal	0.293062	0.338403	normal	1.665e-22	1.14204	up	0.649664	-0.0718834	normal	[C]	Energy production and conversion	Molecular Function: nucleotide binding (GO:0000166);; Biological Process: regulation of neurotransmitter levels (GO:0001505);; Molecular Function: molecular_function (GO:0003674);; Molecular Function: catalytic activity (GO:0003824);; Molecular Function: succinate-semialdehyde dehydrogenase (NAD+) activity (GO:0004777);; Molecular Function: binding (GO:0005488);; Cellular Component: cellular_comp…	K00139|2.0e-292|ags:114118948|K00139 succinate-semialdehyde dehydrogenase [EC:1.2.1.24] | (RefSeq) succinate-semialdehyde dehydrogenase, mitochondrial isoform X1	Alanine, aspartate and glutamate metabolism (ko00250);; Butanoate metabolism (ko00650)	[C]	Energy production and conversion	Aldehyde dehydrogenase family	Aldehyde dehydrogenase OS=Enchytraeus buchholzi OX=34589 GN=ALDH PE=2 SV=1	E	Amino acid transport and metabolism
gene-LOC114118952	LOC114118952	--	2.90983	3.84116	4.392	1.29424	1.74068	1.93113	0.654988	1.45571	1.16839	2.25541	2.08651	2.00176	3.43611	4.083	4.19596	2.85996	3.3525	2.96317	2.36156	3.02579	2.92593	1.34778	1.70127	1.3275	0.0140246	0.757799	normal	0.00316722	1.4001	up	5.76225e-05	-0.805608	normal	0.641517	-0.111658	normal	--	--	Molecular Function: G protein-coupled receptor activity (GO:0004930);; Biological Process: G protein-coupled receptor signaling pathway (GO:0007186);; Cellular Component: integral component of membrane (GO:0016021);;	K04153|1.5e-52|ags:114118952|K04153 5-hydroxytryptamine receptor 1 | (RefSeq) 5-hydroxytryptamine receptor	Neuroactive ligand-receptor interaction (ko04080)	[R]	General function prediction only	7 transmembrane receptor (rhodopsin family)	5-hydroxytryptamine receptor 2A OS=Drosophila melanogaster OX=7227 GN=5-HT1A PE=2 SV=2	O	Posttranslational modification, protein turnover, chaperones
gene-LOC114118954	LOC114118954	LOC114118954	61.1042	62.9353	76.5663	27.0741	47.5642	47.2612	45.3408	49.1388	54.7127	98.037	97.4092	89.097	38.799	31.6906	43.7233	32.9977	31.8928	34.3562	41.8464	25.4688	32.9875	34.9288	29.7631	31.1675	0.049817	-0.404487	normal	0.0904032	-0.504232	normal	7.83406e-71	-1.77279	down	1.23433e-09	0.778943	normal	[R]	General function prediction only	Biological Process: system process (GO:0003008);; Biological Process: muscle system process (GO:0003012);; Molecular Function: molecular_function (GO:0003674);; Molecular Function: catalytic activity (GO:0003824);; Molecular Function: ubiquitin-protein transferase activity (GO:0004842);; Molecular Function: binding (GO:0005488);; Molecular Function: protein binding (GO:0005515);; Cellular Compone…	K12035|0.0e+00|ags:114118954|K12035 tripartite motif-containing protein 71 [EC:2.3.2.27] | (RefSeq) RING finger protein nhl-1 isoform X1	--	[O]	Posttranslational modification, protein turnover, chaperones	NHL repeat	RING finger protein nhl-1 OS=Caenorhabditis elegans OX=6239 GN=nhl-1 PE=1 SV=2	O	Posttranslational modification, protein turnover, chaperones
gene-LOC114118975	LOC114118975	LOC114118975	31.787	35.4825	33.7485	106.661	76.2866	96.959	78.858	72.2175	62.5242	31.0194	20.6265	24.074	68.8218	68.401	67.7828	93.9681	102.223	88.403	63.2425	95.0829	83.4097	48.6023	42.9793	45.4207	0.756456	-0.243551	normal	0.448997	0.278319	normal	1.16832e-07	0.648228	normal	1.31068e-18	-1.0717	down	[P]	Inorganic ion transport and metabolism	Biological Process: sulfate transport (GO:0008272);; Molecular Function: sulfate transmembrane transporter activity (GO:0015116);; Cellular Component: integral component of membrane (GO:0016021);;	K14453|0.0e+00|ags:114118975|K14453 solute carrier family 26, other | (RefSeq) pendrin-like isoform X1	--	[P]	Inorganic ion transport and metabolism	Sulfate permease family	--	P	Inorganic ion transport and metabolism
gene-LOC114118979	LOC114118979	--	4.94318	4.84568	4.60273	6.43497	5.65739	7.03982	2.94724	5.0528	2.90294	3.56547	3.76709	3.84287	8.94644	9.12887	7.91782	8.5585	11.9717	11.321	8.51677	8.82154	8.63929	5.8231	4.11737	4.19313	0.355523	0.508514	normal	0.000231966	1.3306	up	0.563693	0.117263	normal	3.2028e-08	-0.905173	normal	--	--	--	--	--	--	--	Domain of unknown function (DUF4779)	--	--	--
gene-LOC114118990	LOC114118990	LOC113548353	2.82476	3.29217	3.44629	0.623698	1.36675	1.44029	0.76567	1.04378	1.07772	1.88621	1.80015	1.72829	2.32026	1.73203	2.73267	1.33718	1.86607	1.58719	1.48125	0.840916	1.03338	1.05023	0.768664	0.901659	0.25985	0.40501	normal	0.48313	0.281705	normal	1.03509e-15	-1.20961	down	0.00689056	0.456413	normal	--	--	Biological Process: system process (GO:0003008);; Cellular Component: cellular_component (GO:0005575);; Cellular Component: obsolete cell (GO:0005623);; Cellular Component: plasma membrane (GO:0005886);; Cellular Component: integral component of plasma membrane (GO:0005887);; Biological Process: sensory perception (GO:0007600);; Biological Process: sensory perception of chemical stimulus (GO:0007…	K06774|2.9e-84|dpl:KGM_202050|K06774 neurotrimin | (RefSeq) hypothetical protein	--	[T]	Signal transduction mechanisms	Immunoglobulin I-set domain	--	T	Signal transduction mechanisms
gene-LOC114118992	LOC114118992	LOC114118992	16.811	23.6892	20.6687	33.2204	39.3265	55.6528	36.6926	43.1344	36.9533	38.2937	47.8173	43.8072	37.3122	44.1838	50.5759	40.6925	48.1831	46.2366	52.9643	68.4092	68.9834	55.7531	45.8881	41.8456	0.894186	-0.0770448	normal	0.00683223	0.796324	normal	0.672761	-0.0812045	normal	1.83623e-13	-1.15823	down	--	--	Molecular Function: molecular_function (GO:0003674);; Molecular Function: structural molecule activity (GO:0005198);; Molecular Function: structural constituent of chitin-based cuticle (GO:0005214);; Cellular Component: cellular_component (GO:0005575);; Cellular Component: extracellular region (GO:0005576);; Biological Process: multicellular organism development (GO:0007275);; Biological Process:…	K10404|1.5e-23|dmo:Dmoj_GI17048|K10404 kinesin family member 26 | (RefSeq) uncharacterized protein	--	--	--	Domain of unknown function (DUF243)	--	S	Function unknown
gene-LOC114118993	LOC114118993	LOC114118993	542.993	637.164	440.624	1658.31	711.235	954.138	521.168	980.809	473.636	1013.1	1844.04	1813.82	1261.1	1215.22	950.969	1508.44	1405.17	1190.64	1093.2	1434.58	1345.92	1006.57	812.671	726.391	0.960094	-0.0660254	normal	0.0254799	1.05461	up	0.00221979	-1.11819	down	5.04098e-10	-1.1351	down	--	--	Molecular Function: molecular_function (GO:0003674);; Molecular Function: structural molecule activity (GO:0005198);; Molecular Function: structural constituent of chitin-based cuticle (GO:0005214);; Cellular Component: cellular_component (GO:0005575);; Cellular Component: extracellular region (GO:0005576);; Biological Process: multicellular organism development (GO:0007275);; Biological Process:…	K10404|1.0e-23|dmo:Dmoj_GI17048|K10404 kinesin family member 26 | (RefSeq) uncharacterized protein	--	--	--	Domain of unknown function (DUF243)	--	S	Function unknown
gene-LOC114118996	LOC114118996	LOC114118996	3.56575	3.9694	4.39734	4.35965	9.78966	9.66847	6.86888	6.20354	8.39067	3.019	2.543	2.35057	4.12279	3.83421	5.05238	8.3886	8.24109	9.07843	11.0207	9.83695	11.6562	7.49213	8.53181	8.07337	0.929402	0.0383597	normal	0.00406506	0.684744	normal	1.88442e-31	1.39643	up	0.354882	-0.167668	normal	--	--	--	--	--	--	--	--	--	--	--
gene-LOC114119025	LOC114119025	--	10.7591	12.7016	10.717	53.0777	20.7564	20.213	20.1132	16.887	14.8791	9.07295	8.81671	9.92109	22.9253	22.0827	19.6636	42.1752	41.0739	34.5971	24.8807	35.8136	26.915	26.9933	34.0771	28.2549	0.943021	-0.0993723	normal	0.0125621	0.853102	normal	3.0965e-24	1.46357	up	7.65039e-11	-0.973601	normal	--	--	--	K06820|8.2e-30|dle:111170965|K06820 plexin A | (RefSeq) PLXNA3; plexin-A3	Axon guidance (ko04360)	--	--	IPT/TIG domain	Plexin-B OS=Drosophila melanogaster OX=7227 GN=PlexB PE=1 SV=2	T	Signal transduction mechanisms
gene-LOC114119027	LOC114119027	LOC114119027	82.467	90.8314	106.851	20.7644	33.3088	33.5216	31.5701	29.5117	33.5635	62.4834	62.9962	62.8098	43.0628	44.6098	42.0541	29.7698	34.3488	36.786	32.8173	36.9488	40.2548	33.3316	35.2397	35.5149	0.842253	0.0760164	normal	0.264566	0.308465	normal	1.63983e-26	-1.07426	down	5.42698e-15	1.05362	up	--	--	--	K05863|9.5e-133|ags:114119027|K05863 solute carrier family 25 (mitochondrial adenine nucleotide translocator), member 4/5/6/31 | (RefSeq) ADP/ATP translocase 4-like	--	[C]	Energy production and conversion	Mitochondrial carrier protein	ADP,ATP carrier protein 1 OS=Anopheles gambiae OX=7165 GN=AGAP006782 PE=2 SV=2	C	Energy production and conversion
gene-LOC114119041	LOC114119041	LOC113560397	3.56092	3.83929	3.67229	4.7468	2.83595	2.45167	4.11268	3.50595	3.49779	3.69345	3.72547	4.98192	7.80779	7.70531	6.90627	3.88366	3.47701	3.88316	4.34189	5.56966	4.15369	7.20925	6.66452	5.98553	0.870666	-0.179718	normal	0.226267	0.431962	normal	0.0196468	0.451445	normal	4.01729e-12	-1.07089	down	--	--	Molecular Function: DNA-binding transcription factor activity (GO:0003700);; Cellular Component: nucleus (GO:0005634);; Molecular Function: sequence-specific DNA binding (GO:0043565);;	K09411|4.7e-130|dnx:107165473|K09411 forkhead box protein, other | (RefSeq) fork head domain-containing protein FD4-like isoform X1	--	[K]	Transcription	Forkhead domain	Fork head domain-containing protein FD4 OS=Drosophila melanogaster OX=7227 GN=fd96Ca PE=2 SV=2	K	Transcription
gene-LOC114119052	LOC114119052	LOC114119052	12.4136	11.6793	12.088	2.74816	6.04067	5.43183	6.5413	7.55861	6.05291	22.2598	19.9603	18.0404	8.00643	6.18436	9.66593	3.58787	4.43184	2.68476	6.97388	1.46902	3.44165	5.24797	4.14368	4.84581	0.239645	-0.48375	normal	0.289399	-0.725323	normal	1.45005e-107	-2.29206	down	8.15204e-05	0.56832	normal	--	--	Molecular Function: actin binding (GO:0003779);; Biological Process: cellular component organization (GO:0016043);;	K16463|9.9e-67|xco:114158153|K16463 centrosomal protein CEP170 | (RefSeq) centrosomal protein of 170 kDa protein B-like isoform X1	--	[TZ]	Signal transduction mechanisms;; Cytoskeleton	Formin Homology 2 Domain	Excretory canal abnormal protein 6 OS=Caenorhabditis elegans OX=6239 GN=exc-6 PE=1 SV=2	--	--
gene-LOC114119060	LOC114119060	LOC114119060	8.53829	9.02371	7.53444	4.35867	11.2726	6.88643	18.622	14.4865	13.2188	9.79304	5.96117	5.77066	8.08196	5.12357	9.60967	5.97206	7.11485	5.68536	16.9014	2.09016	6.79747	20.0478	19.4167	23.024	0.438398	-0.336821	normal	0.327402	-0.816852	normal	1.35629e-18	1.34267	up	0.604945	0.113394	normal	--	--	--	--	--	--	--	--	--	--	--
gene-LOC114119067	LOC114119067	LOC114119067	10.1692	12.1985	8.39006	3.52622	8.47378	8.47978	9.45114	12.2877	8.40526	21.9729	21.0134	19.4553	8.48833	5.1226	10.3875	6.09448	8.26379	5.69166	13.6698	1.71395	6.75069	8.31016	6.02444	6.88524	0.876554	-0.0885314	normal	0.609667	-0.418895	normal	1.25763e-42	-1.77128	down	0.133409	0.337911	normal	--	--	--	--	--	--	--	--	--	--	--
gene-LOC114119077	LOC114119077	LOC114119077	10.5686	11.0951	10.2841	5.61532	13.5105	10.2028	18.7557	14.1877	14.7647	9.56994	6.67762	5.89147	10.3752	6.81676	11.4822	9.02769	10.4395	7.30256	19.8624	3.48185	8.85158	20.0714	21.4058	22.7803	0.659575	-0.202851	normal	0.456156	-0.530811	normal	2.26625e-25	1.33925	up	0.505808	0.125885	normal	[K]	Transcription	Molecular Function: DNA binding (GO:0003677);; Molecular Function: NAD+ ADP-ribosyltransferase activity (GO:0003950);; Biological Process: protein ADP-ribosylation (GO:0006471);; Molecular Function: zinc ion binding (GO:0008270);;	K24070|0.0e+00|ags:114119077|K24070 poly [ADP-ribose] polymerase 1 [EC:2.4.2.30] | (RefSeq) poly [ADP-ribose] polymerase	Base excision repair (ko03410);; Apoptosis - fly (ko04214)	[KLO]	Transcription;; Replication, recombination and repair;; Posttranslational modification, protein turnover, chaperones	Poly(ADP-ribose) polymerase catalytic domain	Poly [ADP-ribose] polymerase OS=Sarcophaga peregrina OX=7386 PE=1 SV=1	--	--
gene-LOC114119082	LOC114119082	LOC114119082	435.387	418.034	381.887	206.977	157.832	171.326	169.673	178.68	177.842	319.44	368.561	410.177	188.73	193.921	173.926	199.257	185.935	204.52	154.097	184.035	183.721	154.831	160.798	149.174	0.877183	-0.134531	normal	0.780871	0.0793395	normal	3.49042e-21	-1.46906	down	6.80068e-15	1.09831	up	[C]	Energy production and conversion	Molecular Function: succinate dehydrogenase activity (GO:0000104);; Molecular Function: molecular_function (GO:0003674);; Molecular Function: catalytic activity (GO:0003824);; Molecular Function: binding (GO:0005488);; Cellular Component: cellular_component (GO:0005575);; Cellular Component: intracellular (GO:0005622);; Cellular Component: obsolete cell (GO:0005623);; Cellular Component: cytoplas…	K00235|7.1e-170|ags:114119082|K00235 succinate dehydrogenase (ubiquinone) iron-sulfur subunit [EC:1.3.5.1] | (RefSeq) succinate dehydrogenase [ubiquinone] iron-sulfur subunit-like	Citrate cycle (TCA cycle) (ko00020);; Oxidative phosphorylation (ko00190);; Carbon metabolism (ko01200)	[C]	Energy production and conversion	2Fe-2S iron-sulfur cluster binding domain	Succinate dehydrogenase [ubiquinone] iron-sulfur subunit, mitochondrial OS=Drosophila melanogaster OX=7227 GN=SdhB PE=2 SV=2	C	Energy production and conversion
gene-LOC114119094	LOC114119094	--	4.81158	5.1761	3.69503	1.2731	2.78628	2.43571	3.99922	3.49425	2.9097	9.62016	7.64842	7.27614	2.88014	1.7778	3.49333	1.70634	2.28343	1.54072	3.05277	0.42896	1.59423	2.01528	1.85846	1.97761	0.477851	-0.297297	normal	0.215098	-1.01238	normal	3.20472e-118	-2.27056	down	0.000572242	0.724561	normal	--	--	Cellular Component: extracellular space (GO:0005615);; Biological Process: regulation of autophagy (GO:0010506);;	K17785|3.9e-117|dqu:106742404|K17785 mitofilin | (RefSeq) cingulin isoform X1	--	--	--	Protein SOGA	--	S	Function unknown
gene-LOC114119104	LOC114119104	LOC114119104	1.2575	1.41403	1.7945	3.48428	1.50581	1.24205	2.14521	1.90552	1.76507	1.34464	1.67309	1.80883	3.30676	3.83446	2.44911	2.56082	2.38589	2.67413	2.05113	2.83817	2.39044	4.18924	3.68285	3.9333	0.928918	-0.126632	normal	0.294501	0.419254	normal	2.26422e-08	1.06289	up	1.48933e-06	-1.16633	down	--	--	Molecular Function: DNA binding (GO:0003677);;	--	--	--	--	Alcohol dehydrogenase transcription factor Myb/SANT-like	--	K	Transcription
gene-LOC114119106	LOC114119106	LOC114119106	3.6212	3.87161	3.94686	2.10129	5.40481	4.87111	5.13811	6.15652	6.35866	12.2707	14.6632	12.9201	5.51955	4.52954	7.38262	4.77877	6.10716	5.17392	7.27283	3.00379	4.72213	5.51169	6.08418	6.503	0.391106	0.315046	normal	0.714738	-0.171956	normal	4.65379e-21	-1.36157	down	0.000345062	-0.641434	normal	--	--	--	--	--	--	--	Spaetzle	--	--	--
gene-LOC114119107	LOC114119107	LOC113549852	4.39012	5.52653	5.89567	5.58612	6.50208	5.8761	8.59868	8.26174	8.6653	8.08596	7.37145	7.85451	10.2868	12.5018	10.1251	6.55605	6.80257	6.96422	7.87594	9.60376	7.52437	10.8492	11.4328	10.9747	0.973252	-0.0209123	normal	0.839765	0.0628712	normal	0.0023843	0.29665	normal	4.93457e-12	-1.12177	down	[S]	Function unknown	Molecular Function: calcium ion binding (GO:0005509);; Cellular Component: plasma membrane (GO:0005886);; Biological Process: homophilic cell adhesion via plasma membrane adhesion molecules (GO:0007156);; Cellular Component: integral component of membrane (GO:0016021);;	K16507|0.0e+00|api:100167672|K16507 protocadherin-16/23 | (RefSeq) protein dachsous	Hippo signaling pathway - fly (ko04391);; Hippo signaling pathway - multiple species (ko04392)	[S]	Function unknown	Cadherin domain	Protein dachsous OS=Drosophila melanogaster OX=7227 GN=ds PE=1 SV=3	S	Function unknown
gene-LOC114119112	LOC114119112	LOC114119112	23.236	25.4334	32.8381	33.9558	80.5638	93.306	75.1327	72.0621	76.5477	34.8744	36.6702	34.6919	33.3887	34.1546	39.6621	24.1015	26.7798	26.7084	40.3224	31.6584	39.6942	44.8166	36.5214	38.1656	4.91936e-10	-1.47204	down	1.48812e-08	-0.923146	normal	0.729209	-0.0492986	normal	0.00326957	-0.445723	normal	[P]	Inorganic ion transport and metabolism	Molecular Function: N,N-dimethylaniline monooxygenase activity (GO:0004499);; Molecular Function: flavin adenine dinucleotide binding (GO:0050660);; Molecular Function: NADP binding (GO:0050661);; Biological Process: oxidation-reduction process (GO:0055114);;	K00485|1.4e-92|aga:AgaP_AGAP010398|K00485 dimethylaniline monooxygenase (N-oxide forming) [EC:1.14.13.8] | (RefSeq) AGAP010398-PA	Drug metabolism - cytochrome P450 (ko00982)	[Q]	Secondary metabolites biosynthesis, transport and catabolism	Flavin-binding monooxygenase-like	Senecionine N-oxygenase OS=Tyria jacobaeae OX=179666 GN=sno1 PE=1 SV=1	Q	Secondary metabolites biosynthesis, transport and catabolism
gene-LOC114119131	LOC114119131	LOC114119131	21.2583	20.2751	19.8627	38.5442	22.8743	22.7078	22.6499	19.7856	17.2709	12.7609	11.2313	12.4439	33.9576	32.5064	30.026	51.1777	51.7343	45.2234	35.4247	47.7344	41.4199	35.4416	43.881	40.5211	0.552391	0.502517	normal	3.54305e-05	1.15547	up	5.66428e-35	1.51265	up	1.38469e-06	-0.703268	normal	[I]	Lipid transport and metabolism	Biological Process: lipid metabolic process (GO:0006629);;	K00507|5.6e-212|ags:114119131|K00507 stearoyl-CoA desaturase (Delta-9 desaturase) [EC:1.14.19.1] | (RefSeq) acyl-CoA Delta(11) desaturase-like isoform X1	Biosynthesis of unsaturated fatty acids (ko01040);; Fatty acid metabolism (ko01212)	[I]	Lipid transport and metabolism	Fatty acid desaturase	Acyl-CoA Delta(11) desaturase OS=Spodoptera littoralis OX=7109 PE=1 SV=1	I	Lipid transport and metabolism
gene-LOC114119132	LOC114119132	LOC114119132	4.99354	5.89976	5.6178	0.729201	1.7984	1.5272	1.0122	1.52593	1.39443	4.47917	4.12157	3.61151	3.93426	2.50289	4.04624	1.61753	1.8441	1.74167	1.95465	0.809433	1.18179	1.25054	1.18547	1.33509	0.377006	0.289022	normal	0.914203	0.0601839	normal	3.97181e-76	-1.90503	down	0.000161377	0.621295	normal	--	--	Molecular Function: neuropeptide Y receptor activity (GO:0004983);; Cellular Component: integral component of membrane (GO:0016021);;	K08375|2.9e-231|ags:114119132|K08375 neuropeptide FF receptor 2 | (RefSeq) neuropeptide SIFamide receptor-like	Neuroactive ligand-receptor interaction (ko04080)	[R]	General function prediction only	7 transmembrane receptor (rhodopsin family)	Neuropeptide SIFamide receptor OS=Drosophila melanogaster OX=7227 GN=SIFaR PE=2 SV=2	T	Signal transduction mechanisms
gene-LOC114119133	LOC114119133	LOC114119133	5.04598	3.43404	4.09209	10.4771	2.21498	1.42719	13.2153	17.002	5.97474	1361.93	2214.81	2157.12	2.28091	2.29468	2.37412	1.45338	1.66298	1.41896	0.929529	1.61306	1.33781	1.10139	0.889585	0.916084	0.22783	-2.19649	normal	2.64599e-09	-3.10391	down	0	-11.1391	down	0.00317611	0.807372	normal	--	--	--	--	--	--	--	--	--	--	--
gene-LOC114119135	LOC114119135	LOC114119135	3.7028	3.96085	4.57458	2.40774	4.02968	3.70665	6.59942	5.23297	6.15957	4.31035	2.78361	2.70321	4.13268	3.23066	5.04763	3.44504	3.13249	3.29434	6.42706	3.55723	3.92325	8.0039	8.76391	8.30253	0.668366	-0.159153	normal	0.40957	-0.301035	normal	1.47667e-15	1.15575	up	0.782589	-0.058771	normal	[S]	Function unknown	Biological Process: mitochondrial genome maintenance (GO:0000002);; Biological Process: telomere maintenance (GO:0000723);; Molecular Function: molecular_function (GO:0003674);; Molecular Function: DNA helicase activity (GO:0003678);; Molecular Function: catalytic activity (GO:0003824);; Molecular Function: DNA helicase activity (GO:0004003);; Molecular Function: helicase activity (GO:0004386);; …	K15255|0.0e+00|ags:114119135|K15255 ATP-dependent DNA helicase PIF1 [EC:3.6.4.12] | (RefSeq) ATP-dependent DNA helicase PIF1-like	--	[D]	Cell cycle control, cell division, chromosome partitioning	PIF1-like helicase	ATP-dependent DNA helicase PIF6 OS=Trypanosoma brucei brucei (strain 927/4 GUTat10.1) OX=185431 GN=PIF6 PE=3 SV=1	L	Replication, recombination and repair
gene-LOC114119138	LOC114119138	LOC114119138	5.04932	5.4117	6.38042	1.29578	2.40678	3.20921	1.5341	2.15455	2.24733	3.49012	3.45379	3.09113	4.95473	5.34307	6.15645	2.51389	3.18056	2.89078	2.99369	2.62639	2.86615	2.02332	1.75842	1.93606	0.579846	0.231146	normal	0.0548711	0.59474	normal	9.50649e-20	-1.02526	down	0.935055	-0.0150174	normal	--	--	Molecular Function: calcium ion binding (GO:0005509);; Cellular Component: integral component of membrane (GO:0016021);;	K06254|0.0e+00|tca:100141763|K06254 agrin | (RefSeq) agrin	ECM-receptor interaction (ko04512)	[O]	Posttranslational modification, protein turnover, chaperones	Kazal-type serine protease inhibitor domain	Turripeptide Ici9.1 (Fragment) OS=Iotyrris cingulifera OX=553733 PE=2 SV=1	W	Extracellular structures
gene-LOC114119140	LOC114119140	--	0.507548	0.587935	0.647825	0.154846	0.349622	0.317092	0.144838	0.196947	0.249423	0.439894	0.399311	0.264791	0.380181	0.247463	0.452258	0.401613	0.363018	0.369746	0.367203	0.120837	0.203344	0.179761	0.182826	0.192352	0.325355	0.373908	normal	0.663771	0.28506	normal	1.54752e-07	-1.1946	down	0.00499718	0.650969	normal	--	--	Molecular Function: G protein-coupled receptor activity (GO:0004930);; Biological Process: G protein-coupled receptor signaling pathway (GO:0007186);; Cellular Component: integral component of membrane (GO:0016021);;	K08439|3.3e-12|crg:105327088|K08439 G protein-coupled receptor 161 | (RefSeq) G-protein coupled receptor 161	--	--	--	7 transmembrane receptor (rhodopsin family)	--	I	Lipid transport and metabolism
gene-LOC114119145	LOC114119145	LOC114119145	21.9618	24.4703	27.716	31.5377	69.5949	71.0901	52.4928	50.8144	59.8521	23.9623	23.2896	21.121	51.0501	47.6629	63.3971	28.4054	35.7662	31.8815	63.019	58.174	62.1974	70.3292	69.6245	71.2666	2.80919e-05	-0.913249	normal	0.226769	0.253723	normal	1.22288e-73	1.41302	up	1.5892e-21	-1.17115	down	[MU]	Cell wall/membrane/envelope biogenesis;; Intracellular trafficking, secretion, and vesicular transport	Molecular Function: calcium ion binding (GO:0005509);; Biological Process: cell-matrix adhesion (GO:0007160);;	K06826|0.0e+00|ags:114119145|K06826 nidogen (entactin) | (RefSeq) nidogen-1-like	--	[MW]	Cell wall/membrane/envelope biogenesis;; Extracellular structures	G2F domain	Nidogen OS=Drosophila melanogaster OX=7227 GN=Ndg PE=1 SV=1	--	--
gene-LOC114119148	LOC114119148	LOC114119148	3.91039	4.48555	5.52876	1.30656	2.51641	2.58096	2.0054	2.69489	2.69773	6.81676	7.26095	6.12553	5.30764	5.27294	6.31415	2.31342	3.11529	2.87395	2.76634	2.88268	2.84263	2.97894	2.7566	3.06663	0.386864	0.278004	normal	0.360376	0.283451	normal	1.81101e-37	-1.41515	down	0.0375297	-0.327604	normal	--	--	Cellular Component: cytoskeleton (GO:0005856);;	K05725|2.3e-15|lgi:LOTGIDRAFT_120690|K05725 focal adhesion kinase 1 [EC:2.7.10.2] | (RefSeq) hypothetical protein	--	[R]	General function prediction only	WW domain	--	S	Function unknown
gene-LOC114119160	LOC114119160	LOC114119160	3.35981	4.17032	5.14108	5.92855	10.0567	11.5396	5.43088	5.62709	6.56792	2.55235	2.29971	2.54127	4.59561	6.11497	6.01273	19.9378	19.3326	19.736	15.9923	22.0563	17.8692	11.0228	11.3779	10.1819	1.98154e-07	0.99729	normal	1.39236e-11	1.76104	up	1.26275e-48	1.92015	up	0.028483	-0.454952	normal	--	--	Molecular Function: DNA-binding transcription factor activity (GO:0003700);; Biological Process: regulation of transcription, DNA-templated (GO:0006355);;	--	--	--	--	Basic region leucine zipper	--	--	--
gene-LOC114119172	LOC114119172	LOC114119172	9.15203	11.3336	14.7231	12.4205	6.96269	6.25473	8.48361	9.28914	7.15759	21.1948	23.5105	26.6103	11.25	9.98833	9.8127	9.15774	11.0271	9.1889	6.5435	9.31019	8.30542	5.70098	6.1505	4.77997	0.887823	-0.162755	normal	0.912764	0.0459816	normal	1.3754e-42	-2.32619	down	0.537079	0.12318	normal	--	--	Biological Process: negative regulation of transcription by RNA polymerase II (GO:0000122);; Molecular Function: RNA polymerase II transcription regulatory region sequence-specific DNA binding (GO:0001012);; Molecular Function: regulatory region nucleic acid binding (GO:0001067);; Molecular Function: molecular_function (GO:0003674);; Molecular Function: nucleic acid binding (GO:0003676);; Molecul…	--	--	--	--	--	--	K	Transcription
gene-LOC114119173	LOC114119173	LOC114119173	8.36306	9.38823	10.4901	6.45091	15.9973	11.7146	19.8252	17.5934	19.9158	10.2676	6.85981	6.64419	11.9982	8.89876	14.5184	7.5837	8.63413	8.43503	18.6406	11.6677	13.9244	25.5516	25.9586	26.5259	0.0520378	-0.543918	normal	0.28919	-0.302171	normal	7.49938e-36	1.51705	up	0.0258482	-0.361538	normal	--	--	--	K18621|0.0e+00|ags:114119173|K18621 actin-binding protein anillin | (RefSeq) uncharacterized protein LOC114119173 isoform X1	--	--	--	--	--	--	--
gene-LOC114119180	LOC114119180	LOC114119180	10.5583	12.3121	12.2814	22.9244	37.1528	41.5549	24.263	27.7248	32.8729	7.67614	7.3992	6.20357	16.0311	17.6137	18.5257	29.7659	36.0052	32.9908	27.5526	36.5948	31.4341	18.5157	18.9767	19.608	0.641093	-0.156804	normal	0.430277	0.266796	normal	2.92926e-34	1.21168	up	1.44583e-05	-0.619906	normal	--	--	--	--	--	--	--	--	--	--	--
gene-LOC114119181	LOC114119181	LOC114119181	2.27477	2.44207	1.76146	10.7737	4.46734	6.68502	3.65086	7.85022	3.61086	5.13349	7.67063	7.90423	5.36457	4.65588	4.27158	8.82398	8.03153	8.17139	7.77522	9.03646	9.0926	6.45856	5.92569	4.80296	0.884734	-0.173015	normal	0.118274	0.854375	normal	0.0346174	-0.502964	normal	1.06888e-09	-1.18697	down	--	--	--	--	--	--	--	--	--	--	--
gene-LOC114119189	LOC114119189	LOC113559816	4.17381	3.72443	3.72091	3.65799	2.17846	2.51431	1.97274	2.31649	1.81816	3.49267	3.89365	4.18838	4.70773	3.8158	3.51176	3.87689	4.5365	3.68666	2.88088	3.29573	2.76175	2.11002	1.96617	1.83531	0.822714	0.216479	normal	0.0407294	0.630649	normal	1.45607e-12	-1.18021	down	0.616046	-0.102074	normal	--	--	--	K13172|2.2e-24|dqu:106743732|K13172 serine/arginine repetitive matrix protein 2 | (RefSeq) serine-rich adhesin for platelets-like	--	[S]	Function unknown	zinc-finger of a C2HC-type	--	S	Function unknown
gene-LOC114119190	LOC114119190	--	2.01298	2.46984	2.21008	4.21336	2.98144	4.24134	2.36686	3.5209	2.52124	10.4404	14.6295	11.3779	5.40571	5.33453	5.82675	6.70342	7.84012	6.12774	4.63785	7.12215	6.22333	4.89696	4.01998	3.84452	0.336176	0.600358	normal	0.00159966	1.18919	up	1.66355e-21	-1.73871	down	5.22068e-23	-1.35413	down	[R]	General function prediction only	--	K19519|1.1e-11|lak:106177633|K19519 transforming growth factor-beta-induced protein | (RefSeq) transforming growth factor-beta-induced protein ig-h3	--	[MW]	Cell wall/membrane/envelope biogenesis;; Extracellular structures	Fasciclin domain	--	--	--
gene-LOC114119192	LOC114119192	--	16.571	17.7107	14.5356	38.2727	15.5648	18.6377	13.3421	24.6518	11.8946	26.8271	43.7695	45.0951	24.0311	23.0738	18.6949	30.0024	28.6347	22.9013	20.9988	25.7537	22.4107	18.5714	14.6401	14.1315	0.856536	-0.223834	normal	0.281883	0.552489	normal	1.126e-10	-1.52944	down	0.00700605	-0.485378	normal	--	--	--	--	--	--	--	--	--	--	--
gene-LOC114119212	LOC114119212	--	3.27506	3.69779	4.2087	2.20002	2.67607	1.86311	6.36751	4.55715	5.28213	3.34351	2.67575	2.66585	5.23213	5.6292	5.43207	1.74181	1.82703	2.00759	4.56366	5.09831	3.77889	8.25208	8.27535	8.59085	0.368335	-0.476684	normal	0.598839	-0.177161	normal	1.59408e-41	1.31845	up	0.000182106	-0.59426	normal	--	--	--	--	--	--	--	--	--	--	--
gene-LOC114119217	LOC114119217	--	816.672	832.534	726.48	455.429	746.02	764.592	679.759	643.11	651.905	1365.31	1425.88	1277.63	644.988	504.482	711.284	611.167	679.617	614.682	946.499	785.948	917.534	640.292	656.392	618	0.585924	-0.165152	normal	0.00178076	0.503585	normal	6.79134e-39	-1.30112	down	0.0281007	0.319097	normal	--	--	Cellular Component: troponin complex (GO:0005861);;	K12046|1.9e-109|dnx:107163045|K12046 troponin T, fast skeletal muscle | (RefSeq) troponin T, skeletal muscle isoform X1	--	[Z]	Cytoskeleton	Troponin	Troponin T OS=Periplaneta americana OX=6978 GN=TNT PE=2 SV=1	Z	Cytoskeleton
gene-LOC114119222	LOC114119222	LOC114119222	12.2564	12.9477	17.851	17.5533	15.0112	15.2483	24.602	21.7264	23.1742	11.2082	8.24804	9.73267	25.6994	27.068	20.5041	18.1647	15.6276	20.5496	28.9755	31.9775	27.2316	35.8248	38.9646	37.112	0.950405	-0.0535926	normal	0.0824567	0.435044	normal	1.79778e-58	1.73968	up	6.18269e-06	-0.83666	normal	--	--	Molecular Function: DNA binding (GO:0003677);; Biological Process: regulation of transcription by RNA polymerase II (GO:0006357);; Molecular Function: protein dimerization activity (GO:0046983);;	K09067|3.3e-119|ags:114119222|K09067 achaete-scute complex protein | (RefSeq) helix-loop-helix protein 2-like isoform X1	--	[K]	Transcription	Helix-loop-helix DNA-binding domain	Achaete-scute complex protein T8 OS=Drosophila melanogaster OX=7227 GN=ase PE=2 SV=2	K	Transcription
gene-LOC114119225	LOC114119225	LOC114119225	4.89084	5.09942	5.21869	1.22895	2.51637	2.34219	1.38889	1.72075	1.92503	3.25522	3.19099	2.95075	4.08758	3.30532	5.14734	2.18878	2.86427	2.79137	2.10826	1.74439	2.13509	1.7918	1.54944	1.71108	0.391106	0.272293	normal	0.299095	0.328118	normal	1.09956e-21	-1.11143	down	0.133456	0.243422	normal	[T]	Signal transduction mechanisms	Molecular Function: nucleotide binding (GO:0000166);; Molecular Function: guanylate cyclase activity (GO:0004383);; Molecular Function: heme binding (GO:0020037);; Biological Process: intracellular signal transduction (GO:0035556);;	K12318|0.0e+00|ags:114119225|K12318 guanylate cyclase soluble subunit alpha [EC:4.6.1.2] | (RefSeq) head-specific guanylate cyclase	Purine metabolism (ko00230)	[F]	Nucleotide transport and metabolism	Adenylate and Guanylate cyclase catalytic domain	Head-specific guanylate cyclase OS=Drosophila melanogaster OX=7227 GN=Gycalpha99B PE=2 SV=2	F	Nucleotide transport and metabolism
gene-LOC114119226	LOC114119226	--	0.344193	0.466926	0.163144	0.947993	1.71969	1.82622	3.26358	2.03227	2.23243	0.82197	0.596227	0.615439	0.078337	0.287779	0.296315	0.699142	0.875067	1.12442	0.893411	0.655589	0.861884	0.302832	0.49623	0.573964	0.013611	-0.829951	normal	7.02999e-06	-1.55052	down	0.0111876	-0.770684	normal	--	--	--	[G]	Carbohydrate transport and metabolism	Biological Process: maltose metabolic process (GO:0000023);; Molecular Function: molecular_function (GO:0003674);; Molecular Function: catalytic activity (GO:0003824);; Molecular Function: hydrolase activity, hydrolyzing O-glycosyl compounds (GO:0004553);; Biological Process: carbohydrate metabolic process (GO:0005975);; Biological Process: disaccharide metabolic process (GO:0005984);; Biological…	K01187|4.2e-135|ags:114127611|K01187 alpha-glucosidase [EC:3.2.1.20] | (RefSeq) maltase A1-like	Galactose metabolism (ko00052);; Starch and sucrose metabolism (ko00500)	[G]	Carbohydrate transport and metabolism	Alpha amylase, catalytic domain	Maltase 2 OS=Drosophila virilis OX=7244 GN=Mal-B2 PE=3 SV=2	G	Carbohydrate transport and metabolism
gene-LOC114119227	LOC114119227	LOC114119227	3.04427	2.83555	2.79225	0.487136	1.47946	1.42727	0.918577	1.2988	1.17337	2.11032	1.80752	1.76083	1.88095	1.67731	2.35653	1.25632	1.29664	1.3146	1.23995	0.971712	1.12026	0.786276	0.747912	1.03175	0.765291	0.154433	normal	0.904534	0.0463779	normal	1.80522e-19	-1.35278	down	0.00189427	0.513445	normal	--	--	Molecular Function: transmembrane signaling receptor activity (GO:0004888);; Cellular Component: integral component of membrane (GO:0016021);; Molecular Function: acetylcholine-gated cation-selective channel activity (GO:0022848);; Cellular Component: postsynaptic membrane (GO:0045211);;	K05312|0.0e+00|ags:114119227|K05312 nicotinic acetylcholine receptor, invertebrate | (RefSeq) acetylcholine receptor subunit alpha-like isoform X1	--	[T]	Signal transduction mechanisms	Neurotransmitter-gated ion-channel ligand binding domain	Acetylcholine receptor subunit alpha-like OS=Manduca sexta OX=7130 GN=ARA1 PE=2 SV=1	T	Signal transduction mechanisms
gene-LOC114119230	LOC114119230	--	1.41407	1.38378	0.90937	2.93073	7.41043	5.07376	10.7121	8.0756	7.18097	4.51972	2.52338	2.56906	0.536179	0.43199	1.08736	2.22961	2.58093	2.48455	4.42726	2.1231	2.54144	1.22964	1.50252	1.58575	9.94276e-06	-1.15056	down	9.15928e-05	-1.44839	down	2.54704e-10	-1.34182	down	0.015479	0.821474	normal	[G]	Carbohydrate transport and metabolism	Biological Process: maltose metabolic process (GO:0000023);; Molecular Function: molecular_function (GO:0003674);; Molecular Function: catalytic activity (GO:0003824);; Molecular Function: hydrolase activity, hydrolyzing O-glycosyl compounds (GO:0004553);; Biological Process: carbohydrate metabolic process (GO:0005975);; Biological Process: disaccharide metabolic process (GO:0005984);; Biological…	K01187|7.3e-135|ags:114127611|K01187 alpha-glucosidase [EC:3.2.1.20] | (RefSeq) maltase A1-like	Galactose metabolism (ko00052);; Starch and sucrose metabolism (ko00500)	[G]	Carbohydrate transport and metabolism	Alpha amylase, catalytic domain	Maltase 2 OS=Drosophila virilis OX=7244 GN=Mal-B2 PE=3 SV=2	G	Carbohydrate transport and metabolism
gene-LOC114119244	LOC114119244	LOC114119244	0.651316	0.557302	0.528828	1.93399	3.10394	2.42094	1.96505	2.9967	3.46656	13.3807	5.84392	5.37551	0.959446	0.90444	1.22233	1.6857	3.79602	1.55745	2.00136	1.4425	1.62321	2.49514	4.70344	4.04418	0.782949	-0.227433	normal	0.121599	-0.657046	normal	0.00637493	-1.29781	down	0.00135506	-0.869693	normal	--	--	--	--	--	--	--	--	--	--	--
gene-LOC114119245	LOC114119245	LOC114119245	0.46447	0.369729	0.380616	0.813661	1.24776	1.03686	1.24036	2.07412	1.60763	11.8448	5.10165	4.65851	0.69233	0.366796	0.694383	1.95146	2.14705	2.13248	1.39543	0.831708	1.19898	2.1495	2.26218	2.84035	0.00497796	0.871203	normal	0.353406	-0.449001	normal	2.58811e-10	-1.74524	down	--	--	--	--	--	--	--	--	--	--	--	--	--	--
gene-LOC114119261	LOC114119261	--	2.36596	2.37146	2.08318	1.38628	3.4564	3.38064	2.56724	2.11318	1.47496	0.680186	0.538096	0.534987	4.09257	3.16908	5.11387	5.69575	7.70859	7.20743	11.0759	8.62274	7.72067	6.87244	8.55559	7.36812	5.44149e-08	1.24793	up	5.48871e-14	2.18763	up	1.23234e-74	3.19334	up	4.95285e-06	-0.845457	normal	[G]	Carbohydrate transport and metabolism	Molecular Function: molecular_function (GO:0003674);; Molecular Function: transporter activity (GO:0005215);; Cellular Component: cellular_component (GO:0005575);; Cellular Component: obsolete cell (GO:0005623);; Cellular Component: plasma membrane (GO:0005886);; Cellular Component: integral component of plasma membrane (GO:0005887);; Biological Process: transport (GO:0006810);; Biological Proces…	K03372|2.1e-222|ags:114119241|K03372 MFS transporter, PAT family, solute carrier family 33 (acetyl-CoA transportor), member 1 [EC:2.3.1.-] | (RefSeq) LOW QUALITY PROTEIN: acetyl-coenzyme A transporter 1-like	Glycosphingolipid biosynthesis - ganglio series (ko00604)	[P]	Inorganic ion transport and metabolism	Acetyl-coenzyme A transporter 1	--	P	Inorganic ion transport and metabolism
gene-LOC114119268	LOC114119268	LOC114119268	75.2562	57.4967	70.5139	45.7293	15.3864	21.7463	32.333	28.8036	20.6905	102.393	107.586	112.174	43.5501	39.9764	31.4121	21.722	24.4856	21.0108	11.9953	13.1529	10.802	11.3697	7.83407	8.62223	0.475288	-0.721087	normal	0.000244548	-1.10018	down	1.33815e-121	-3.7557	down	2.05879e-05	0.765471	normal	[M]	Cell wall/membrane/envelope biogenesis	Molecular Function: protein kinase activity (GO:0004672);; Molecular Function: ATP binding (GO:0005524);;	K08804|1.8e-148|clec:106672922|K08804 serine/threonine kinase 17 [EC:2.7.11.1] | (RefSeq) death-associated protein kinase 3-like isoform X1	--	[T]	Signal transduction mechanisms	Protein kinase domain	Death-associated protein kinase related OS=Drosophila melanogaster OX=7227 GN=Drak PE=1 SV=2	T	Signal transduction mechanisms
gene-LOC114119275	LOC114119275	--	24.9584	23.082	23.9627	24.9126	20.7298	25.868	21.3302	24.8427	18.1604	27.1699	31.6795	34.9898	29.8144	31.0344	28.077	23.699	26.5701	25.0323	21.9164	26.4096	26.1572	17.8892	14.5627	13.5986	0.822807	-0.163036	normal	0.373356	0.298753	normal	2.36967e-12	-1.25489	down	0.0191777	-0.357332	normal	--	--	--	--	--	--	--	--	--	--	--
gene-LOC114119290	LOC114119290	LOC114119290	207.437	164.692	180.595	323.366	126.317	160.857	172.717	189.992	104.633	211.666	245.562	272.895	215.027	204.656	141.62	215.505	253.446	205.868	158.431	189.795	129.612	112.896	80.3081	85.3231	0.831627	-0.255855	normal	0.806296	0.117265	normal	1.23125e-18	-1.61947	down	0.731707	-0.0822947	normal	--	--	Biological Process: biological_process (GO:0008150);; Biological Process: negative regulation of metabolic process (GO:0009892);; Biological Process: regulation of gene expression (GO:0010468);; Biological Process: negative regulation of macromolecule metabolic process (GO:0010605);; Biological Process: negative regulation of gene expression (GO:0010629);; Biological Process: regulation of metabo…	K18733|1.4e-295|ags:114119290|K18733 la-related protein 6 | (RefSeq) la-related protein 6A	--	[R]	General function prediction only	La domain	--	J	Translation, ribosomal structure and biogenesis
gene-LOC114119309	LOC114119309	--	28.1805	28.505	19.1092	2.42341	5.17665	4.07206	7.72449	5.82451	5.45915	10.6152	9.09617	8.85722	11.6276	8.38696	14.1997	2.19005	2.69115	1.87641	5.58769	0.646608	2.51747	6.45036	6.32986	7.26436	0.00228541	-0.884837	normal	0.213914	-1.08561	normal	2.92552e-17	-0.720494	normal	1.74562e-09	1.1289	up	--	--	Molecular Function: protein binding (GO:0005515);;	K05121|0.0e+00|api:100161662|K05121 endothelial-specific receptor tyrosine kinase [EC:2.7.10.1] | (RefSeq) uncharacterized protein LOC100161662 isoform X1	--	--	--	Fibronectin type III domain	--	T	Signal transduction mechanisms
gene-LOC114119316	LOC114119316	LOC112600796	110.846	118.1	164.181	39.7187	89.2729	94.2538	97.9771	62.4536	106.059	46.1939	54.2379	45.5164	65.59	61.1983	60.6896	81.0365	82.3569	92.2955	77.8429	75.2438	72.5079	84.0707	88.0611	90.6306	0.725322	0.129932	normal	0.666215	-0.148822	normal	4.54402e-07	0.627121	normal	2.28929e-11	1.01077	up	[O]	Posttranslational modification, protein turnover, chaperones	Molecular Function: iron ion binding (GO:0005506);; Cellular Component: cytoplasm (GO:0005737);; Biological Process: inositol catabolic process (GO:0019310);; Molecular Function: inositol oxygenase activity (GO:0050113);; Biological Process: oxidation-reduction process (GO:0055114);; Molecular Function: NAD+ binding (GO:0070403);;	K11414|1.2e-177|ags:114128906|K11414 NAD+-dependent protein deacetylase sirtuin 4 [EC:2.3.1.286] | (RefSeq) NAD-dependent protein deacylase Sirt4	Nicotinate and nicotinamide metabolism (ko00760)	[R]	General function prediction only	Myo-inositol oxygenase	NAD-dependent protein deacylase Sirt4 OS=Drosophila melanogaster OX=7227 GN=Sirt4 PE=2 SV=2	S	Function unknown
gene-LOC114119318	LOC114119318	LOC114119318	12.2925	12.8762	13.9976	15.7812	25.2645	26.919	20.7656	16.9326	20.0576	8.64868	7.04846	7.91426	13.9163	12.3457	14.2174	22.0497	28.9678	30.1801	21.4638	26.1953	28.9111	17.1031	20.7768	17.855	0.743588	0.131429	normal	0.121586	0.501271	normal	3.61622e-15	1.02684	up	0.555949	-0.0939188	normal	[C]	Energy production and conversion	--	K15890|7.9e-147|ags:114119318|K15890 NADP+-dependent farnesol dehydrogenase [EC:1.1.1.216] | (RefSeq) farnesol dehydrogenase-like	Terpenoid backbone biosynthesis (ko00900);; Insect hormone biosynthesis (ko00981)	[Q]	Secondary metabolites biosynthesis, transport and catabolism	short chain dehydrogenase	Farnesol dehydrogenase OS=Aedes aegypti OX=7159 GN=SDR-1 PE=1 SV=2	Q	Secondary metabolites biosynthesis, transport and catabolism
gene-LOC114119320	LOC114119320	LOC114119320	1.61459	1.43871	3.56683	0	0.040277	0	0	0.039786	0.028807	0.0473	0	0.095807	0.166249	0	0.147977	0.091017	0	0.067581	0	0.042149	0	0.106844	0	0	--	--	--	--	--	--	--	--	--	6.73738e-05	4.3277	up	--	--	--	--	--	--	--	--	--	--	--
gene-LOC114119340	LOC114119340	LOC114119340	5.96266	6.48489	6.76319	1.60657	2.98689	2.92125	2.06575	1.96612	2.45724	3.9642	4.02971	3.78068	4.46489	4.19358	5.11728	3.22433	3.64494	3.42375	3.09176	3.06216	3.21529	1.95112	1.85809	1.86353	0.19122	0.342871	normal	0.0142776	0.594187	normal	1.76567e-26	-1.27697	down	0.00169151	0.429189	normal	--	--	Cellular Component: integral component of membrane (GO:0016021);;	--	--	--	--	--	--	--	--
gene-LOC114119341	LOC114119341	LOC114119341	62.691	60.9897	60.416	89.914	65.6905	60.5635	87.2388	67.568	70.1161	49.0764	38.7534	42.9988	85.9212	94.0703	83.0916	103.191	104.926	109.323	95.6358	118.71	103.16	104.41	131.616	116.222	0.765291	0.255954	normal	0.0483489	0.591616	normal	1.99833e-23	1.21922	up	0.000133195	-0.568992	normal	--	--	Molecular Function: molecular_function (GO:0003674);; Molecular Function: nucleic acid binding (GO:0003676);; Molecular Function: DNA binding (GO:0003677);; Molecular Function: single-stranded DNA binding (GO:0003697);; Molecular Function: transcription coregulator activity (GO:0003712);; Molecular Function: transcription coactivator activity (GO:0003713);; Molecular Function: binding (GO:0005488…	--	--	[K]	Transcription	Transcriptional Coactivator p15 (PC4)	RNA polymerase II transcriptional coactivator OS=Drosophila melanogaster OX=7227 GN=Ssb-c31a PE=2 SV=1	K	Transcription
gene-LOC114119347	LOC114119347	--	6.59733	6.94027	7.58126	18.6538	14.793	15.5659	11.6178	9.62237	12.8662	7.11096	4.97346	4.52434	11.0678	13.1987	12.5732	20.7108	21.9002	22.0778	16.6867	20.6604	18.5733	15.0016	19.1038	17.225	0.873871	0.134988	normal	0.00331374	0.809484	normal	2.00169e-21	1.42709	up	4.34583e-08	-0.855191	normal	[E]	Amino acid transport and metabolism	Molecular Function: pyridoxal phosphate binding (GO:0030170);;	K01758|4.0e-183|api:100159197|K01758 cystathionine gamma-lyase [EC:4.4.1.1] | (RefSeq) cystathionine gamma-lyase isoform 1	Glycine, serine and threonine metabolism (ko00260);; Cysteine and methionine metabolism (ko00270);; Selenocompound metabolism (ko00450);; Biosynthesis of amino acids (ko01230)	[E]	Amino acid transport and metabolism	Cys/Met metabolism PLP-dependent enzyme	Putative cystathionine gamma-lyase 2 OS=Caenorhabditis elegans OX=6239 GN=cth-2 PE=3 SV=1	E	Amino acid transport and metabolism
gene-LOC114119350	LOC114119350	LOC114119350	37.0344	39.2906	41.893	49.8071	40.4618	38.8891	53.3169	41.4267	46.552	28.8143	24.4089	28.2676	48.3571	55.69	48.8878	54.6888	51.8578	55.8305	54.9086	61.2037	58.598	68.5068	75.5583	69.8349	0.946097	0.0609219	normal	0.157639	0.398042	normal	1.80979e-25	1.17758	up	0.00644232	-0.428332	normal	--	--	Molecular Function: protein heterodimerization activity (GO:0046982);;	K02326|5.4e-58|ags:114119350|K02326 DNA polymerase epsilon subunit 3 [EC:2.7.7.7] | (RefSeq) DNA polymerase epsilon subunit 3	DNA replication (ko03030);; Base excision repair (ko03410);; Nucleotide excision repair (ko03420)	[K]	Transcription	Histone-like transcription factor (CBF/NF-Y) and archaeal histone	DNA polymerase epsilon subunit 3 OS=Drosophila melanogaster OX=7227 GN=Chrac-14 PE=1 SV=1	K	Transcription
gene-LOC114119356	LOC114119356	LOC114119356	29.2276	29.1685	40.1042	9.96159	14.6742	13.5323	26.6463	14.3159	15.4713	4.55289	4.75361	3.81401	21.6674	20.3717	18.9784	9.77896	11.812	10.8941	10.2853	9.99003	9.17273	15.2165	13.8062	14.3462	0.263307	-0.379998	normal	0.031137	-0.849145	normal	1.43402e-31	1.50874	up	0.000115363	0.633322	normal	--	--	--	K18180|3.6e-23|dqu:106746160|K18180 cytochrome c oxidase assembly factor 7 | (RefSeq) uncharacterized protein LOC106746160	--	--	--	Gamma interferon inducible lysosomal thiol reductase (GILT)	--	K	Transcription
gene-LOC114119367	LOC114119367	LOC114119367	4.1384	3.73595	3.30796	3.7333	5.4513	8.465	5.31669	4.93233	5.02947	6.20442	8.21733	6.87162	8.60348	9.4793	12.3457	6.19489	10.0745	6.97613	6.9744	8.37571	10.0825	6.55001	5.827	5.7695	0.590323	0.291601	normal	0.00450898	0.826758	normal	0.0072321	-0.455072	normal	2.76325e-20	-1.47983	down	[Q]	Secondary metabolites biosynthesis, transport and catabolism	Molecular Function: peroxidase activity (GO:0004601);; Biological Process: response to oxidative stress (GO:0006979);; Molecular Function: heme binding (GO:0020037);;	K19511|0.0e+00|ags:114119367|K19511 peroxidase [EC:1.11.1.7] | (RefSeq) chorion peroxidase-like	--	[R]	General function prediction only	Animal haem peroxidase	Peroxidasin homolog pxn-2 OS=Caenorhabditis elegans OX=6239 GN=pxn-2 PE=1 SV=1	T	Signal transduction mechanisms
gene-LOC114119376	LOC114119376	LOC114119376	58.8897	61.1108	58.2443	338.354	285.156	335.02	244.543	261.257	312.824	44.1402	36.3715	38.0508	105.752	112.09	90.4104	233.096	226.781	219.727	183.326	214.764	215.067	148.739	140.174	136.439	0.159945	-0.736173	normal	0.280928	-0.324397	normal	4.9506e-77	1.63271	up	3.6595e-08	-0.848211	normal	--	--	Biological Process: long-chain fatty acid metabolic process (GO:0001676);; Molecular Function: molecular_function (GO:0003674);; Molecular Function: catalytic activity (GO:0003824);; Cellular Component: cellular_component (GO:0005575);; Cellular Component: obsolete cell (GO:0005623);; Cellular Component: plasma membrane (GO:0005886);; Cellular Component: caveola (GO:0005901);; Biological Process:…	--	--	--	--	FAR-17a/AIG1-like protein	--	S	Function unknown
gene-LOC114119380	LOC114119380	LOC112591712	7.32706	7.20899	8.53659	2.57769	5.01556	5.00303	3.81717	2.87927	3.05566	3.11731	3.15503	2.81261	8.12996	9.72094	8.12208	5.51476	6.74078	6.68362	6.46856	7.20566	6.65351	4.846	3.6597	4.16981	0.0662768	0.498524	normal	7.61607e-07	1.14385	up	0.0319058	0.329093	normal	0.336903	-0.184484	normal	--	--	Cellular Component: integral component of membrane (GO:0016021);;	--	--	[W]	Extracellular structures	FAR-17a/AIG1-like protein	--	W	Extracellular structures
gene-LOC114119386	LOC114119386	--	7.42744	8.29955	9.44149	4.43716	8.75122	8.77003	8.85778	7.85567	9.25929	6.13001	5.32505	5.04133	9.47883	9.59927	10.2489	9.73232	9.63794	10.225	10.9276	12.1209	11.5168	12.7078	13.6368	13.6244	0.126244	0.3407	normal	0.0292423	0.503428	normal	3.00648e-42	1.06687	up	0.0532142	-0.272231	normal	--	--	Biological Process: cell morphogenesis (GO:0000902);; Biological Process: cell morphogenesis involved in differentiation (GO:0000904);; Molecular Function: DNA-binding transcription factor activity, RNA polymerase II-specific (GO:0000981);; Biological Process: larval development (GO:0002164);; Biological Process: instar larval or pupal development (GO:0002165);; Biological Process: instar larval …	K16796|5.3e-199|api:100164548|K16796 transcription factor SOX2 (SOX group B) | (RefSeq) transcription factor Sox-2-like	--	[K]	Transcription	HMG (high mobility group) box	Transcription factor sox-2 OS=Caenorhabditis elegans OX=6239 GN=sox-2 PE=1 SV=2	K	Transcription
gene-LOC114119405	LOC114119405	LOC112597450	8.00221	7.96326	9.05069	7.26461	9.33279	9.14524	13.2502	9.1244	10.1253	6.75686	4.71425	5.83514	9.72554	10.5718	10.3025	9.37078	8.58271	10.5491	11.0192	11.3084	11.5175	12.3245	14.6995	13.5492	0.971358	-0.0216648	normal	0.630722	0.147863	normal	1.5677e-13	1.01984	up	0.0313007	-0.342656	normal	[J]	Translation, ribosomal structure and biogenesis	Cellular Component: nucleus (GO:0005634);; Molecular Function: tRNA (adenine-N1-)-methyltransferase activity (GO:0016429);; Cellular Component: tRNA (m1A) methyltransferase complex (GO:0031515);;	K07442|4.5e-173|dnx:107164584|K07442 tRNA (adenine57-N1/adenine58-N1)-methyltransferase catalytic subunit [EC:2.1.1.219 2.1.1.220] | (RefSeq) tRNA (adenine(58)-N(1))-methyltransferase catalytic subunit TRMT61A	--	[J]	Translation, ribosomal structure and biogenesis	tRNA methyltransferase complex GCD14 subunit	tRNA (adenine(58)-N(1))-methyltransferase catalytic subunit trmt61a OS=Dictyostelium discoideum OX=44689 GN=trmt61a PE=1 SV=1	J	Translation, ribosomal structure and biogenesis
gene-LOC114119407	LOC114119407	--	10.5304	10.9199	7.23857	27.1103	11.8514	10.5747	11.1643	16.7318	8.14951	12.4324	18.7825	18.6333	10.4492	10.4468	9.44309	15.5332	14.3736	11.6195	10.0135	13.0373	11.0994	7.58676	7.10745	6.12266	0.512466	-0.661755	normal	0.990972	0.00658263	normal	6.18029e-12	-1.49396	down	0.581393	-0.12828	normal	--	--	Molecular Function: molecular_function (GO:0003674);; Molecular Function: catalytic activity (GO:0003824);; Biological Process: protein glycosylation (GO:0006486);; Molecular Function: galactosyltransferase activity (GO:0008378);; Cellular Component: membrane (GO:0016020);; Molecular Function: transferase activity (GO:0016740);; Molecular Function: transferase activity, transferring glycosyl grou…	K00741|4.9e-163|dnx:107169517|K00741 N-acetyllactosaminide beta-1,3-N-acetylglucosaminyltransferase [EC:2.4.1.149] | (RefSeq) beta-1,3-galactosyltransferase 5-like	Glycosaminoglycan biosynthesis - keratan sulfate (ko00533);; Glycosphingolipid biosynthesis - lacto and neolacto series (ko00601)	[G]	Carbohydrate transport and metabolism	Galactosyltransferase	--	G	Carbohydrate transport and metabolism
gene-LOC114119418	LOC114119418	LOC114119418	4.50331	5.67598	6.47493	4.12505	6.30674	6.83582	4.06474	4.68203	5.50846	2.9318	3.4393	3.3705	10.4838	11.7843	10.7774	9.90443	10.9303	10.3857	7.88444	10.5618	8.75383	6.35313	6.94449	6.84277	0.0007321	0.727061	normal	0.000480484	1.02787	up	6.3286e-09	0.822047	normal	1.57824e-11	-1.04762	down	--	--	Molecular Function: extracellular matrix structural constituent (GO:0005201);;	K19721|4.2e-275|ags:114119418|K19721 collagen type V/XI/XXIV/XXVII, alpha | (RefSeq) collagen alpha-1(V) chain-like isoform X1	--	[W]	Extracellular structures	Collagen triple helix repeat (20 copies)	--	W	Extracellular structures
gene-LOC114119419	LOC114119419	LOC114119419	2.46585	2.37381	2.48518	0.280178	0.494799	0.606828	0.324327	0.38582	0.543511	1.22097	1.03043	0.989379	1.52641	1.12475	1.42657	0.632724	1.05791	0.810276	0.702493	0.295234	0.573605	0.482266	0.440413	0.431965	0.0799658	0.734688	normal	0.504991	0.3828	normal	1.29513e-14	-1.48385	down	6.56256e-06	0.787067	normal	--	--	--	K12504|5.4e-07|bmor:101745757|K12504 decaprenyl-diphosphate synthase subunit 1 [EC:2.5.1.91] | (RefSeq) uncharacterized LOC101745757	Terpenoid backbone biosynthesis (ko00900)	--	--	--	--	--	--
gene-LOC114119435	LOC114119435	--	49.52	50.3308	62.019	75.5259	183.872	202.194	155.432	136.847	131.618	54.2272	38.6116	38.9549	76.7652	77.1807	87.4413	163.809	225.988	232.948	259.105	264.107	279.882	154.801	186.619	170.209	0.343783	0.377386	normal	4.63636e-08	1.00888	up	1.28875e-49	1.75528	up	9.99863e-07	-0.625886	normal	[E]	Amino acid transport and metabolism	Molecular Function: molecular_function (GO:0003674);; Molecular Function: catalytic activity (GO:0003824);; Molecular Function: ornithine-oxo-acid transaminase activity (GO:0004587);; Molecular Function: binding (GO:0005488);; Molecular Function: protein binding (GO:0005515);; Cellular Component: cellular_component (GO:0005575);; Cellular Component: intracellular (GO:0005622);; Cellular Component…	K00819|2.5e-251|ags:114119435|K00819 ornithine--oxo-acid transaminase [EC:2.6.1.13] | (RefSeq) ornithine aminotransferase, mitochondrial	Arginine and proline metabolism (ko00330)	[E]	Amino acid transport and metabolism	Aminotransferase class-III	Ornithine aminotransferase, mitochondrial OS=Drosophila melanogaster OX=7227 GN=Oat PE=2 SV=1	E	Amino acid transport and metabolism
gene-LOC114119437	LOC114119437	LOC114119437	0.901983	0.98633	1.02676	0.23012	0.543239	0.509877	0.430464	0.574357	0.501869	0.835359	0.812144	0.728528	0.655838	0.49467	0.722422	0.399033	0.490692	0.387445	0.612355	0.181506	0.328921	0.427682	0.350372	0.456083	0.885063	-0.0738096	normal	0.513816	-0.377244	normal	3.35555e-18	-1.16019	down	0.000141319	0.598491	normal	--	--	Molecular Function: phosphatidylinositol phospholipase C activity (GO:0004435);; Molecular Function: guanyl-nucleotide exchange factor activity (GO:0005085);; Biological Process: small GTPase mediated signal transduction (GO:0007264);; Biological Process: lipid catabolic process (GO:0016042);;	K05860|0.0e+00|ags:114119437|K05860 phosphatidylinositol phospholipase C, epsilon [EC:3.1.4.11] | (RefSeq) uncharacterized protein LOC114119437	Inositol phosphate metabolism (ko00562);; Phosphatidylinositol signaling system (ko04070)	--	--	Phosphatidylinositol-specific phospholipase C, X domain	1-phosphatidylinositol 4,5-bisphosphate phosphodiesterase epsilon-1 OS=Caenorhabditis elegans OX=6239 GN=plc-1 PE=1 SV=1	I	Lipid transport and metabolism
gene-LOC114119438	LOC114119438	LOC114119438	1.76186	0.976369	1.54619	0.663144	1.29288	1.05964	0.990354	1.82179	1.12834	1.86411	1.79514	1.64605	0.807888	1.05382	0.851261	0.504383	0.809699	0.851127	0.815094	0.57505	1.04075	0.622327	0.525293	0.616778	0.246552	-0.550387	normal	0.280286	-0.642946	normal	1.55363e-15	-1.84164	down	0.0477496	0.644733	normal	--	--	Molecular Function: molecular_function (GO:0003674);; Molecular Function: calcium channel regulator activity (GO:0005246);; Cellular Component: cellular_component (GO:0005575);; Biological Process: biological_process (GO:0008150);; Cellular Component: membrane (GO:0016020);; Biological Process: regulation of membrane potential in photoreceptor cell (GO:0016057);; Biological Process: maintenance o…	--	--	--	--	TRP-interacting helix	--	S	Function unknown
gene-LOC114119455	LOC114119455	LOC114119455	41.6276	43.8803	41.5896	8.74513	20.2148	18.7145	19.6914	19.7269	20.679	37.042	30.859	28.5854	17.8827	14.3856	20.2808	13.4942	14.1369	13.7546	22.1749	11.4868	14.6498	20.207	19.5385	21.4069	0.391895	-0.259006	normal	0.465378	-0.267013	normal	3.2219e-31	-0.886394	normal	1.2371e-23	1.26607	up	[O]	Posttranslational modification, protein turnover, chaperones	Molecular Function: nucleotide binding (GO:0000166);; Molecular Function: molecular_function (GO:0003674);; Molecular Function: catalytic activity (GO:0003824);; Molecular Function: endopeptidase activity (GO:0004175);; Molecular Function: ATP-dependent peptidase activity (GO:0004176);; Molecular Function: serine-type endopeptidase activity (GO:0004252);; Molecular Function: binding (GO:0005488);…	K03544|0.0e+00|ags:114119455|K03544 ATP-dependent Clp protease ATP-binding subunit ClpX | (RefSeq) ATP-dependent Clp protease ATP-binding subunit clpX-like, mitochondrial	--	[O]	Posttranslational modification, protein turnover, chaperones	AAA domain (Cdc48 subfamily)	ATP-dependent protease ATPase subunit HslU1 OS=Trypanosoma brucei brucei (strain 927/4 GUTat10.1) OX=185431 GN=HslU1 PE=3 SV=1	O	Posttranslational modification, protein turnover, chaperones
gene-LOC114119458	LOC114119458	LOC114119458	25.3132	19.509	18.9282	3.77274	7.39457	11.344	7.87079	6.00224	6.43822	3.42578	2.51286	2.31468	10.5354	7.43242	9.45115	5.76351	5.12966	5.8479	10.6588	4.82402	5.73405	5.66109	4.15691	4.31083	0.269866	-0.485277	normal	0.794243	0.123221	normal	0.00175676	0.570249	normal	3.31139e-12	1.18132	up	--	--	Molecular Function: hydrolase activity, acting on ester bonds (GO:0016788);;	K14452|5.9e-175|api:100159330|K14452 gastric triacylglycerol lipase [EC:3.1.1.3] | (RefSeq) gastric triacylglycerol lipase	Glycerolipid metabolism (ko00561)	[I]	Lipid transport and metabolism	alpha/beta hydrolase fold	Lipase 1 OS=Drosophila melanogaster OX=7227 GN=Lip1 PE=2 SV=2	I	Lipid transport and metabolism
gene-LOC114119474	LOC114119474	LOC114119474	12.555	13.3474	14.5579	27.1879	14.8371	13.2078	17.7415	17.3422	16.5032	9.74716	8.1369	10.0869	19.0144	19.551	15.7773	19.9632	17.1067	16.4386	17.6672	20.6726	17.7438	23.4939	25.1581	24.508	0.677352	-0.406993	normal	0.435257	0.210699	normal	6.11709e-22	1.17229	up	0.00368887	-0.489867	normal	--	--	--	--	--	--	--	--	--	--	--
gene-LOC114119476	LOC114119476	LOC114119476	1.18063	1.15966	1.18622	0.685379	1.48683	0.929824	2.39403	1.81758	1.67018	1.07422	0.684087	0.997441	1.33336	0.796454	1.33759	1.00401	1.20447	0.966568	2.32038	0.49321	1.04229	2.7683	2.6147	2.84095	0.912261	-0.0669643	normal	0.405355	-0.566884	normal	2.67612e-18	1.36485	up	0.96818	-0.0102216	normal	--	--	Cellular Component: centrosome (GO:0005813);; Cellular Component: ciliary basal body (GO:0036064);; Biological Process: cilium organization (GO:0044782);;	K16484|0.0e+00|api:100575195|K16484 rotatin | (RefSeq) uncharacterized protein LOC100575195 isoform X1	--	--	--	--	--	S	Function unknown
gene-LOC114119479	LOC114119479	--	188.089	184.214	203	704.984	498.906	518.949	369.424	381.741	392.236	111.84	115.009	133.413	261.404	268.056	224.819	584.726	530.515	505.914	346.31	437.92	418.588	343.644	340.809	337.779	0.622007	-0.377849	normal	0.564531	0.166595	normal	3.22931e-21	1.27926	up	0.00350404	-0.448914	normal	[E]	Amino acid transport and metabolism	Molecular Function: molecular_function (GO:0003674);; Molecular Function: catalytic activity (GO:0003824);; Molecular Function: spermidine synthase activity (GO:0004766);; Biological Process: cellular biogenic amine metabolic process (GO:0006576);; Biological Process: polyamine metabolic process (GO:0006595);; Biological Process: polyamine biosynthetic process (GO:0006596);; Biological Process: n…	K00797|4.7e-161|api:100166082|K00797 spermidine synthase [EC:2.5.1.16] | (RefSeq) spermidine synthase-like	Cysteine and methionine metabolism (ko00270);; Arginine and proline metabolism (ko00330);; Glutathione metabolism (ko00480)	[E]	Amino acid transport and metabolism	Spermine/spermidine synthase domain	Spermidine synthase OS=Dictyostelium discoideum OX=44689 GN=spsA PE=3 SV=2	H	Coenzyme transport and metabolism
gene-LOC114119494	LOC114119494	LOC114119494	13.6817	15.1814	17.4236	4.5296	8.44334	8.95525	6.69038	7.352	7.95952	14.4742	13.7516	12.9179	14.953	14.657	16.0847	7.75035	8.64345	8.48135	8.28592	7.01127	7.6609	7.96031	6.81729	7.88323	0.799195	0.0836464	normal	0.51464	0.140967	normal	1.47039e-29	-1.07385	down	0.850138	-0.0312435	normal	[T]	Signal transduction mechanisms	Molecular Function: voltage-gated potassium channel activity (GO:0005249);; Cellular Component: integral component of membrane (GO:0016021);; Biological Process: regulation of ion transmembrane transport (GO:0034765);;	K04905|0.0e+00|ags:114119494|K04905 potassium voltage-gated channel Eag-related subfamily H member 2 | (RefSeq) potassium voltage-gated channel subfamily H member 2 isoform X1	--	[PT]	Inorganic ion transport and metabolism;; Signal transduction mechanisms	Ion transport protein	Potassium voltage-gated channel unc-103 OS=Caenorhabditis elegans OX=6239 GN=unc-103 PE=1 SV=1	P	Inorganic ion transport and metabolism
gene-LOC114119495	LOC114119495	LOC114119495	4.12938	3.47915	3.04762	7.61276	2.57611	3.74437	2.09972	4.07015	1.99115	3.49323	6.09852	7.19236	6.52797	6.44389	5.30641	6.16563	6.51732	5.29927	4.81075	5.58724	4.8098	4.19942	2.84479	2.72275	0.974856	-0.0416233	normal	0.0482782	0.974496	normal	0.0248261	-1.02823	down	2.9822e-05	-0.830739	normal	--	--	Molecular Function: structural constituent of cuticle (GO:0042302);;	--	--	--	--	Insect cuticle protein	--	S	Function unknown
gene-LOC114119496	LOC114119496	LOC114119496	61.0905	91.7548	81.1881	143.189	82.494	118.087	80.5473	116.89	68.9814	174.342	324.879	340.79	153.896	157.163	128.248	158.566	157.419	141.031	124.061	170.208	164.836	124.702	93.6586	90.5716	0.914503	0.111055	normal	0.0331486	0.873485	normal	1.1059e-05	-1.68916	down	1.99635e-08	-0.970388	normal	--	--	Molecular Function: structural constituent of cuticle (GO:0042302);;	--	--	--	--	Insect cuticle protein	--	S	Function unknown
gene-LOC114119499	LOC114119499	--	325.242	276.092	237.162	491.402	167.055	230.983	268.759	239.727	153.571	254.197	302.949	308.162	246.977	229.777	163.462	268.924	214.601	210.51	171.466	185.155	149.204	153.35	107.185	114.305	0.439111	-0.773272	normal	0.438683	-0.303568	normal	1.85719e-15	-1.43417	down	0.128077	0.333618	normal	--	--	Molecular Function: molecular_function (GO:0003674);; Molecular Function: structural molecule activity (GO:0005198);; Molecular Function: structural constituent of chitin-based cuticle (GO:0005214);; Cellular Component: cellular_component (GO:0005575);; Cellular Component: extracellular region (GO:0005576);; Biological Process: multicellular organism development (GO:0007275);; Molecular Function:…	--	--	--	--	Insect cuticle protein	--	S	Function unknown
gene-LOC114119501	LOC114119501	LOC114119501	3.02232	2.99407	3.34921	0.986229	1.33526	1.71556	1.1022	1.35829	1.09035	2.11754	2.26512	1.75335	2.59849	2.676	2.42765	1.74071	2.05416	1.74547	1.29385	1.92551	1.53521	0.791842	0.914629	0.954017	0.456489	0.332325	normal	0.287897	0.51782	normal	9.21593e-11	-1.40543	down	0.310024	0.229787	normal	--	--	Molecular Function: molecular_function (GO:0003674);; Molecular Function: catalytic activity (GO:0003824);; Molecular Function: ubiquitin-protein transferase activity (GO:0004842);; Molecular Function: binding (GO:0005488);; Cellular Component: cellular_component (GO:0005575);; Cellular Component: intracellular (GO:0005622);; Cellular Component: obsolete cell (GO:0005623);; Cellular Component: cy…	K01077|2.9e-27|dqu:106745929|K01077 alkaline phosphatase [EC:3.1.3.1] | (RefSeq) uncharacterized protein LOC106745929	Thiamine metabolism (ko00730);; Folate biosynthesis (ko00790)	--	--	Zinc finger, C3HC4 type (RING finger)	--	O	Posttranslational modification, protein turnover, chaperones
gene-LOC114119510	LOC114119510	LOC114119510	46.2715	37.8211	44.4112	20.1327	34.5972	47.9064	56.1113	32.0188	36.2477	32.5605	27.9923	26.7603	36.0122	31.7364	35.9513	24.2362	29.9323	29.0879	38.0894	25.6383	27.3203	18.3899	15.9221	15.6089	0.278365	-0.39174	normal	0.344808	-0.373492	normal	3.53306e-22	-1.01541	down	0.0736282	0.264874	normal	--	--	--	--	--	[I]	Lipid transport and metabolism	CRAL/TRIO domain	Retinol-binding protein pinta OS=Drosophila melanogaster OX=7227 GN=pinta PE=2 SV=1	I	Lipid transport and metabolism
gene-LOC114119515	LOC114119515	--	0.931041	0.917266	0.729654	0.409855	0.870226	0.661999	1.07654	0.790909	1.10615	0.922534	0.600103	0.323908	0.743172	0.438851	1.07841	0.575743	0.638894	0.705678	1.33241	0.56969	0.71335	1.44057	1.37393	1.62483	0.850407	-0.112104	normal	0.842883	-0.115531	normal	0.00012271	1.06668	up	0.653281	0.163352	normal	--	--	--	K16723|5.3e-217|api:100164307|K16723 M-phase inducer phosphatase [EC:3.1.3.48] | (RefSeq) M-phase inducer phosphatase 3	--	[D]	Cell cycle control, cell division, chromosome partitioning	Rhodanese-like domain	M-phase inducer phosphatase OS=Drosophila melanogaster OX=7227 GN=stg PE=1 SV=2	D	Cell cycle control, cell division, chromosome partitioning
gene-LOC114119529	LOC114119529	LOC114119529	50.8358	56.5722	69.4062	41.5405	64.8803	85.4718	73.3743	76.0523	75.405	135.582	137.746	116.244	73.9596	82.357	87.3274	54.3236	59.0361	64.3742	72.5641	87.8701	95.4003	78.4473	69.7086	69.4634	0.541835	-0.220196	normal	0.346722	0.278145	normal	2.03843e-23	-1.05327	down	0.000433573	-0.516503	normal	--	--	Molecular Function: molecular_function (GO:0003674);; Molecular Function: catalytic activity (GO:0003824);; Molecular Function: chitin deacetylase activity (GO:0004099);; Molecular Function: hydrolase activity, hydrolyzing O-glycosyl compounds (GO:0004553);; Molecular Function: chitinase activity (GO:0004568);; Molecular Function: binding (GO:0005488);; Cellular Component: extracellular region (G…	--	--	--	--	Chitin binding Peritrophin-A domain	Chitin deacetylase 1 OS=Bombyx mori OX=7091 GN=CDA1 PE=1 SV=1	S	Function unknown
gene-LOC114119536	LOC114119536	LOC114119536	0.501774	0.800841	0.766883	2.47696	2.15567	1.63609	1.02272	1.13801	0.950596	0.322721	0.51341	0.581627	2.29567	1.89001	2.13072	2.68145	2.27023	2.12684	1.4966	1.7196	1.80186	1.77279	1.33574	1.20007	0.858846	-0.157466	normal	0.0222572	0.799907	normal	5.50054e-06	1.30283	up	1.74765e-10	-1.5101	down	[G]	Carbohydrate transport and metabolism	Molecular Function: transferase activity, transferring hexosyl groups (GO:0016758);;	K00699|1.6e-300|ags:114119536|K00699 glucuronosyltransferase [EC:2.4.1.17] | (RefSeq) UDP-glucuronosyltransferase 2B1-like isoform X1	Pentose and glucuronate interconversions (ko00040);; Ascorbate and aldarate metabolism (ko00053);; Retinol metabolism (ko00830);; Porphyrin and chlorophyll metabolism (ko00860);; Metabolism of xenobiotics by cytochrome P450 (ko00980);; Drug metabolism - cytochrome P450 (ko00982);; Drug metabolism - other enzymes (ko00983)	[GC]	Carbohydrate transport and metabolism;; Energy production and conversion	UDP-glucoronosyl and UDP-glucosyl transferase	UDP-glucosyltransferase 2 OS=Dactylopius coccus OX=765876 GN=UTG2 PE=1 SV=1	G	Carbohydrate transport and metabolism
gene-LOC114119539	LOC114119539	LOC114119539	12.7108	12.3118	13.2535	26.2658	20.4374	31.5818	22.967	27.7105	27.3765	48.9838	62.4489	58.2997	26.3426	26.3985	27.8413	30.063	30.4494	28.7109	24.6681	30.6971	32.0067	29.1486	26.4316	24.6673	0.965856	-0.0359287	normal	0.427265	0.254029	normal	6.38368e-16	-1.30733	down	7.32243e-19	-1.12195	down	--	--	--	K06052|1.6e-52|obo:105286890|K06052 jagged-1 | (RefSeq) uncharacterized protein LOC105286890	Notch signaling pathway (ko04330)	[T]	Signal transduction mechanisms	EGF-like domain	--	T	Signal transduction mechanisms
gene-LOC114119543	LOC114119543	--	8.10242	8.86452	8.59278	2.60035	4.74025	4.81658	2.99795	3.55459	3.50389	6.02668	6.62809	5.80809	7.25851	6.50134	8.42964	5.54698	6.16278	6.22106	4.26516	4.45167	4.78256	2.73476	2.85738	2.90709	0.0280521	0.457459	normal	0.0501097	0.510362	normal	6.23702e-30	-1.33785	down	0.244414	0.162925	normal	--	--	--	--	--	--	--	--	--	--	--
gene-LOC114119569	LOC114119569	LOC114119569	4.17726	7.52311	18.697	14.1078	4.23802	2.77355	0.907814	2.6783	4.38714	28.1675	24.4612	26.7383	2.83872	2.32645	1.98587	4.09854	40.3099	4.79473	11.064	8.05586	16.8099	4.54888	10.4538	5.80746	0.815421	0.70256	normal	0.000368435	2.25216	up	3.48694e-08	-2.1389	down	0.00465071	2.00452	up	[O]	Posttranslational modification, protein turnover, chaperones	Molecular Function: molecular_function (GO:0003674);; Molecular Function: binding (GO:0005488);; Molecular Function: protein binding (GO:0005515);; Cellular Component: cellular_component (GO:0005575);; Cellular Component: intracellular (GO:0005622);; Cellular Component: obsolete cell (GO:0005623);; Cellular Component: cytoplasm (GO:0005737);; Cellular Component: mitochondrion (GO:0005739);; Biolo…	K03283|0.0e+00|ags:114119569|K03283 heat shock 70kDa protein 1/2/6/8 | (RefSeq) heat shock protein 70 A1-like	Spliceosome (ko03040);; Protein processing in endoplasmic reticulum (ko04141);; Endocytosis (ko04144);; Longevity regulating pathway - multiple species (ko04213)	[O]	Posttranslational modification, protein turnover, chaperones	Hsp70 protein	Heat shock protein 70 A1 OS=Anopheles albimanus OX=7167 GN=HSP70A1 PE=3 SV=1	O	Posttranslational modification, protein turnover, chaperones
gene-LOC114119586	LOC114119586	LOC114119586	14.0182	14.7177	15.9879	4.22904	8.13045	8.34358	5.05955	6.28778	6.59354	10.7154	10.4143	9.32198	10.8862	10.8872	12.3617	9.44533	10.3501	11.3799	7.66935	8.38328	8.47427	5.88193	5.48094	5.62384	0.0200891	0.494173	normal	0.0587303	0.538996	normal	2.45694e-29	-1.05522	down	0.00757227	0.344335	normal	[R]	General function prediction only	Molecular Function: molecular_function (GO:0003674);; Molecular Function: catalytic activity (GO:0003824);; Molecular Function: GTPase activity (GO:0003924);; Molecular Function: GTP binding (GO:0005525);; Biological Process: cell communication (GO:0007154);; Biological Process: signal transduction (GO:0007165);; Biological Process: small GTPase mediated signal transduction (GO:0007264);; Biologi…	K07841|4.0e-108|ags:114119586|K07841 DIRAS family, GTP-binding Ras-like 2 | (RefSeq) GTP-binding protein Di-Ras2	--	[R]	General function prediction only	Ras family	GTP-binding protein drn-1 (Fragment) OS=Caenorhabditis elegans OX=6239 GN=drn-1 PE=1 SV=3	S	Function unknown
gene-LOC114119591	LOC114119591	LOC114119591	4.55333	4.83551	4.91774	1.082	2.40962	2.50868	1.10111	2.04357	2.10971	3.78576	3.15433	2.95159	3.77989	2.84008	4.78441	2.44964	2.77827	2.69478	2.92964	1.37741	1.84687	1.89457	1.68477	1.94507	0.26763	0.332445	normal	0.5888	0.27655	normal	6.42235e-25	-1.0483	down	0.0787075	0.296458	normal	[E]	Amino acid transport and metabolism	Cellular Component: integral component of membrane (GO:0016021);; Molecular Function: transmembrane transporter activity (GO:0022857);;	K13871|0.0e+00|ags:114119591|K13871 solute carrier family 7 (cationic amino acid transporter), member 14 | (RefSeq) cationic amino acid transporter 3 isoform X1	--	[E]	Amino acid transport and metabolism	Amino acid permease	--	E	Amino acid transport and metabolism
gene-LOC114119592	LOC114119592	LOC114119592	8.48671	13.3115	12.2639	5.93765	12.2331	16.868	10.0411	12.6895	11.1037	26.3067	31.1652	22.7922	16.2715	12.8365	22.2258	11.6237	14.4049	14.2388	17.0072	13.2116	17.8256	16.726	12.5295	13.5519	0.790635	0.138485	normal	0.0335929	0.581462	normal	2.51033e-12	-1.12326	down	0.00111056	-0.62539	normal	--	--	--	--	--	--	--	--	--	--	--
gene-LOC114119595	LOC114119595	LOC114119595	9.66972	10.364	8.76069	3.94125	9.69268	7.74609	16.2171	12.1194	12.0154	9.99228	6.6142	6.69127	8.82582	6.08998	10.0546	6.89329	6.82736	6.32561	16.5873	2.68398	6.28853	17.9846	18.3311	19.8826	0.67588	-0.160206	normal	0.405512	-0.626561	normal	3.48718e-18	1.07003	up	0.351588	0.175627	normal	[L]	Replication, recombination and repair	Biological Process: mitotic cell cycle (GO:0000278);; Molecular Function: molecular_function (GO:0003674);; Molecular Function: DNA binding (GO:0003677);; Molecular Function: catalytic activity (GO:0003824);; Molecular Function: DNA ligase activity (GO:0003909);; Molecular Function: DNA ligase (ATP) activity (GO:0003910);; Molecular Function: ATP binding (GO:0005524);; Cellular Component: cellula…	K10747|0.0e+00|ags:114119595|K10747 DNA ligase 1 [EC:6.5.1.1 6.5.1.6 6.5.1.7] | (RefSeq) LOW QUALITY PROTEIN: DNA ligase 1	DNA replication (ko03030);; Base excision repair (ko03410);; Nucleotide excision repair (ko03420);; Mismatch repair (ko03430)	[L]	Replication, recombination and repair	ATP dependent DNA ligase domain	DNA ligase 1 OS=Drosophila melanogaster OX=7227 GN=DNAlig1 PE=1 SV=2	L	Replication, recombination and repair
gene-LOC114119596	LOC114119596	--	0.353014	0.274578	0.311538	0.262943	0.430076	0.612603	0.363604	0.391324	0.332205	0.190991	0.195118	0.14697	0.385935	0.339282	0.300755	0.464248	0.902082	0.727314	0.778084	0.499999	0.493704	0.58888	0.450581	0.372517	0.297001	0.570822	normal	0.124791	0.774815	normal	0.00124894	1.14294	up	--	--	--	--	--	Molecular Function: NAD+ ADP-ribosyltransferase activity (GO:0003950);;	K15259|1.0e-12|tca:659593|K15259 poly [ADP-ribose] polymerase 7/11/12/13 [EC:2.4.2.30] | (RefSeq) poly [ADP-ribose] polymerase 11	--	--	--	Poly(ADP-ribose) polymerase catalytic domain	--	G	Carbohydrate transport and metabolism
gene-LOC114119601	LOC114119601	LOC114119601	23.6185	23.8899	27.4905	39.2887	87.3527	90.4229	80.8658	71.9716	80.1242	29.9495	23.6448	21.1469	47.3735	44.8823	50.1936	60.6726	67.6632	73.515	77.7655	88.2478	86.6704	60.6498	66.9308	64.9923	0.602129	-0.175087	normal	0.40011	0.208753	normal	1.87137e-30	1.1619	up	3.67719e-16	-0.972802	normal	[QR]	Secondary metabolites biosynthesis, transport and catabolism;; General function prediction only	Biological Process: oxidation-reduction process (GO:0055114);;	K13948|1.6e-194|ags:114119601|K13948 prostaglandin reductase 1 [EC:1.3.1.74 1.3.1.48] | (RefSeq) prostaglandin reductase 1-like	--	[R]	General function prediction only	N-terminal domain of oxidoreductase	Quinone oxidoreductase-like protein 2 homolog OS=Nematostella vectensis OX=45351 GN=v1g238856 PE=3 SV=1	L	Replication, recombination and repair
gene-LOC114119618	LOC114119618	LOC114119618	3.22536	3.72523	3.96933	0.685569	1.40052	1.54069	0.790797	1.03044	1.25629	2.33697	2.30707	2.05232	2.26912	1.57885	2.66744	1.42394	1.82386	1.76496	1.93307	1.14915	1.53407	1.00232	0.949519	1.11938	0.262407	0.382905	normal	0.117207	0.653079	normal	3.15944e-21	-1.33557	down	5.93028e-05	0.707459	normal	--	--	Molecular Function: G protein-coupled receptor activity (GO:0004930);; Biological Process: cell surface receptor signaling pathway (GO:0007166);; Cellular Component: integral component of membrane (GO:0016021);;	K04599|1.3e-13|aplc:110978471|K04599 G protein-coupled receptor Mth (Methuselah protein) | (RefSeq) adhesion G-protein coupled receptor D1-like	--	--	--	7 transmembrane receptor (Secretin family)	--	S	Function unknown
gene-LOC114119625	LOC114119625	--	32.2524	34.3017	37.2863	6.4658	14.8754	15.9552	8.83802	13.0014	11.3795	31.7643	26.0688	24.413	24.3058	22.7338	28.1229	10.2188	13.467	12.0014	16.6424	13.8887	15.0127	12.1609	9.6599	10.5135	0.777399	-0.126287	normal	0.0841088	0.53147	normal	1.36552e-45	-1.55351	down	0.000429606	0.421955	normal	[V]	Defense mechanisms	Molecular Function: ATP binding (GO:0005524);; Molecular Function: ATPase activity (GO:0016887);;	K05665|1.1e-110|dpte:113795584|K05665 ATP-binding cassette, subfamily C (CFTR/MRP), member 1 [EC:7.6.2.3] | (RefSeq) multidrug resistance-associated protein 1-like isoform X1	ABC transporters (ko02010)	[IR]	Lipid transport and metabolism;; General function prediction only	ABC-2 family transporter protein	ABC transporter G family member 23 OS=Dictyostelium discoideum OX=44689 GN=abcG23 PE=3 SV=2	I	Lipid transport and metabolism
gene-LOC114119631	LOC114119631	LOC114119631	6.68409	6.57684	5.81398	14.9658	9.18786	8.10531	8.10222	9.94105	5.95677	3.36755	4.99983	4.76078	10.692	10.766	8.82387	18.0295	17.4937	16.7328	11.8376	17.2628	12.5714	11.6922	10.0506	9.80552	0.698986	0.357307	normal	0.0343145	0.886652	normal	3.34849e-07	1.03025	up	2.79339e-05	-0.720157	normal	[EF]	Amino acid transport and metabolism;; Nucleotide transport and metabolism	--	--	--	--	--	--	--	--	--
gene-LOC114119633	LOC114119633	--	0.144247	0.184442	0.211569	0.836556	0.242315	0.158783	0.226286	0.31862	0.272771	0.207891	0.136565	0.151634	0.219863	0.255518	0.235661	0.177035	0.179301	0.142862	0.327821	0.335478	0.349498	0.289308	0.485526	0.376824	0.273768	-1.80383	normal	0.34689	0.390431	normal	0.00022015	1.02302	up	0.171657	-0.449204	normal	--	--	Molecular Function: nucleic acid binding (GO:0003676);; Molecular Function: aspartic-type endopeptidase activity (GO:0004190);; Biological Process: DNA integration (GO:0015074);;	K10848|4.2e-201|pxy:105391721|K10848 DNA excision repair protein ERCC-4 [EC:3.1.-.-] | (RefSeq) uncharacterized LOC105391721	Nucleotide excision repair (ko03420);; Fanconi anemia pathway (ko03460)	[R]	General function prediction only	Pao retrotransposon peptidase	--	J	Translation, ribosomal structure and biogenesis
gene-LOC114119641	LOC114119641	LOC113551121	24.6621	28.1369	29.6089	5.70929	12.2404	12.3137	8.01652	10.4526	10.3027	23.4086	23.3953	21.1003	19.2094	16.2543	23.6278	11.6533	13.9644	13.0162	12.0799	7.09646	9.65558	9.38662	7.63942	9.08301	0.332257	0.273423	normal	0.863563	0.0644195	normal	8.85842e-51	-1.60636	down	0.00110632	0.441572	normal	[P]	Inorganic ion transport and metabolism	Cellular Component: integral component of membrane (GO:0016021);; Molecular Function: large conductance calcium-activated potassium channel activity (GO:0060072);;	K04936|0.0e+00|api:100169520|K04936 potassium large conductance calcium-activated channel subfamily M alpha member 1 | (RefSeq) calcium-activated potassium channel slowpoke isoform X1	--	[PT]	Inorganic ion transport and metabolism;; Signal transduction mechanisms	Calcium-activated BK potassium channel alpha subunit	Calcium-activated potassium channel slowpoke OS=Drosophila melanogaster OX=7227 GN=slo PE=1 SV=3	P	Inorganic ion transport and metabolism
gene-LOC114119659	LOC114119659	LOC114119659	350.674	275.723	403.634	103.762	108.01	156.82	140.983	88.2668	97.3972	181.033	136.511	139.569	232.041	223.022	182.37	93.8572	105.317	123.251	83.9251	76.9851	77.7868	64.7853	58.8348	54.8014	0.438147	-0.371434	normal	0.279734	-0.366068	normal	1.50247e-46	-1.56079	down	0.000410936	0.632007	normal	--	--	--	--	--	--	--	--	Protein pinocchio OS=Drosophila melanogaster OX=7227 GN=Pino PE=2 SV=1	--	--
gene-LOC114119667	LOC114119667	LOC114119667	0.268099	0.422539	0.322032	0.102262	0.335555	0.264925	0.550256	0.429724	0.409424	0.742954	0.733535	0.678619	0.319991	0.175526	0.32167	0.18709	0.153985	0.113777	0.332591	0.030742	0.161983	0.207033	0.288298	0.280617	--	--	--	0.116072	-1.43168	normal	1.59854e-12	-1.58409	down	0.446118	0.283808	normal	--	--	Molecular Function: zinc ion binding (GO:0008270);;	K04706|9.1e-301|ags:114119667|K04706 E3 SUMO-protein ligase PIAS1 [EC:2.3.2.-] | (RefSeq) E3 SUMO-protein ligase PIAS2-like	Ubiquitin mediated proteolysis (ko04120)	[K]	Transcription	MIZ/SP-RING zinc finger	--	K	Transcription
gene-LOC114119701	LOC114119701	LOC114119701	10.4779	10.623	9.57741	5.57854	14.3974	16.0047	11.6748	17.9983	14.8199	23.1169	20.222	18.5824	4.70154	3.78108	4.67931	6.48053	6.89198	8.43771	8.02492	6.10889	7.49978	5.58265	5.4515	5.73897	0.0198987	-0.767009	normal	0.000956578	-0.967341	normal	7.09236e-145	-2.09392	down	9.93198e-18	1.18046	up	[G]	Carbohydrate transport and metabolism	Cellular Component: integral component of membrane (GO:0016021);;	--	--	[R]	General function prediction only	MFS_1 like family	--	S	Function unknown
gene-LOC114119705	LOC114119705	--	0.115282	0.145866	0.141682	0.250598	0.215626	0.217684	0.169273	0.234862	0.198151	0.148959	0.107068	0.144316	0.185261	0.266854	0.222828	0.167679	0.244038	0.262431	0.37506	0.382894	0.258864	0.354099	0.456565	0.376899	0.759154	-0.245728	normal	0.116248	0.83101	normal	6.38472e-06	1.33733	up	--	--	--	--	--	Biological Process: reproduction (GO:0000003);; Biological Process: nuclear division (GO:0000280);; Biological Process: cell activation (GO:0001775);; Molecular Function: molecular_function (GO:0003674);; Molecular Function: binding (GO:0005488);; Cellular Component: cellular_component (GO:0005575);; Cellular Component: intracellular (GO:0005622);; Cellular Component: obsolete cell (GO:0005623);;…	K03364|1.7e-190|dnx:107161764|K03364 cell division cycle 20-like protein 1, cofactor of APC complex | (RefSeq) uncharacterized protein LOC107161764	Ubiquitin mediated proteolysis (ko04120)	--	--	--	--	C	Energy production and conversion
gene-LOC114119707	LOC114119707	LOC114119707	0.665144	0.580391	0.515747	0.035663	0.366495	0.17717	0.32025	0.114335	0.375471	2.27502	2.62653	2.08927	0.066731	0.078886	0.1849	0.093965	0.10267	0.114831	0.143795	0.072136	0.040699	0.019972	0	0.054065	--	--	--	--	--	--	5.15405e-16	-6.31838	down	--	--	--	--	--	--	--	--	--	--	--	--	--	--
gene-LOC114119722	LOC114119722	LOC114119722	40.1145	39.9786	38.4157	9.49966	19.585	22.2492	12.41	15.2366	15.9963	23.3578	22.3075	20.3364	27.7606	23.6719	31.3803	18.175	20.1538	22.0104	19.7903	17.4922	20.9	13.1027	11.8792	13.1373	0.664927	0.156812	normal	0.0561447	0.496022	normal	2.02503e-30	-1.00626	down	0.000154115	0.478944	normal	--	--	Molecular Function: protein binding (GO:0005515);;	K20044|1.3e-50|pxy:105394010|K20044 phosphatidylinositol-binding clathrin assembly protein | (RefSeq) phosphatidylinositol-binding clathrin assembly protein LAP-like	--	--	--	Low-density lipoprotein receptor domain class A	IDLSRF-like peptide OS=Camponotus floridanus OX=104421 GN=EAG_01737 PE=1 SV=1	O	Posttranslational modification, protein turnover, chaperones
gene-LOC114119725	LOC114119725	LOC112600981	7.8862	8.49839	8.34895	4.294	3.74683	4.28218	3.09008	3.23901	3.35789	5.29181	5.55471	6.20346	7.56478	7.20881	7.63849	5.74065	6.21207	6.17134	4.4843	5.07975	4.71703	3.3141	3.22665	2.97381	0.595441	0.322445	normal	0.00989907	0.648847	normal	7.06535e-12	-1.06287	down	0.558175	0.0940331	normal	--	--	Molecular Function: melanocortin receptor activity (GO:0004977);; Cellular Component: integral component of membrane (GO:0016021);;	K22790|1.3e-218|api:100169402|K22790 octopamine receptor beta | (RefSeq) octopamine receptor beta-3R isoform X1	--	[R]	General function prediction only	7 transmembrane receptor (rhodopsin family)	Octopamine receptor beta-1R OS=Drosophila melanogaster OX=7227 GN=Octbeta1R PE=2 SV=1	T	Signal transduction mechanisms
gene-LOC114119726	LOC114119726	LOC114119726	6.20254	6.41355	6.6659	4.32702	9.64671	7.79584	13.2356	10.5902	10.1816	7.06764	5.4769	5.15507	9.63279	7.79358	11.1778	7.05846	7.77199	8.40066	10.5703	9.3154	9.49321	13.4555	14.9265	15.6649	0.987911	0.00679357	normal	0.619917	-0.127881	normal	2.85211e-26	1.10945	up	1.24571e-05	-0.606226	normal	--	--	Molecular Function: nucleic acid binding (GO:0003676);;	K23600|3.8e-213|ags:114119726|K23600 TAR DNA-binding protein 43 | (RefSeq) TAR DNA-binding protein 43-like	RNA transport (ko03013);; mRNA surveillance pathway (ko03015)	--	--	RNA recognition motif. (a.k.a. RRM, RBD, or RNP domain)	Tar DNA-binding protein homolog 1 OS=Caenorhabditis elegans OX=6239 GN=tdp-1 PE=1 SV=1	A	RNA processing and modification
gene-LOC114119739	LOC114119739	--	2.71975	2.76064	2.99079	1.00466	2.50723	2.45072	4.68928	3.37741	4.14877	2.34234	1.46213	1.56348	2.44826	2.33133	2.39814	2.2921	2.00347	2.25704	4.1574	2.32807	2.66458	4.68435	5.15627	5.42362	0.930697	0.0470719	normal	0.365431	-0.336283	normal	3.19126e-17	1.29901	up	0.343133	0.191287	normal	--	--	--	K10667|1.3e-121|api:100569916|K10667 E3 ubiquitin-protein ligase RNF8 [EC:2.3.2.27] | (RefSeq) E3 ubiquitin-protein ligase rnf8-B	--	[S]	Function unknown	Zinc finger, C3HC4 type (RING finger)	--	T	Signal transduction mechanisms
gene-LOC114119745	LOC114119745	--	11.2995	10.802	10.7781	23.6347	15.7774	13.8453	15.7846	16.0835	15.7395	17.1894	17.6375	20.3686	22.4463	22.9015	19.8641	19.2246	18.8284	17.1398	13.5346	16.8184	17.477	13.5155	15.7615	15.0231	0.775356	-0.267795	normal	0.756221	0.0988604	normal	0.000384426	-0.540986	normal	1.09385e-11	-1.03959	down	[I]	Lipid transport and metabolism	--	K18399|8.6e-122|api:100166637|K18399 valacyclovir hydrolase [EC:3.1.-.-] | (RefSeq) valacyclovir hydrolase-like	--	[R]	General function prediction only	alpha/beta hydrolase fold	--	O	Posttranslational modification, protein turnover, chaperones
gene-LOC114119751	LOC114119751	--	109.755	113.382	119.555	53.714	142.545	134.43	147.877	145.33	179.137	125.202	108.429	96.0792	100.112	83.9679	111.121	53.1776	57.6853	58.1171	102.559	66.7387	86.9665	119.342	103.965	124.711	2.4258e-05	-1.01549	down	0.000645664	-0.807802	normal	0.180528	-0.131226	normal	0.173175	0.174936	normal	[R]	General function prediction only	Biological Process: microtubule cytoskeleton organization (GO:0000226);; Biological Process: mitotic cell cycle (GO:0000278);; Biological Process: nuclear division (GO:0000280);; Molecular Function: GTP binding (GO:0005525);; Cellular Component: cellular_component (GO:0005575);; Cellular Component: intracellular (GO:0005622);; Cellular Component: obsolete cell (GO:0005623);; Cellular Component: n…	K06943|0.0e+00|dnx:107164257|K06943 nucleolar GTP-binding protein | (RefSeq) nucleolar GTP-binding protein 1	Ribosome biogenesis in eukaryotes (ko03008)	[R]	General function prediction only	NOG1 N-terminal helical domain	Nucleolar GTP-binding protein 1 OS=Drosophila melanogaster OX=7227 GN=Non1 PE=2 SV=1	S	Function unknown
gene-LOC114119759	LOC114119759	--	27.0245	27.4579	31.2501	15.108	35.1313	30.6656	45.3363	30.5143	38.7427	23.4514	17.1834	16.0302	31.783	32.9575	35.8117	26.5789	29.8621	32.7346	41.3444	41.4196	41.8884	49.6219	59.4469	58.3026	0.872841	0.0650943	normal	0.459787	0.211507	normal	1.54098e-29	1.3614	up	0.0400194	-0.279463	normal	[K]	Transcription	Cellular Component: histone acetyltransferase complex (GO:0000123);; Biological Process: microtubule cytoskeleton organization (GO:0000226);; Cellular Component: nuclear chromosome (GO:0000228);; Biological Process: mitotic cell cycle (GO:0000278);; Biological Process: nuclear division (GO:0000280);; Biological Process: small nucleolar ribonucleoprotein complex assembly (GO:0000491);; Biological …	K04499|8.1e-253|api:100161840|K04499 RuvB-like protein 1 (pontin 52) | (RefSeq) ruvB-like helicase 1	Wnt signaling pathway (ko04310)	[L]	Replication, recombination and repair	TIP49 P-loop domain	RuvB-like helicase 1 OS=Aedes aegypti OX=7159 GN=pont PE=3 SV=1	L	Replication, recombination and repair
gene-LOC114119766	LOC114119766	--	1.96676	1.85439	1.6427	13.0861	7.88213	5.51366	8.66661	9.78991	7.80724	4.60656	4.46718	4.89562	3.73668	4.35165	4.17614	5.79473	4.67855	5.76681	4.18839	5.38881	4.77339	3.81048	2.97705	2.86027	0.185429	-1.06762	normal	0.0123427	-0.779898	normal	9.73503e-06	-0.753839	normal	1.98873e-10	-1.21781	down	--	--	--	--	--	--	--	--	--	--	--
gene-LOC114119786	LOC114119786	LOC114119786	3.51233	3.64412	3.4309	0.880659	2.35639	2.15588	3.80567	3.7281	2.82144	6.56711	5.17966	4.93928	2.81596	1.92403	3.27646	1.42645	1.50195	1.30697	2.55444	0.677731	1.49784	2.11498	2.03532	2.47011	0.251874	-0.413134	normal	0.0601365	-1.09744	normal	4.76996e-45	-1.56236	down	0.0374858	0.383132	normal	--	--	--	K04861|0.0e+00|ags:114119786|K04861 voltage-dependent calcium channel alpha-2/delta-4 | (RefSeq) voltage-dependent calcium channel subunit alpha-2/delta-3	--	[PT]	Inorganic ion transport and metabolism;; Signal transduction mechanisms	VWA N-terminal	Voltage-dependent calcium channel unc-36 OS=Caenorhabditis briggsae OX=6238 GN=unc-36 PE=3 SV=2	--	--
gene-LOC114119794	LOC114119794	LOC114119794	9.48168	10.6249	8.26044	5.12972	11.5994	7.72999	22.2774	15.755	14.2076	10.9595	6.9495	6.32557	10.8718	6.23853	11.4654	8.85823	8.95733	7.73764	21.6348	3.13211	8.20935	25.3726	25.4386	27.8388	0.962574	-0.0264133	normal	0.421806	-0.633662	normal	5.02898e-25	1.50511	up	0.888736	-0.0349743	normal	--	--	Biological Process: reproduction (GO:0000003);; Biological Process: meiotic spindle organization (GO:0000212);; Biological Process: microtubule cytoskeleton organization (GO:0000226);; Biological Process: mitotic cell cycle (GO:0000278);; Biological Process: nuclear division (GO:0000280);; Cellular Component: spindle pole (GO:0000922);; Molecular Function: molecular_function (GO:0003674);; Molecu…	K10402|0.0e+00|ags:114119794|K10402 kinesin family member 20 | (RefSeq) kinesin-like protein KIF20A	--	[Z]	Cytoskeleton	Kinesin motor domain	Kinesin-related protein 12 OS=Dictyostelium discoideum OX=44689 GN=kif12 PE=3 SV=1	Z	Cytoskeleton
gene-LOC114119814	LOC114119814	LOC114119814	12.6417	13.449	12.2013	3.20406	7.1883	6.61092	8.3413	8.67395	8.37378	21.6897	20.1175	17.7864	9.20448	6.17343	9.81536	4.91497	5.78585	4.15164	9.64081	1.69285	5.19053	9.44366	8.05666	9.64226	0.493509	-0.266286	normal	0.405365	-0.582297	normal	4.89469e-46	-1.34331	down	0.000263498	0.574633	normal	--	--	Molecular Function: molecular_function (GO:0003674);; Molecular Function: motor activity (GO:0003774);; Molecular Function: microtubule motor activity (GO:0003777);; Molecular Function: catalytic activity (GO:0003824);; Molecular Function: protein binding (GO:0005515);; Molecular Function: ATP binding (GO:0005524);; Cellular Component: cellular_component (GO:0005575);; Cellular Component: intrace…	K24185|0.0e+00|ags:114119814|K24185 kinesin family member 21 | (RefSeq) kinesin-like protein KIF21A isoform X1	--	[Z]	Cytoskeleton	Kinesin motor domain	Kinesin-related protein 8 OS=Dictyostelium discoideum OX=44689 GN=kif8 PE=2 SV=1	Z	Cytoskeleton
gene-LOC114119822	LOC114119822	LOC114119822	717.771	771.569	475.85	117.628	16.9122	5.85422	22.8396	47.3064	19.7473	819.857	1421.39	1389.36	1358.86	1385.66	1240.59	3.60894	40.7058	3.55779	1.37714	1.62116	1.90776	115.931	66.9893	102.507	0.459635	-2.1958	normal	3.21085e-21	-4.10623	down	4.32248e-26	-3.91476	down	1.5381e-08	-1.06714	down	--	--	--	--	--	--	--	--	--	--	--
gene-LOC114119831	LOC114119831	LOC113550478	4.35959	4.11991	3.65861	1.74873	3.18443	3.45086	2.98296	2.8501	2.52615	1.4591	1.43147	1.16621	3.88006	3.816	4.52052	3.53777	4.13336	4.45378	5.0832	4.98071	4.55975	3.44072	4.1871	3.77637	0.108866	0.430196	normal	2.41096e-05	0.890448	normal	6.61637e-20	1.27783	up	0.798069	-0.0494864	normal	[G]	Carbohydrate transport and metabolism	Molecular Function: transferase activity, transferring hexosyl groups (GO:0016758);;	K00699|1.8e-223|ags:114131013|K00699 glucuronosyltransferase [EC:2.4.1.17] | (RefSeq) UDP-glucuronosyltransferase 2B7-like	Pentose and glucuronate interconversions (ko00040);; Ascorbate and aldarate metabolism (ko00053);; Retinol metabolism (ko00830);; Porphyrin and chlorophyll metabolism (ko00860);; Metabolism of xenobiotics by cytochrome P450 (ko00980);; Drug metabolism - cytochrome P450 (ko00982);; Drug metabolism - other enzymes (ko00983)	[GC]	Carbohydrate transport and metabolism;; Energy production and conversion	UDP-glucoronosyl and UDP-glucosyl transferase	UDP-glycosyltransferase UGT4 OS=Dactylopius coccus OX=765876 GN=UGT4 PE=1 SV=1	G	Carbohydrate transport and metabolism
gene-LOC114119838	LOC114119838	LOC114119838	1.04835	1.52472	1.14477	3.63875	1.5233	1.07258	3.34779	3.10051	2.3952	1.3133	1.17968	1.28132	2.43548	2.90616	2.10594	1.86843	1.60862	1.61828	2.71805	3.55515	2.85726	3.91252	4.03867	4.37294	0.516137	-0.708077	normal	0.742106	0.137822	normal	9.4359e-18	1.48313	up	7.33138e-05	-1.0585	down	--	--	Molecular Function: nucleic acid binding (GO:0003676);;	K09215|2.0e-87|ags:114119838|K09215 odd-skipped | (RefSeq) protein odd-skipped-related 2-like	--	[R]	General function prediction only	Zinc finger, C2H2 type	Protein odd-skipped OS=Drosophila melanogaster OX=7227 GN=odd PE=2 SV=3	K	Transcription
gene-LOC114119839	LOC114119839	LOC114119839	94.0303	104.533	112.675	166.293	288.572	282.511	253.542	226.125	255.829	131.456	109.524	100.006	151.214	142.906	166.21	120.79	147.802	128.279	203.526	198.763	216.609	175.549	195.865	194.036	5.04131e-08	-1.00362	down	0.429986	-0.160356	normal	1.13129e-09	0.522703	normal	9.27315e-08	-0.608876	normal	[C]	Energy production and conversion	Molecular Function: ATP citrate synthase activity (GO:0003878);; Molecular Function: ATP binding (GO:0005524);; Cellular Component: cytoplasm (GO:0005737);; Biological Process: acetyl-CoA biosynthetic process (GO:0006085);; Biological Process: citrate metabolic process (GO:0006101);; Biological Process: lipid metabolic process (GO:0006629);; Molecular Function: lyase activity (GO:0016829);; Molec…	K01648|0.0e+00|ags:114119839|K01648 ATP citrate (pro-S)-lyase [EC:2.3.3.8] | (RefSeq) ATP-citrate synthase	Citrate cycle (TCA cycle) (ko00020)	[C]	Energy production and conversion	ATP citrate lyase citrate-binding	Probable ATP-citrate synthase OS=Caenorhabditis elegans OX=6239 GN=acly-1 PE=3 SV=1	C	Energy production and conversion
gene-LOC114119860	LOC114119860	LOC114119860	44.6176	44.3568	56.0151	32.5109	62.1271	62.4507	87.6302	64.7126	86.3218	39.0071	31.5311	27.8988	52.2594	54.8493	57.1361	58.2659	63.6084	71.0668	95.6078	100.112	100.955	104.349	119.047	113.177	0.455077	0.199407	normal	0.150658	0.405419	normal	2.861e-53	1.56945	up	0.123571	-0.232781	normal	[K]	Transcription	Biological Process: reproduction (GO:0000003);; Biological Process: developmental process involved in reproduction (GO:0003006);; Molecular Function: molecular_function (GO:0003674);; Molecular Function: nucleic acid binding (GO:0003676);; Molecular Function: RNA binding (GO:0003723);; Molecular Function: mRNA binding (GO:0003729);; Molecular Function: binding (GO:0005488);; Cellular Component: c…	K18754|2.2e-143|ags:114119860|K18754 protein lin-28 | (RefSeq) protein lin-28 homolog	--	[J]	Translation, ribosomal structure and biogenesis	'Cold-shock' DNA-binding domain	Protein lin-28 homolog OS=Drosophila melanogaster OX=7227 GN=lin-28 PE=2 SV=2	J	Translation, ribosomal structure and biogenesis
gene-LOC114119866	LOC114119866	--	2.00657	2.39985	2.77519	1.63431	3.07802	2.32871	3.75992	3.08008	3.49111	2.40768	1.69036	1.67602	2.7548	1.98581	3.14865	2.26729	2.31217	1.92537	4.02416	1.59806	2.12164	4.44627	4.53128	4.94863	0.565484	-0.227219	normal	0.438056	-0.358638	normal	1.74561e-20	1.06599	up	0.361146	-0.174115	normal	--	--	Biological Process: reproduction (GO:0000003);; Biological Process: establishment of mitotic spindle orientation (GO:0000132);; Biological Process: microtubule cytoskeleton organization (GO:0000226);; Biological Process: mitotic cell cycle (GO:0000278);; Cellular Component: spindle pole (GO:0000922);; Biological Process: developmental process involved in reproduction (GO:0003006);; Molecular Func…	K16743|0.0e+00|ags:114119866|K16743 abnormal spindle-like microcephaly-associated protein | (RefSeq) protein abnormal spindle-like	--	[Z]	Cytoskeleton	IQ calmodulin-binding motif	Protein abnormal spindle OS=Drosophila melanogaster OX=7227 GN=asp PE=1 SV=3	Z	Cytoskeleton
gene-LOC114119867	LOC114119867	LOC114119867	1143.55	935.994	1159.43	300.68	341.637	593.987	599.887	362.269	392.238	615.706	465.962	457.947	794.511	783.594	652.372	346.944	364.897	441.557	375.126	328.604	311.92	300.553	237.336	240.738	0.65592	-0.241538	normal	0.346722	-0.330743	normal	2.63143e-21	-1.18634	down	0.00388842	0.480914	normal	--	--	Biological Process: reproduction (GO:0000003);; Cellular Component: cellular_component (GO:0005575);; Cellular Component: extracellular region (GO:0005576);; Cellular Component: extracellular space (GO:0005615);; Biological Process: response to stress (GO:0006950);; Biological Process: behavior (GO:0007610);; Biological Process: mating behavior (GO:0007617);; Biological Process: mating (GO:000761…	--	--	--	--	Haemolymph juvenile hormone binding protein (JHBP)	Protein takeout OS=Drosophila melanogaster OX=7227 GN=to PE=2 SV=1	S	Function unknown
gene-LOC114119868	LOC114119868	LOC114119868	7.03967	7.67868	16.7645	138.577	419.05	316.444	233.013	304.908	239.452	26.2125	8.06546	9.7928	113.848	113.518	131.649	421.051	480.91	507.072	500.019	429.326	479.537	276.346	362.579	342.871	0.0521403	0.647327	normal	4.19252e-05	0.934807	normal	2.85603e-17	4.31716	up	1.73479e-17	-3.57244	down	[G]	Carbohydrate transport and metabolism	Molecular Function: molecular_function (GO:0003674);; Molecular Function: catalytic activity (GO:0003824);; Molecular Function: hydrolase activity, hydrolyzing O-glycosyl compounds (GO:0004553);; Biological Process: carbohydrate metabolic process (GO:0005975);; Biological Process: biological_process (GO:0008150);; Biological Process: metabolic process (GO:0008152);; Molecular Function: beta-gluco…	K01229|5.9e-87|shr:100933904|K01229 lactase-phlorizin hydrolase [EC:3.2.1.108 3.2.1.62] | (RefSeq) LCT; lactase-phlorizin hydrolase	Galactose metabolism (ko00052);; Carbohydrate digestion and absorption (ko04973)	[G]	Carbohydrate transport and metabolism	Glycosyl hydrolase family 1	Myrosinase 1 OS=Brevicoryne brassicae OX=69196 PE=1 SV=1	G	Carbohydrate transport and metabolism
gene-LOC114119869	LOC114119869	LOC114119869	15.4588	16.9404	16.9849	8.80259	20.205	20.4846	17.4583	13.4775	15.0033	3.80423	3.80957	2.84804	20.8068	19.309	21.4038	21.5793	25.5622	24.8802	31.3479	31.8476	28.5223	14.9362	17.5113	15.6354	0.0851475	0.473872	normal	8.35584e-08	1.08556	up	3.63127e-49	1.9896	up	0.00523834	-0.363602	normal	[G]	Carbohydrate transport and metabolism	Molecular Function: molecular_function (GO:0003674);; Molecular Function: catalytic activity (GO:0003824);; Molecular Function: hydrolase activity, hydrolyzing O-glycosyl compounds (GO:0004553);; Biological Process: carbohydrate metabolic process (GO:0005975);; Biological Process: biological_process (GO:0008150);; Biological Process: metabolic process (GO:0008152);; Molecular Function: beta-gluco…	K01229|5.5e-93|apla:101799746|K01229 lactase-phlorizin hydrolase [EC:3.2.1.108 3.2.1.62] | (RefSeq) LCT; lactase-phlorizin hydrolase isoform X1	Galactose metabolism (ko00052)	[G]	Carbohydrate transport and metabolism	Glycosyl hydrolase family 1	Myrosinase 1 OS=Brevicoryne brassicae OX=69196 PE=1 SV=1	G	Carbohydrate transport and metabolism
gene-LOC114119870	LOC114119870	LOC114119870	11.218	11.4837	21.902	213.185	677.941	518.695	413	578.897	382.703	64.6256	22.7953	24.2513	168.502	149.062	200.592	651.77	756.155	797.14	813.462	594.829	715.597	435.43	595.115	536.208	0.0981628	0.611424	normal	0.0332922	0.697202	normal	2.56697e-14	3.64804	up	1.79939e-28	-3.58933	down	[G]	Carbohydrate transport and metabolism	Molecular Function: molecular_function (GO:0003674);; Molecular Function: catalytic activity (GO:0003824);; Molecular Function: hydrolase activity, hydrolyzing O-glycosyl compounds (GO:0004553);; Biological Process: carbohydrate metabolic process (GO:0005975);; Biological Process: biological_process (GO:0008150);; Biological Process: metabolic process (GO:0008152);; Molecular Function: beta-gluco…	K01229|9.1e-88|sgh:107601359|K01229 lactase-phlorizin hydrolase [EC:3.2.1.108 3.2.1.62] | (RefSeq) lactase-phlorizin hydrolase-like	Galactose metabolism (ko00052)	[G]	Carbohydrate transport and metabolism	Glycosyl hydrolase family 1	Myrosinase 1 OS=Brevicoryne brassicae OX=69196 PE=1 SV=1	G	Carbohydrate transport and metabolism
gene-LOC114119873	LOC114119873	LOC114119873	2.39869	2.95941	2.56972	0.557649	0.974598	1.31086	0.756574	0.546904	0.734592	1.53628	1.07642	1.21491	1.49747	2.12748	1.48465	2.22911	2.3797	2.44457	1.61212	1.5826	1.41938	0.966642	1.19754	1.17838	3.6263e-05	1.18408	up	0.000634273	1.24146	up	0.0989796	-0.380841	normal	0.0251908	0.575039	normal	--	--	Biological Process: reproduction (GO:0000003);; Biological Process: nuclear division (GO:0000280);; Molecular Function: RNA cap binding (GO:0000339);; Molecular Function: RNA 7-methylguanosine cap binding (GO:0000340);; Biological Process: cytokinesis (GO:0000910);; Cellular Component: P-body (GO:0000932);; Biological Process: regulation of cell growth (GO:0001558);; Biological Process: cytoplasm…	K03259|8.0e-117|ags:114119873|K03259 translation initiation factor 4E | (RefSeq) eukaryotic translation initiation factor 4E-like	RNA transport (ko03013);; mTOR signaling pathway (ko04150)	[J]	Translation, ribosomal structure and biogenesis	Eukaryotic initiation factor 4E	Eukaryotic translation initiation factor 4E OS=Aplysia californica OX=6500 PE=1 SV=1	J	Translation, ribosomal structure and biogenesis
gene-LOC114119875	LOC114119875	LOC112597211	11.6377	11.5933	14.2812	10.557	15.0765	14.9758	19.8627	13.6788	17.6629	10.966	7.5858	8.37638	18.1337	19.5023	17.4536	17.2427	17.1454	19.1769	18.9918	21.813	19.7981	21.3555	26.0693	23.5451	0.472865	0.251693	normal	0.294501	0.337841	normal	8.15333e-20	1.19509	up	9.55032e-05	-0.611985	normal	[O]	Posttranslational modification, protein turnover, chaperones	Biological Process: RNA splicing, via transesterification reactions (GO:0000375);; Biological Process: RNA splicing, via transesterification reactions with bulged adenosine as nucleophile (GO:0000377);; Biological Process: mRNA splicing, via spliceosome (GO:0000398);; Biological Process: protein peptidyl-prolyl isomerization (GO:0000413);; Cellular Component: Prp19 complex (GO:0000974);; Molecula…	K09564|3.7e-173|ags:114119875|K09564 peptidyl-prolyl isomerase E (cyclophilin E) [EC:5.2.1.8] | (RefSeq) peptidyl-prolyl cis-trans isomerase E	Spliceosome (ko03040)	[O]	Posttranslational modification, protein turnover, chaperones	Cyclophilin type peptidyl-prolyl cis-trans isomerase/CLD	Peptidyl-prolyl cis-trans isomerase E OS=Drosophila melanogaster OX=7227 GN=cyp33 PE=1 SV=1	A	RNA processing and modification
gene-LOC114119877	LOC114119877	LOC114119877	2.23221	2.64519	2.11781	5.65261	12.2543	10.9868	13.6836	9.28245	8.61808	1.66357	2.03394	1.43277	7.46238	5.76189	7.57738	8.73592	10.1991	9.629	15.7454	7.63351	8.49644	6.89397	9.17402	8.91445	0.776472	-0.100254	normal	0.884989	0.0756	normal	5.83873e-31	2.06698	up	4.59111e-23	-1.60825	down	[G]	Carbohydrate transport and metabolism	Molecular Function: molecular_function (GO:0003674);; Molecular Function: catalytic activity (GO:0003824);; Molecular Function: hydrolase activity, hydrolyzing O-glycosyl compounds (GO:0004553);; Biological Process: carbohydrate metabolic process (GO:0005975);; Biological Process: biological_process (GO:0008150);; Biological Process: metabolic process (GO:0008152);; Molecular Function: beta-gluco…	K01229|5.7e-77|tup:102470311|K01229 lactase-phlorizin hydrolase [EC:3.2.1.108 3.2.1.62] | (RefSeq) LCT; lactase	Galactose metabolism (ko00052);; Carbohydrate digestion and absorption (ko04973)	[G]	Carbohydrate transport and metabolism	Glycosyl hydrolase family 1	Myrosinase 1 OS=Brevicoryne brassicae OX=69196 PE=1 SV=1	G	Carbohydrate transport and metabolism
gene-LOC114119879	LOC114119879	LOC114119879	13.5597	13.5432	15.0881	25.4564	49.1449	49.5939	74.5273	37.2688	48.8248	8.09855	7.32521	6.08852	20.3123	17.6923	20.677	17.2932	19.9879	21.9865	27.6719	16.35	20.2482	17.2097	19.331	21.0344	1.01644e-11	-1.1629	down	0.00091314	-1.247	down	6.21777e-28	1.21114	up	2.43811e-05	-0.521405	normal	[G]	Carbohydrate transport and metabolism	Molecular Function: molecular_function (GO:0003674);; Molecular Function: catalytic activity (GO:0003824);; Molecular Function: hydrolase activity, hydrolyzing O-glycosyl compounds (GO:0004553);; Biological Process: carbohydrate metabolic process (GO:0005975);; Biological Process: biological_process (GO:0008150);; Biological Process: metabolic process (GO:0008152);; Molecular Function: beta-gluco…	K01229|4.1e-75|rno:116569|K01229 lactase-phlorizin hydrolase [EC:3.2.1.108 3.2.1.62] | (RefSeq) Lct, Lph; lactase	Galactose metabolism (ko00052);; Carbohydrate digestion and absorption (ko04973)	[G]	Carbohydrate transport and metabolism	Glycosyl hydrolase family 1	Myrosinase 1 OS=Brevicoryne brassicae OX=69196 PE=1 SV=1	G	Carbohydrate transport and metabolism
gene-LOC114119880	LOC114119880	LOC114119877	49.3147	52.4565	53.323	83.0095	190.881	191.031	214.671	118.826	153.968	24.5629	21.2176	16.9334	75.18	58.4014	82.6857	109.354	128.973	116.177	178.629	100.306	114.263	82.1304	91.9536	97.9186	0.124021	-0.435686	normal	0.647762	-0.193446	normal	6.47099e-69	1.95309	up	3.71306e-05	-0.526847	normal	[G]	Carbohydrate transport and metabolism	Molecular Function: molecular_function (GO:0003674);; Molecular Function: catalytic activity (GO:0003824);; Molecular Function: hydrolase activity, hydrolyzing O-glycosyl compounds (GO:0004553);; Biological Process: carbohydrate metabolic process (GO:0005975);; Biological Process: biological_process (GO:0008150);; Biological Process: metabolic process (GO:0008152);; Molecular Function: beta-gluco…	K01229|3.9e-73|mpah:110322545|K01229 lactase-phlorizin hydrolase [EC:3.2.1.108 3.2.1.62] | (RefSeq) Lct; lactase-phlorizin hydrolase	Galactose metabolism (ko00052);; Carbohydrate digestion and absorption (ko04973)	[G]	Carbohydrate transport and metabolism	Glycosyl hydrolase family 1	Myrosinase 1 OS=Brevicoryne brassicae OX=69196 PE=1 SV=1	G	Carbohydrate transport and metabolism
gene-LOC114119886	LOC114119886	LOC114119886	27.7456	29.1889	28.4089	10.7737	23.0523	18.6273	33.1928	29.3754	28.9485	56.2974	47.2024	42.3235	25.9903	18.1828	29.6387	13.0581	16.6027	11.0222	25.5733	9.12673	15.9996	25.6256	26.2985	27.9928	0.228085	-0.448984	normal	0.0957388	-0.795082	normal	1.69245e-45	-1.06788	down	0.276895	0.180573	normal	--	--	--	K23026|8.9e-18|pmur:107302712|K23026 LIM domain and actin-binding protein 1 | (RefSeq) LIMA1; LIM domain and actin-binding protein 1	--	--	--	LIM domain	LIM domain-containing protein C OS=Dictyostelium discoideum OX=44689 GN=limC PE=2 SV=1	--	--
gene-LOC114119894	LOC114119894	LOC114119894	7.02127	6.09518	7.84279	2.66011	6.38561	7.05962	3.99874	3.76428	4.58925	9.00786	10.3898	8.03472	6.50762	6.69095	7.88381	5.4506	6.01894	5.82527	5.83798	5.98698	6.21837	3.94359	3.26561	3.55698	0.926877	0.0480019	normal	0.00447542	0.634941	normal	2.80913e-28	-1.5656	down	0.766842	-0.0544142	normal	--	--	Biological Process: reproduction (GO:0000003);; Biological Process: cell morphogenesis (GO:0000902);; Biological Process: cell morphogenesis involved in differentiation (GO:0000904);; Biological Process: ovarian follicle development (GO:0001541);; Biological Process: epithelial cell development (GO:0002064);; Biological Process: columnar/cuboidal epithelial cell differentiation (GO:0002065);; Bio…	K08632|5.4e-264|clec:106664124|K08632 a disintegrin and metalloproteinase with thrombospondin motifs 18 [EC:3.4.24.-] | (RefSeq) A disintegrin and metalloproteinase with thrombospondin motifs adt-2 isoform X1	--	[O]	Posttranslational modification, protein turnover, chaperones	Reprolysin (M12B) family zinc metalloprotease	A disintegrin and metalloproteinase with thrombospondin motifs adt-1 OS=Caenorhabditis elegans OX=6239 GN=adt-1 PE=2 SV=1	O	Posttranslational modification, protein turnover, chaperones
gene-LOC114119896	LOC114119896	LOC114119896	0.925543	0.946452	0.696535	2.42436	2.40308	2.49806	1.87563	1.74935	1.42707	0.552349	0.283994	0.394648	1.10262	1.16818	0.846057	3.01444	3.19954	2.99109	1.75306	1.94573	2.31646	1.23035	1.58912	1.07133	0.857492	0.123944	normal	0.381984	0.334475	normal	6.95241e-07	1.43962	up	0.283163	-0.34269	normal	[G]	Carbohydrate transport and metabolism	Cellular Component: integral component of membrane (GO:0016021);; Molecular Function: transmembrane transporter activity (GO:0022857);;	K08193|4.2e-287|ags:114119896|K08193 MFS transporter, ACS family, solute carrier family 17 (sodium-dependent inorganic phosphate cotransporter), other | (RefSeq) sialin-like	--	[G]	Carbohydrate transport and metabolism	Major Facilitator Superfamily	Putative inorganic phosphate cotransporter OS=Drosophila ananassae OX=7217 GN=Picot PE=3 SV=1	G	Carbohydrate transport and metabolism
gene-LOC114119920	LOC114119920	LOC114119920	0.587851	0.559576	0.550505	0.598204	0.822729	0.931721	1.28182	1.02567	1.03184	0.514347	0.449136	0.358177	0.89204	0.602482	0.712801	0.874669	0.743881	0.833378	0.855023	0.567734	0.870483	0.904218	0.99725	1.19175	0.890182	-0.0773187	normal	0.230313	-0.463871	normal	3.27431e-07	1.01399	up	0.109685	-0.415925	normal	--	--	--	--	--	--	--	MULE transposase domain	--	O	Posttranslational modification, protein turnover, chaperones
gene-LOC114119922	LOC114119922	LOC114119922	6.0822	5.96316	6.16517	2.7234	5.86786	4.2844	9.34655	6.02632	6.85009	3.9567	2.30559	2.77577	4.81611	3.84338	5.34633	4.56927	4.78239	5.27923	8.03976	5.6027	6.66211	8.93024	9.76448	9.63381	0.843613	0.0858656	normal	0.894104	-0.0508281	normal	1.0301e-21	1.44493	up	0.0308333	0.33891	normal	[L]	Replication, recombination and repair	Biological Process: sister chromatid segregation (GO:0000819);; Molecular Function: ATP binding (GO:0005524);; Cellular Component: cellular_component (GO:0005575);; Cellular Component: intracellular (GO:0005622);; Cellular Component: obsolete cell (GO:0005623);; Cellular Component: nucleus (GO:0005634);; Cellular Component: replication fork (GO:0005657);; Cellular Component: DNA replication facto…	K10756|2.8e-186|ags:114119922|K10756 replication factor C subunit 3/5 | (RefSeq) replication factor C subunit 5	DNA replication (ko03030);; Nucleotide excision repair (ko03420);; Mismatch repair (ko03430)	[L]	Replication, recombination and repair	Replication factor C C-terminal domain	Probable replication factor C subunit 5 OS=Caenorhabditis elegans OX=6239 GN=F44B9.8 PE=3 SV=3	L	Replication, recombination and repair
gene-LOC114119923	LOC114119923	LOC114119923	83.4513	87.0484	94.4763	74.9943	96.8046	114.834	111.371	108.36	114.467	145.056	171.863	166.014	159.312	177.765	176.492	131.997	138.646	137.605	118.948	159.641	157.729	134.278	146.026	128.102	0.30628	0.35767	normal	0.129591	0.488874	normal	0.0016234	-0.467806	normal	2.17465e-16	-1.02407	down	[O]	Posttranslational modification, protein turnover, chaperones	Molecular Function: molecular_function (GO:0003674);; Molecular Function: catalytic activity (GO:0003824);; Molecular Function: carboxypeptidase activity (GO:0004180);; Molecular Function: metallocarboxypeptidase activity (GO:0004181);; Molecular Function: serine-type carboxypeptidase activity (GO:0004185);; Cellular Component: cellular_component (GO:0005575);; Cellular Component: extracellular r…	K01296|0.0e+00|ags:114119923|K01296 carboxypeptidase M [EC:3.4.17.12] | (RefSeq) carboxypeptidase M-like isoform X1	--	[R]	General function prediction only	Zinc carboxypeptidase	Carboxypeptidase D OS=Drosophila melanogaster OX=7227 GN=svr PE=1 SV=2	O	Posttranslational modification, protein turnover, chaperones
gene-LOC114119928	LOC114119928	LOC113551199	1.29238	1.35342	1.20506	0.247218	0.675471	0.599463	0.284761	0.346524	0.330691	0.774234	0.815404	0.973933	1.17363	0.82335	1.59673	0.701755	0.800661	0.854141	0.845438	0.278786	0.347734	0.526179	0.446817	0.445873	0.194243	0.554654	normal	--	--	--	4.19086e-05	-1.06905	down	0.828458	0.0672502	normal	--	--	Molecular Function: adrenergic receptor activity (GO:0004935);; Cellular Component: plasma membrane (GO:0005886);; Cellular Component: integral component of membrane (GO:0016021);;	K22790|1.7e-232|api:100166522|K22790 octopamine receptor beta | (RefSeq) octopamine receptor beta-1R-like	--	[R]	General function prediction only	7 transmembrane receptor (rhodopsin family)	Octopamine receptor beta-1R OS=Drosophila melanogaster OX=7227 GN=Octbeta1R PE=2 SV=1	T	Signal transduction mechanisms
gene-LOC114119933	LOC114119933	LOC114119933	2279.42	1804.79	1604.78	2635.28	913.022	1148.31	1349.54	1377.41	871.45	963.484	1121.53	1133.58	1409.21	1409.25	1006.53	1347.63	1209.27	1152.1	860.214	974.368	756.859	698.754	482.028	534.128	0.448211	-0.764711	normal	0.321496	-0.38841	normal	1.01735e-10	-1.13473	down	0.0139832	0.517016	normal	--	--	Molecular Function: structural constituent of cuticle (GO:0042302);;	--	--	--	--	Insect cuticle protein	Adult-specific rigid cuticular protein 12.6 OS=Araneus diadematus OX=45920 PE=1 SV=1	S	Function unknown
gene-LOC114119936	LOC114119936	LOC114119936	17.2821	14.4858	11.165	0.802117	0.930295	0.617312	0.389322	0.509306	0.698422	0.422571	0.488967	0.585586	2.60462	2.52983	1.63528	0.810272	0.424072	0.866366	0.577522	0.522737	0.55694	0.565863	0.506646	0.271888	--	--	--	--	--	--	--	--	--	2.02729e-28	2.59164	up	--	--	--	--	--	--	--	--	--	--	--
gene-LOC114119937	LOC114119937	LOC114119937	4.32426	4.76724	4.52917	2.66808	6.2101	5.00086	8.97797	6.58333	7.60251	3.44387	2.7457	3.11727	5.81063	6.58342	6.28549	5.44309	5.18545	6.9243	7.56085	8.08945	7.70116	10.6016	12.279	12.1336	0.49172	0.256275	normal	0.731288	0.102756	normal	5.16353e-43	1.69802	up	0.00250377	-0.508169	normal	--	--	Biological Process: reproduction (GO:0000003);; Biological Process: microtubule cytoskeleton organization (GO:0000226);; Biological Process: mitotic cell cycle (GO:0000278);; Biological Process: nuclear division (GO:0000280);; Biological Process: mitotic cytokinesis (GO:0000281);; Cellular Component: chromosome, centromeric region (GO:0000775);; Cellular Component: kinetochore (GO:0000776);; Biol…	K08731|5.8e-89|ags:114119937|K08731 baculoviral IAP repeat-containing protein 5 | (RefSeq) baculoviral IAP repeat-containing protein 5-like	Apoptosis - multiple species (ko04215)	--	--	Inhibitor of Apoptosis domain	--	D	Cell cycle control, cell division, chromosome partitioning
gene-LOC114119943	LOC114119943	LOC114119943	6.76938	7.64177	7.32302	19.0391	13.6138	18.492	13.8762	16.9322	14.4312	20.9985	29.8322	28.4127	19.1525	20.2432	18.8133	25.0604	25.3436	22.6285	18.5269	25.7726	23.9375	18.1744	16.8324	15.9557	0.734176	0.257105	normal	0.0442828	0.685549	normal	4.78339e-06	-0.868886	normal	6.55112e-25	-1.47424	down	--	--	Molecular Function: molecular_function (GO:0003674);; Molecular Function: signaling receptor binding (GO:0005102);; Molecular Function: Toll binding (GO:0005121);; Molecular Function: binding (GO:0005488);; Molecular Function: protein binding (GO:0005515);; Cellular Component: cellular_component (GO:0005575);; Cellular Component: extracellular region (GO:0005576);; Biological Process: cell commun…	--	--	--	--	Spaetzle	Protein spaetzle 4 OS=Drosophila melanogaster OX=7227 GN=spz4 PE=2 SV=2	S	Function unknown
gene-LOC114119959	LOC114119959	LOC114119959	4.71335	5.96255	5.68705	2.75325	5.10659	6.615	5.69438	5.45996	6.1328	9.95449	8.7198	7.49866	4.6641	4.64694	5.84266	5.09067	5.343	6.67033	5.62559	7.3437	7.70106	4.47569	4.75721	4.91433	0.723711	0.159431	normal	0.314673	0.34244	normal	8.13506e-29	-1.11561	down	0.682708	0.0761057	normal	[G]	Carbohydrate transport and metabolism	--	K12309|0.0e+00|ags:114119959|K12309 beta-galactosidase [EC:3.2.1.23] | (RefSeq) beta-galactosidase-like	Galactose metabolism (ko00052);; Other glycan degradation (ko00511);; Glycosaminoglycan degradation (ko00531);; Sphingolipid metabolism (ko00600);; Glycosphingolipid biosynthesis - ganglio series (ko00604);; Lysosome (ko04142)	[G]	Carbohydrate transport and metabolism	Glycosyl hydrolases family 35	Beta-galactosidase 1 OS=Dictyostelium discoideum OX=44689 GN=glb1 PE=3 SV=1	G	Carbohydrate transport and metabolism
gene-LOC114119961	LOC114119961	LOC114119961	8.14392	9.03182	7.61749	8.38343	15.3397	18.5884	15.499	16.8984	16.2653	4.99643	5.44071	5.56234	9.8338	11.1115	11.3215	17.0806	16.5598	18.7693	16.71	20.3773	20.6052	14.423	15.7078	15.1295	0.5121	0.219824	normal	0.273961	0.336764	normal	2.67163e-21	1.27803	up	0.0111984	-0.427789	normal	--	--	--	K16817|2.3e-06|ptr:451278|K16817 HRAS-like suppressor 3 [EC:3.1.1.32 3.1.1.4] | (RefSeq) HRASLS2; HRAS-like suppressor 2 isoform X1	Glycerophospholipid metabolism (ko00564);; Ether lipid metabolism (ko00565);; Arachidonic acid metabolism (ko00590);; Linoleic acid metabolism (ko00591);; alpha-Linolenic acid metabolism (ko00592);; Ras signaling pathway (ko04014);; Regulation of lipolysis in adipocytes (ko04923)	--	--	Lecithin retinol acyltransferase	Protein Diedel OS=Drosophila melanogaster OX=7227 GN=Diedel PE=1 SV=1	--	--
gene-LOC114119982	LOC114119982	LOC114119982	11.4547	13.0386	13.8133	3.10838	6.17296	6.19648	4.03324	5.40733	5.57956	10.0428	9.3817	8.52734	10.2663	8.57827	12.6472	4.79843	5.93109	5.22109	6.63984	4.04457	5.55201	5.11523	4.74628	5.57021	0.910444	-0.046638	normal	0.601093	0.181563	normal	5.41961e-34	-1.07054	down	0.0987587	0.244553	normal	--	--	Biological Process: receptor recycling (GO:0001881);; Molecular Function: molecular_function (GO:0003674);; Molecular Function: binding (GO:0005488);; Molecular Function: protein binding (GO:0005515);; Molecular Function: phospholipid binding (GO:0005543);; Cellular Component: cellular_component (GO:0005575);; Cellular Component: intracellular (GO:0005622);; Cellular Component: obsolete cell (GO:…	K20125|0.0e+00|ags:114119982|K20125 F-BAR and double SH3 domains protein | (RefSeq) F-BAR and double SH3 domains protein 2	--	[Z]	Cytoskeleton	SH3 domain	Protein nervous wreck OS=Drosophila melanogaster OX=7227 GN=nwk PE=1 SV=1	Z	Cytoskeleton
gene-LOC114119983	LOC114119983	LOC113547778	136.16	149.59	153.959	36.7626	67.2277	78.9627	44.1463	56.0493	58.2475	92.0805	92.3179	89.3198	112.827	125.573	124.25	76.6198	85.5795	91.0992	70.4689	79.2729	83.2906	50.4672	44.85	48.2484	0.174328	0.373023	normal	0.0217185	0.650591	normal	8.12053e-32	-1.15394	down	0.0999308	0.233783	normal	--	--	Molecular Function: hydrolase activity (GO:0016787);;	K18266|1.6e-206|ags:114119983|K18266 protein NDRG1 | (RefSeq) uncharacterized protein ZK1073.1 isoform X1	--	[S]	Function unknown	Ndr family	Uncharacterized protein ZK1073.1 OS=Caenorhabditis elegans OX=6239 GN=ZK1073.1 PE=3 SV=1	S	Function unknown
gene-LOC114119987	LOC114119987	LOC114119987	0.176021	0.269408	0.178854	0.236449	0.215441	0.352507	0.233226	0.22359	0.106965	0.581528	0.78828	0.857503	0.291428	0.422811	0.420436	0.692887	0.662237	0.726798	0.309941	0.445707	0.233504	0.234977	0.283095	0.273398	0.0052638	1.21627	up	--	--	--	4.89445e-07	-1.68531	down	--	--	--	[G]	Carbohydrate transport and metabolism	Molecular Function: transferase activity, transferring hexosyl groups (GO:0016758);;	K00699|1.6e-172|api:100165933|K00699 glucuronosyltransferase [EC:2.4.1.17] | (RefSeq) UDP-glucuronosyltransferase 2B18	Pentose and glucuronate interconversions (ko00040);; Ascorbate and aldarate metabolism (ko00053);; Retinol metabolism (ko00830);; Porphyrin and chlorophyll metabolism (ko00860);; Metabolism of xenobiotics by cytochrome P450 (ko00980);; Drug metabolism - cytochrome P450 (ko00982);; Drug metabolism - other enzymes (ko00983)	[GC]	Carbohydrate transport and metabolism;; Energy production and conversion	UDP-glucoronosyl and UDP-glucosyl transferase	UDP-glucosyltransferase 2 OS=Dactylopius coccus OX=765876 GN=UTG2 PE=1 SV=1	G	Carbohydrate transport and metabolism
gene-LOC114120006	LOC114120006	LOC114120006	6.78058	7.14857	6.32688	8.36452	11.2892	9.02411	13.5685	10.16	12.5647	5.72495	4.79869	5.0198	10.1641	12.3238	10.1436	16.7005	13.2294	15.8931	15.1301	20.222	15.9508	15.097	16.9544	14.6143	0.243952	0.506258	normal	0.0938084	0.595686	normal	9.50777e-23	1.3719	up	0.000150037	-0.741441	normal	[H]	Coenzyme transport and metabolism	Molecular Function: molecular_function (GO:0003674);; Molecular Function: catalytic activity (GO:0003824);; Molecular Function: dihydrofolate reductase activity (GO:0004146);; Molecular Function: binding (GO:0005488);; Molecular Function: protein binding (GO:0005515);; Biological Process: biological_process (GO:0008150);; Biological Process: metabolic process (GO:0008152);; Molecular Function: ox…	K00287|8.1e-103|ags:114120006|K00287 dihydrofolate reductase [EC:1.5.1.3] | (RefSeq) dihydrofolate reductase	One carbon pool by folate (ko00670);; Folate biosynthesis (ko00790)	[H]	Coenzyme transport and metabolism	Dihydrofolate reductase	Dihydrofolate reductase OS=Heliothis virescens OX=7102 GN=DHFR PE=1 SV=1	H	Coenzyme transport and metabolism
gene-LOC114120007	LOC114120007	LOC114120007	2.87114	3.0651	2.80895	1.52092	4.10794	2.1791	5.80865	4.66092	4.60755	2.53659	1.84649	1.85966	3.45808	2.04729	3.82408	2.24203	2.65173	1.98194	6.01117	1.2453	2.41566	6.60861	7.25795	7.92767	0.64228	-0.257752	normal	0.379392	-0.601844	normal	1.14602e-42	1.59678	up	0.592244	-0.119703	normal	--	--	Biological Process: reproduction (GO:0000003);; Biological Process: regulation of DNA recombination (GO:0000018);; Biological Process: regulation of mitotic recombination (GO:0000019);; Biological Process: mitotic sister chromatid segregation (GO:0000070);; Cellular Component: nuclear chromosome (GO:0000228);; Biological Process: mitotic cell cycle (GO:0000278);; Biological Process: nuclear divis…	K11491|0.0e+00|ags:114120007|K11491 condensin-2 complex subunit D3 | (RefSeq) uncharacterized protein LOC114120007	--	--	--	non-SMC mitotic condensation complex subunit 1	--	S	Function unknown
gene-LOC114120009	LOC114120009	LOC114120009	20.5401	19.1776	22.5421	5.78517	4.08482	4.33926	3.3809	3.24163	3.99068	4.15507	4.40792	3.82537	6.997	6.17104	6.12538	4.28955	5.45575	4.2711	5.23117	6.37647	5.77057	4.80287	4.77007	4.64698	0.704072	-0.308313	normal	0.00255851	0.804008	normal	0.90434	-0.0169519	normal	8.17387e-36	1.6394	up	[G]	Carbohydrate transport and metabolism	Cellular Component: integral component of membrane (GO:0016021);; Molecular Function: transmembrane transporter activity (GO:0022857);; Biological Process: transmembrane transport (GO:0055085);;	K14258|5.0e-86|lhu:105671223|K14258 facilitated trehalose transporter | (RefSeq) facilitated trehalose transporter Tret1-like	--	[R]	General function prediction only	Sugar (and other) transporter	Facilitated trehalose transporter Tret1 OS=Bombyx mori OX=7091 GN=Tret1 PE=1 SV=1	U	Intracellular trafficking, secretion, and vesicular transport
gene-LOC114120049	LOC114120049	LOC114120049	12.7484	13.7768	14.1091	6.78344	16.1893	13.3633	22.2668	16.762	18.7716	11.4819	9.33791	9.08282	14.6576	15.7501	17.2732	13.1497	13.0867	15.8507	19.7982	18.8609	18.3252	21.9734	25.8366	25.6677	0.721454	0.136714	normal	0.80813	0.0659735	normal	2.01196e-24	1.08871	up	0.0595016	-0.278513	normal	--	--	Biological Process: cell cycle checkpoint (GO:0000075);; Biological Process: mitotic cell cycle (GO:0000278);; Cellular Component: chromosome, centromeric region (GO:0000775);; Cellular Component: kinetochore (GO:0000776);; Molecular Function: molecular_function (GO:0003674);; Molecular Function: binding (GO:0005488);; Molecular Function: protein binding (GO:0005515);; Cellular Component: cellula…	K02180|5.4e-182|ags:114120049|K02180 cell cycle arrest protein BUB3 | (RefSeq) mitotic checkpoint protein BUB3	--	[D]	Cell cycle control, cell division, chromosome partitioning	WD domain, G-beta repeat	Mitotic checkpoint protein bub-3 OS=Caenorhabditis elegans OX=6239 GN=bub-3 PE=1 SV=1	D	Cell cycle control, cell division, chromosome partitioning
gene-LOC114120050	LOC114120050	LOC114120050	4.88196	5.04131	3.84428	2.07167	5.74373	3.52959	9.44738	6.76202	6.04121	4.88473	3.41158	2.86005	5.15213	3.55739	5.22571	4.05797	3.65324	4.60421	8.11174	2.55379	3.1909	9.38752	10.3669	10.0901	0.939288	0.0469298	normal	0.308427	-0.636627	normal	1.22115e-16	1.22345	up	0.848513	-0.0466105	normal	--	--	Cellular Component: kinetochore (GO:0000776);; Cellular Component: Ndc80 complex (GO:0031262);;	K11548|4.3e-222|ags:114120050|K11548 kinetochore protein Nuf2 | (RefSeq) probable kinetochore protein NUF2 isoform X1	--	--	--	Nuf2 family	--	D	Cell cycle control, cell division, chromosome partitioning
gene-LOC114120059	LOC114120059	LOC114120059	0.71755	0.950955	0.824716	0.042914	0.117455	0.07294	0.081839	0.101186	0.032051	0.274073	0.334753	0.29888	0.300566	0.180224	0.309637	0.0342	0.115162	0.065429	0.087571	0.062654	0.073056	0.198024	0.078812	0.117513	--	--	--	--	--	--	--	--	--	2.299e-08	1.59628	up	--	--	--	K19754|0.0e+00|ags:114120059|K19754 dynein regulatry complex protein 1 | (RefSeq) dynein regulatory complex protein 1	--	--	--	Sperm tail	Dynein regulatory complex protein 1 homolog OS=Drosophila melanogaster OX=7227 GN=CG10958 PE=2 SV=1	S	Function unknown
gene-LOC114120063	LOC114120063	LOC114120063	9.50725	10.1931	11.4851	7.27479	10.434	10.003	11.3848	11.6009	12.3603	20.5316	22.3815	20.7443	11.844	12.9367	14.2617	11.6122	13.2877	11.9971	9.59735	12.9239	12.3399	7.73659	9.28548	6.63966	0.468622	0.259812	normal	0.828174	0.0748761	normal	1.77344e-25	-1.63704	down	0.005519	-0.379631	normal	--	--	--	K13172|0.0e+00|ags:114120063|K13172 serine/arginine repetitive matrix protein 2 | (RefSeq) uncharacterized protein LOC114120063 isoform X1	--	--	--	--	--	--	--
gene-LOC114120066	LOC114120066	LOC100162577	1.16986	1.34572	1.30967	0.243787	0.800064	0.700414	0.436968	0.684151	0.623596	0.859173	0.877598	0.699915	0.869178	0.655503	0.977552	0.545857	0.644093	0.600573	0.687427	0.186728	0.462744	0.373353	0.360577	0.447076	0.993518	0.00568658	normal	0.598839	-0.334751	normal	5.31414e-16	-1.25555	down	0.00063228	0.574003	normal	--	--	Molecular Function: molecular_function (GO:0003674);; Molecular Function: transporter activity (GO:0005215);; Molecular Function: ion channel activity (GO:0005216);; Molecular Function: extracellular ligand-gated ion channel activity (GO:0005230);; Molecular Function: anion channel activity (GO:0005253);; Molecular Function: chloride channel activity (GO:0005254);; Cellular Component: cellular_co…	K05195|2.5e-292|api:100162577|K05195 glycine receptor alpha-3 | (RefSeq) LOW QUALITY PROTEIN: glutamate-gated chloride channel alpha-like	Neuroactive ligand-receptor interaction (ko04080)	[T]	Signal transduction mechanisms	Neurotransmitter-gated ion-channel ligand binding domain	Glutamate-gated chloride channel alpha OS=Caenorhabditis elegans OX=6239 GN=glc-1 PE=1 SV=1	T	Signal transduction mechanisms
gene-LOC114120075	LOC114120075	--	2.84929	3.06633	3.01596	4.22242	10.9515	10.6585	12.4896	9.20992	7.4829	2.0014	2.06817	1.45911	5.63318	4.7264	6.33738	5.17655	7.22097	5.96542	9.50613	5.40922	7.19728	7.71847	8.7738	8.92212	0.13426	-0.543741	normal	0.415474	-0.331926	normal	1.54865e-41	1.98683	up	3.83271e-09	-0.942008	normal	--	--	Biological Process: amino acid transmembrane transport (GO:0003333);; Molecular Function: molecular_function (GO:0003674);; Molecular Function: transporter activity (GO:0005215);; Molecular Function: organic acid transmembrane transporter activity (GO:0005342);; Cellular Component: cellular_component (GO:0005575);; Cellular Component: intracellular (GO:0005622);; Cellular Component: obsolete cell…	K14209|1.6e-256|ags:114120075|K14209 solute carrier family 36 (proton-coupled amino acid transporter) | (RefSeq) proton-coupled amino acid transporter 4-like	--	[E]	Amino acid transport and metabolism	Transmembrane amino acid transporter protein	Proton-coupled amino acid transporter-like protein pathetic OS=Drosophila melanogaster OX=7227 GN=path PE=1 SV=1	E	Amino acid transport and metabolism
gene-LOC114120082	LOC114120082	LOC114120082	30.1867	29.5797	23.9872	5.28176	12.6373	4.62772	70.389	41.9379	36.249	35.1503	20.6473	19.9764	28.3626	17.4012	33.1422	2.8727	3.02487	3.56515	29.3304	3.3676	9.88319	94.7599	92.8538	103.424	0.0032088	-1.36551	down	0.0327131	-1.77715	down	4.59625e-29	1.75048	up	0.784183	0.0649452	normal	--	--	--	--	--	--	--	--	--	--	--
gene-LOC114120112	LOC114120112	LOC114120112	101.513	110.691	103.518	24.7076	44.8939	50.8599	28.1097	32.2431	35.364	59.1306	61.5371	59.1511	74.4769	82.1543	84.1382	56.1531	64.4522	64.3275	47.571	56.231	59.227	31.6627	30.8225	31.6561	0.01954	0.522814	normal	0.000872358	0.859644	normal	1.01793e-29	-1.15296	down	0.0134177	0.341141	normal	--	--	Molecular Function: calcium ion binding (GO:0005509);;	K14757|2.6e-58|oaa:100076843|K14757 calbindin | (RefSeq) CALB1; calbindin	Endocrine and other factor-regulated calcium reabsorption (ko04961)	[T]	Signal transduction mechanisms	EF hand	Calbindin-32 OS=Drosophila melanogaster OX=7227 GN=Cbp53E PE=2 SV=1	T	Signal transduction mechanisms
gene-LOC114120116	LOC114120116	--	9.34169	13.2681	12.5245	16.7614	14.6242	23.3732	19.3224	24.2512	18.5766	30.3934	36.5608	32.145	20.8929	23.398	21.5756	18.9758	20.0603	18.6521	17.0276	23.2746	23.5819	18.8294	14.7561	14.1223	0.863359	-0.122636	normal	0.734086	0.13132	normal	4.1007e-15	-1.27654	down	1.12664e-09	-0.964633	normal	[V]	Defense mechanisms	Molecular Function: molecular_function (GO:0003674);; Molecular Function: catalytic activity (GO:0003824);; Molecular Function: transporter activity (GO:0005215);; Molecular Function: lipid transporter activity (GO:0005319);; Molecular Function: ATP binding (GO:0005524);; Cellular Component: cellular_component (GO:0005575);; Cellular Component: obsolete cell (GO:0005623);; Cellular Component: pla…	K05679|0.0e+00|api:100162270|K05679 ATP-binding cassette, subfamily G (WHITE), member 1 | (RefSeq) ATP-binding cassette sub-family G member 1	ABC transporters (ko02010)	[Q]	Secondary metabolites biosynthesis, transport and catabolism	ABC transporter	ABC transporter G family member 1 OS=Dictyostelium discoideum OX=44689 GN=abcG1 PE=3 SV=1	Q	Secondary metabolites biosynthesis, transport and catabolism
gene-LOC114120129	LOC114120129	--	56.1568	44.3061	51.2512	40.9565	20.3432	27.0908	21.7173	24.3597	17.7478	43.3807	48.3062	55.1232	41.2872	40.3995	30.4007	33.5813	37.8702	33.3677	24.5806	26.6936	21.3886	16.4131	13.205	13.7097	0.933629	-0.097237	normal	0.401102	0.27145	normal	1.28521e-33	-1.98902	down	0.050579	0.378341	normal	[I]	Lipid transport and metabolism	--	--	--	[R]	General function prediction only	Thioesterase-like superfamily	Protein THEM6 OS=Drosophila melanogaster OX=7227 GN=CG4666 PE=2 SV=1	S	Function unknown
gene-LOC114120135	LOC114120135	LOC114120135	1.63308	1.88448	1.68126	0.290907	0.604548	0.597204	0.324019	0.494031	0.535735	1.19925	1.00452	1.02076	1.29357	1.14943	1.58943	0.712041	0.92011	0.772352	0.759041	0.380827	0.694703	0.441015	0.454639	0.510466	0.0359412	0.593905	normal	0.317071	0.487978	normal	2.31258e-30	-1.40608	down	0.0336834	0.335954	normal	[J]	Translation, ribosomal structure and biogenesis	Molecular Function: GTPase activity (GO:0003924);; Molecular Function: GTP binding (GO:0005525);; Biological Process: signal transduction (GO:0007165);; Cellular Component: membrane (GO:0016020);;	K07844|2.9e-49|mde:101889111|K07844 RASD family, member 2 | (RefSeq) GTP-binding protein Rhes-like	--	[R]	General function prediction only	Ras family	Ras-related protein rapA OS=Dictyostelium discoideum OX=44689 GN=rapA PE=1 SV=1	S	Function unknown
gene-LOC114120137	LOC114120137	LOC114120137	6338.81	5603.87	3849.67	8540.5	4035.31	2556.93	3158.92	3975.1	3281.39	3732.9	2886.31	3961.67	3439.63	3291.01	2860.63	4696.09	3988.89	3540.79	2591.04	3289.79	2644.08	2103.51	1928.88	1893.68	0.490714	-0.728807	normal	0.548391	-0.198749	normal	1.57586e-13	-1.05312	down	0.000879279	0.673246	normal	--	--	--	--	--	--	--	--	--	--	--
gene-LOC114120146	LOC114120146	--	36.3782	38.098	50.2252	17.5916	18.8027	23.0269	31.36	22.8498	22.9156	42.1632	42.1707	39.8823	36.4696	38.0076	36.8965	19.8237	21.7106	20.2542	15.8085	19.4276	17.592	18.4571	17.3287	16.5731	0.807723	-0.140511	normal	0.189212	-0.450918	normal	3.26909e-44	-1.44884	down	0.609296	0.0901877	normal	--	--	--	--	--	--	--	--	--	--	--
gene-LOC114120151	LOC114120151	LOC114120151	7.90456	8.35886	7.09992	2.00014	3.67424	3.7998	4.99017	4.3393	5.41252	11.0982	12.1767	9.89085	4.3254	3.64427	4.84367	3.6987	3.34496	3.32637	5.1014	3.33693	3.51633	5.14364	4.9585	5.68201	0.937884	0.0357911	normal	0.4566	-0.226211	normal	1.64341e-25	-1.26915	down	2.4783e-08	0.836359	normal	--	--	--	--	--	--	--	PH domain	--	U	Intracellular trafficking, secretion, and vesicular transport
gene-LOC114120154	LOC114120154	LOC114120154	0.472376	0.398002	0.455474	0.06314	0.122355	0.166289	0.097209	0.082295	0.131754	0.354176	0.334588	0.30213	0.393075	0.269517	0.356164	0.143178	0.254082	0.167287	0.274695	0.104094	0.108626	0.151685	0.125643	0.144153	0.306913	0.590025	normal	--	--	--	3.14735e-09	-1.44482	down	0.215652	0.329786	normal	--	--	--	K06943|1.5e-30|tsp:Tsp_00145|K06943 nucleolar GTP-binding protein | (RefSeq) nucleolar GTP-binding protein 1	Ribosome biogenesis in eukaryotes (ko03008)	[M]	Cell wall/membrane/envelope biogenesis	Ankyrin repeats (3 copies)	--	M	Cell wall/membrane/envelope biogenesis
gene-LOC114120162	LOC114120162	LOC114120162	0.791274	1.14111	1.12296	1.9226	1.21249	2.1455	1.27338	1.51401	1.30716	2.35769	3.13382	2.68147	2.20643	2.11674	2.48326	2.91453	2.85591	3.26028	1.91708	2.78315	2.72988	1.57536	1.84347	1.7121	0.432078	0.526096	normal	0.0150741	0.954359	normal	8.91178e-06	-0.893206	normal	9.6963e-08	-1.19846	down	--	--	--	--	--	--	--	--	--	--	--
gene-LOC114120175	LOC114120175	--	31.5625	34.891	37.9283	18.2977	38.3077	32.154	50.5316	41.5436	43.6239	34.7412	25.4729	23.9347	37.459	32.6979	46.5468	21.1819	28.2353	19.588	48.1078	30.2917	38.8494	58.6034	69.002	66.4222	0.207952	-0.439097	normal	0.624747	-0.144236	normal	2.61942e-19	1.02431	up	0.136825	-0.211887	normal	--	--	Biological Process: RNA splicing, via transesterification reactions (GO:0000375);; Biological Process: RNA splicing, via transesterification reactions with bulged adenosine as nucleophile (GO:0000377);; Biological Process: mRNA splicing, via spliceosome (GO:0000398);; Molecular Function: molecular_function (GO:0003674);; Molecular Function: nucleic acid binding (GO:0003676);; Molecular Function: …	K12830|0.0e+00|ags:114120175|K12830 splicing factor 3B subunit 3 | (RefSeq) LOW QUALITY PROTEIN: splicing factor 3B subunit 3-like	Spliceosome (ko03040)	[A]	RNA processing and modification	Mono-functional DNA-alkylating methyl methanesulfonate N-term	Splicing factor 3B subunit 3 OS=Drosophila melanogaster OX=7227 GN=Sf3b3 PE=1 SV=2	A	RNA processing and modification
gene-LOC114120187	LOC114120187	LOC114120187	14.0817	13.3442	15.603	12.8912	16.976	15.1196	22.7498	18.4826	20.5313	12.1279	9.56028	10.0247	20.6209	22.6504	18.8263	18.6859	18.6359	20.1872	21.2932	22.7847	20.9318	25.4631	28.284	24.6725	0.698702	0.183368	normal	0.530815	0.16256	normal	4.76581e-20	1.09835	up	0.000594438	-0.587016	normal	--	--	Cellular Component: nucleus (GO:0005634);; Molecular Function: protein heterodimerization activity (GO:0046982);;	K11656|1.5e-62|ags:114120187|K11656 chromatin accessibility complex protein 1 | (RefSeq) chromatin accessibility complex protein 1-like	--	[K]	Transcription	Histone-like transcription factor (CBF/NF-Y) and archaeal histone	Chromatin accessibility complex 16kD protein OS=Drosophila melanogaster OX=7227 GN=Chrac-16 PE=1 SV=1	K	Transcription
gene-LOC114120189	LOC114120189	--	4.93256	4.49646	5.25072	2.20734	5.56497	3.97363	7.66268	5.38171	5.23118	3.52816	2.29528	2.95879	5.11478	4.57582	5.9763	3.82068	4.67861	4.50293	7.93847	3.48449	4.48614	7.29141	7.80069	8.01902	0.890182	0.0700932	normal	0.777789	-0.138953	normal	1.39014e-17	1.18731	up	0.440536	-0.134185	normal	[L]	Replication, recombination and repair	Biological Process: cell cycle checkpoint (GO:0000075);; Biological Process: DNA damage checkpoint (GO:0000077);; Biological Process: mitotic cell cycle (GO:0000278);; Biological Process: telomere maintenance (GO:0000723);; Molecular Function: endonuclease activity (GO:0004519);; Cellular Component: nucleus (GO:0005634);; Biological Process: nucleobase-containing compound metabolic process (GO:00…	K10865|7.1e-302|dnx:107173287|K10865 double-strand break repair protein MRE11 | (RefSeq) double-strand break repair protein MRE11	Homologous recombination (ko03440);; Non-homologous end-joining (ko03450)	[L]	Replication, recombination and repair	Mre11 DNA-binding presumed domain	Double-strand break repair protein mre-11 OS=Caenorhabditis elegans OX=6239 GN=mre-11 PE=1 SV=2	L	Replication, recombination and repair
gene-LOC114120208	LOC114120208	LOC114120208	6.46283	6.86085	6.96997	4.39775	8.04753	9.12479	10.0235	6.71997	9.19997	4.63864	3.66457	3.36743	7.13816	7.37208	7.13246	8.77933	7.66696	8.79657	9.33367	9.5083	9.52683	8.43643	9.14504	10.9099	0.740135	0.131463	normal	0.480004	0.221138	normal	1.67098e-13	1.07272	up	0.465802	-0.140276	normal	[V]	Defense mechanisms	Molecular Function: hydrolase activity (GO:0016787);;	K17816|1.3e-180|ags:114120208|K17816 8-oxo-dGTP diphosphatase / 2-hydroxy-dATP diphosphatase [EC:3.6.1.55 3.6.1.56] | (RefSeq) putative nudix hydrolase 1	--	--	--	NUDIX domain	--	L	Replication, recombination and repair
gene-LOC114120213	LOC114120213	LOC114120213	9.80561	9.55092	7.79915	1.06185	2.35723	2.75209	2.57997	2.88769	2.60147	2.09647	2.20074	2.38407	3.6999	3.78697	4.23377	2.29068	1.77916	3.21145	2.49805	3.09193	3.25723	4.19762	2.67462	2.87838	0.816258	0.158088	normal	0.601675	0.219686	normal	0.233613	0.326739	normal	5.49291e-09	1.16788	up	--	--	Cellular Component: mitochondrial intermembrane space (GO:0005758);;	--	--	--	--	PRELI-like family	--	S	Function unknown
gene-LOC114120229	LOC114120229	LOC114120229	118.951	121.508	122.931	55.9479	98.6577	105.4	104.204	91.8557	99.4939	161.101	166.742	162.359	96.0229	101.434	91.5743	107.937	102.021	123.483	99.0995	117.393	120.357	83.3879	90.7396	85.9299	0.351782	0.253837	normal	0.313502	0.281402	normal	4.00511e-26	-1.1336	down	0.0633743	0.275621	normal	[C]	Energy production and conversion	Molecular Function: molecular_function (GO:0003674);; Molecular Function: catalytic activity (GO:0003824);; Molecular Function: NADH dehydrogenase activity (GO:0003954);; Cellular Component: cellular_component (GO:0005575);; Cellular Component: intracellular (GO:0005622);; Cellular Component: obsolete cell (GO:0005623);; Cellular Component: cytoplasm (GO:0005737);; Cellular Component: mitochondri…	K03936|1.3e-143|ags:114120229|K03936 NADH dehydrogenase (ubiquinone) Fe-S protein 3 [EC:7.1.1.2] | (RefSeq) NADH-ubiquinone oxidoreductase subunit 9	Oxidative phosphorylation (ko00190)	[C]	Energy production and conversion	Respiratory-chain NADH dehydrogenase, 30 Kd subunit	NADH dehydrogenase [ubiquinone] iron-sulfur protein 3, mitochondrial OS=Drosophila melanogaster OX=7227 GN=ND-30 PE=1 SV=1	C	Energy production and conversion
gene-LOC114120238	LOC114120238	LOC114120238	266.489	318.916	221.237	804.209	337.319	445.532	230.629	413.685	202.886	424.655	740.838	763.448	599.521	564.877	480.094	722.542	713.065	568.555	527.695	693.377	619.929	427.84	345.502	318.196	0.973252	-0.0405108	normal	0.00626525	1.20343	up	0.00285595	-1.06412	down	4.45357e-10	-1.07969	down	--	--	--	--	--	--	--	--	--	--	--
gene-LOC114120239	LOC114120239	LOC114120239	3.09229	3.60574	3.15944	0.898419	1.73531	1.84155	0.991438	1.26119	1.43184	2.28624	2.31689	1.63784	2.55288	2.10303	3.11121	1.50064	1.61012	1.76858	2.11874	1.15718	1.57755	1.25399	1.11694	1.21271	0.939288	0.0324546	normal	0.255291	0.465639	normal	5.19845e-12	-1.00709	down	0.0635165	0.307287	normal	[R]	General function prediction only	Biological Process: neurotransmitter uptake (GO:0001504);; Biological Process: regulation of neurotransmitter levels (GO:0001505);; Biological Process: synaptic transmission, dopaminergic (GO:0001963);; Molecular Function: molecular_function (GO:0003674);; Molecular Function: transporter activity (GO:0005215);; Molecular Function: dopamine:sodium symporter activity (GO:0005329);; Molecular Functi…	K05036|0.0e+00|ags:114120239|K05036 solute carrier family 6 (neurotransmitter transporter, dopamine) member 3 | (RefSeq) sodium-dependent dopamine transporter	--	[T]	Signal transduction mechanisms	Sodium:neurotransmitter symporter family	Sodium-dependent dopamine transporter OS=Drosophila melanogaster OX=7227 GN=DAT PE=1 SV=1	P	Inorganic ion transport and metabolism
gene-LOC114120243	LOC114120243	LOC114120243	3.52817	3.72937	2.92451	7.04531	5.1737	5.36035	3.92743	3.05066	3.56581	2.08398	1.97266	2.53907	4.76931	4.9495	4.11953	9.51784	10.5517	9.6816	5.27695	7.59879	6.52159	5.16446	7.07663	6.25494	0.501556	0.470658	normal	0.00319128	0.961546	normal	1.26529e-11	1.25513	up	0.014344	-0.490151	normal	[G]	Carbohydrate transport and metabolism	Cellular Component: integral component of membrane (GO:0016021);; Molecular Function: transmembrane transporter activity (GO:0022857);; Biological Process: transmembrane transport (GO:0055085);;	K14258|8.8e-48|mpha:105838940|K14258 facilitated trehalose transporter | (RefSeq) facilitated trehalose transporter Tret1 isoform X1	--	[R]	General function prediction only	Sugar (and other) transporter	Facilitated trehalose transporter Tret1-1 OS=Drosophila simulans OX=7240 GN=Tret1-1 PE=3 SV=2	U	Intracellular trafficking, secretion, and vesicular transport
gene-LOC114120246	LOC114120246	--	18.7354	17.527	22.7741	3.01616	6.63987	6.3442	6.82292	7.35713	7.47866	12.7251	12.1023	11.422	10.7375	7.25746	11.0889	4.17845	4.84031	4.86274	7.193	2.60471	4.32462	5.7069	5.33341	5.62244	0.333105	-0.283615	normal	0.265654	-0.561163	normal	3.35909e-43	-1.33295	down	1.7779e-10	0.981745	normal	--	--	Molecular Function: protein binding (GO:0005515);;	K22628|3.0e-19|gja:107105439|K22628 interleukin 16 | (RefSeq) IL16; interleukin 16	Cytokine-cytokine receptor interaction (ko04060)	[S]	Function unknown	PDZ domain	--	S	Function unknown
gene-LOC114120250	LOC114120250	LOC114120250	13.4528	15.3466	15.1872	8.9066	17.8832	17.517	23.145	18.4734	18.8568	12.4908	8.37964	9.63233	16.3336	16.7677	18.0965	15.899	15.279	17.6179	21.5993	21.6033	22.0593	24.236	29.1101	26.9669	0.897483	0.0489374	normal	0.431293	0.197617	normal	2.82763e-19	1.19297	up	0.0676553	-0.267033	normal	--	--	Biological Process: reproduction (GO:0000003);; Cellular Component: lytic vacuole (GO:0000323);; Biological Process: developmental process involved in reproduction (GO:0003006);; Molecular Function: protein binding (GO:0005515);; Cellular Component: cellular_component (GO:0005575);; Cellular Component: intracellular (GO:0005622);; Cellular Component: obsolete cell (GO:0005623);; Cellular Componen…	K14299|8.4e-205|ags:114120250|K14299 nucleoporin SEH1 | (RefSeq) nucleoporin SEH1-A	RNA transport (ko03013);; mTOR signaling pathway (ko04150)	[YU]	Nuclear structure;; Intracellular trafficking, secretion, and vesicular transport	WD domain, G-beta repeat	Nucleoporin seh1 OS=Drosophila melanogaster OX=7227 GN=Nup44A PE=1 SV=1	U	Intracellular trafficking, secretion, and vesicular transport
gene-LOC114120261	LOC114120261	LOC114120261	5.69247	6.80981	6.47218	2.26031	3.03928	3.29551	2.14847	2.29929	2.41513	3.63678	3.87794	3.84373	5.86566	6.04229	5.47788	4.88172	4.93198	4.76441	3.2752	3.94131	3.94701	2.08556	2.11084	2.23889	0.03881	0.607301	normal	0.00274753	0.788797	normal	1.30542e-15	-1.0362	down	0.706224	0.0699298	normal	--	--	--	--	--	--	--	--	--	--	--
gene-LOC114120271	LOC114120271	LOC114120271	1.87359	2.332	2.94074	0.472277	0.88773	0.900911	0.536885	0.786946	0.681656	0.652112	0.609257	0.645495	0.939464	0.733516	1.10221	0.687188	0.893655	0.778788	0.994115	0.603293	0.541429	0.701185	0.429625	0.603225	0.946984	-0.0398053	normal	0.774636	0.154732	normal	0.200144	-0.358392	normal	1.86602e-09	1.31723	up	--	--	--	--	--	--	--	Protein of unknown function (DUF3808)	--	S	Function unknown
gene-LOC114120280	LOC114120280	LOC114120280	738.886	744.91	559.589	1170.61	584.503	597.302	566.086	682.171	532.965	928.856	1259.68	1294.95	524.787	542.717	461.228	843.232	770.21	735.19	554.371	711.888	647.944	536.854	553.038	533.549	0.714239	-0.371534	normal	0.558907	0.1942	normal	5.99279e-14	-1.33529	down	0.0477496	0.367277	normal	--	--	Biological Process: mitotic cell cycle (GO:0000278);; Molecular Function: molecular_function (GO:0003674);; Molecular Function: catalytic activity (GO:0003824);; Molecular Function: cytochrome-c oxidase activity (GO:0004129);; Molecular Function: transporter activity (GO:0005215);; Cellular Component: cellular_component (GO:0005575);; Cellular Component: intracellular (GO:0005622);; Cellular Comp…	K02263|2.4e-108|ags:114120280|K02263 cytochrome c oxidase subunit 4 | (RefSeq) cytochrome c oxidase subunit 4 isoform 1, mitochondrial-like	Oxidative phosphorylation (ko00190)	[C]	Energy production and conversion	Cytochrome c oxidase subunit IV	--	C	Energy production and conversion
gene-LOC114120291	LOC114120291	LOC100163556	36.0864	36.1461	38.5307	36.8332	46.5816	39.375	63.4038	50.583	61.0268	36.1986	26.6158	27.4759	54.192	61.2192	53.0604	55.5598	51.1649	55.975	59.6917	62.53	59.7743	73.2462	85.1251	82.661	0.66458	0.220986	normal	0.554713	0.146388	normal	5.96008e-28	1.21108	up	1.4055e-05	-0.661539	normal	--	--	Biological Process: mRNA processing (GO:0006397);; Biological Process: RNA splicing (GO:0008380);; Cellular Component: small nuclear ribonucleoprotein complex (GO:0030532);;	K11096|9.5e-63|ags:114120291|K11096 small nuclear ribonucleoprotein D2 | (RefSeq) small nuclear ribonucleoprotein Sm D2-like	Spliceosome (ko03040)	[A]	RNA processing and modification	LSM domain	Probable small nuclear ribonucleoprotein Sm D2 OS=Drosophila melanogaster OX=7227 GN=SmD2 PE=1 SV=1	A	RNA processing and modification
gene-LOC114120292	LOC114120292	LOC114120292	8.29193	9.63564	9.735	1.90895	4.5477	4.38776	2.73366	3.87993	3.2681	6.78421	6.21007	5.54758	7.10984	5.39592	7.98847	3.15154	4.1108	3.24005	4.49975	2.17875	3.1306	3.11068	3.16565	3.47208	0.81698	-0.109384	normal	0.919653	0.0484228	normal	2.67766e-33	-1.13839	down	0.00784905	0.39472	normal	[R]	General function prediction only	Molecular Function: symporter activity (GO:0015293);; Cellular Component: integral component of membrane (GO:0016021);;	K05048|0.0e+00|ags:114120292|K05048 solute carrier family 6 (neurotransmitter transporter, amino acid/orphan) member 15/16/17/18/20 | (RefSeq) sodium- and chloride-dependent transporter XTRP3-like	--	[T]	Signal transduction mechanisms	Sodium:neurotransmitter symporter family	Sodium- and chloride-dependent betaine transporter OS=Caenorhabditis elegans OX=6239 GN=snf-3 PE=1 SV=1	P	Inorganic ion transport and metabolism
gene-LOC114120296	LOC114120296	LOC114120296	20.5752	22.641	21.1693	12.7776	30.8228	23.7851	45.5346	32.4999	33.1829	19.5949	13.1719	12.8996	23.4162	18.2342	26.5216	18.8515	20.3944	22.844	42.9026	26.4496	28.652	43.1628	50.5051	51.1682	0.574318	-0.194476	normal	0.759178	-0.111387	normal	2.30774e-29	1.46687	up	0.456461	-0.117953	normal	--	--	Molecular Function: nucleic acid binding (GO:0003676);; Molecular Function: DNA binding (GO:0003677);; Cellular Component: nucleus (GO:0005634);; Biological Process: DNA replication (GO:0006260);;	K07466|0.0e+00|ags:114120296|K07466 replication factor A1 | (RefSeq) replication protein A 70 kDa DNA-binding subunit-like	DNA replication (ko03030);; Nucleotide excision repair (ko03420);; Mismatch repair (ko03430);; Homologous recombination (ko03440);; Fanconi anemia pathway (ko03460)	[L]	Replication, recombination and repair	Replication factor-A C terminal domain	Replication protein A 70 kDa DNA-binding subunit OS=Drosophila melanogaster OX=7227 GN=RpA-70 PE=1 SV=1	L	Replication, recombination and repair
gene-LOC114120298	LOC114120298	LOC114120298	4.97208	5.00577	5.15667	1.01751	2.60365	2.75892	3.13288	3.43262	3.61682	6.51058	6.05772	5.17606	4.56426	2.95945	4.56481	2.18891	2.26918	1.93093	3.36148	1.52269	2.29742	3.18296	3.18682	3.25975	0.93462	-0.0485043	normal	0.303141	-0.43819	normal	4.49661e-25	-1.09076	down	0.104747	0.289491	normal	[T]	Signal transduction mechanisms	Molecular Function: protein kinase activity (GO:0004672);; Molecular Function: ATP binding (GO:0005524);; Biological Process: protein phosphorylation (GO:0006468);;	K13304|5.9e-220|ags:114120298|K13304 serum/glucocorticoid-regulated kinase 3 [EC:2.7.11.1] | (RefSeq) serine/threonine-protein kinase Sgk2-like	FoxO signaling pathway (ko04068)	[RT]	General function prediction only;; Signal transduction mechanisms	Protein kinase domain	Serine/threonine-protein kinase sgk-1 OS=Caenorhabditis elegans OX=6239 GN=sgk-1 PE=1 SV=1	T	Signal transduction mechanisms
gene-LOC114120300	LOC114120300	--	25.3053	28.782	32.6391	6.83442	10.0187	10.3933	11.1557	11.3201	10.9967	26.2055	31.1018	29.1674	15.9843	16.975	17.7337	12.0829	13.5667	12.5434	10.5943	13.9052	11.9902	7.94454	7.51156	6.29619	0.252813	0.348007	normal	0.469284	0.218122	normal	1.76861e-46	-2.21328	down	4.30411e-08	0.721557	normal	--	--	--	K22909|8.4e-18|nvl:108563391|K22909 zinc finger CCCH domain-containing protein 13 | (RefSeq) uncharacterized protein LOC108563391	--	--	--	--	--	--	--
gene-LOC114120305	LOC114120305	LOC114120305	26.7347	26.1881	31.8263	26.3773	19.9992	25.0542	16.3966	24.3571	19.6234	48.8546	45.3939	44.7101	31.676	30.5207	25.9591	23.3345	33.0344	23.9325	20.2368	25.8775	22.6393	18.1221	19.9007	19.5569	0.924019	-0.0882573	normal	0.451277	0.276222	normal	4.78581e-63	-1.48479	down	0.532475	-0.115211	normal	--	--	--	--	--	--	--	--	--	--	--
gene-LOC114120323	LOC114120323	LOC114120323	5.37651	5.80096	6.39284	3.87278	6.97661	6.65316	8.29861	7.39068	8.59965	5.4957	3.77655	3.2484	7.21174	7.46698	8.05203	4.49104	4.9853	4.83224	6.90754	5.61189	6.91339	11.1958	10.3837	10.2912	0.118829	-0.38254	normal	0.326549	-0.240794	normal	1.30261e-14	1.08513	up	0.00475195	-0.425231	normal	[H]	Coenzyme transport and metabolism	Biological Process: biological_process (GO:0008150);; Biological Process: biosynthetic process (GO:0009058);; Biological Process: regulation of biosynthetic process (GO:0009889);; Biological Process: positive regulation of biosynthetic process (GO:0009891);; Biological Process: positive regulation of metabolic process (GO:0009893);; Biological Process: regulation of macromolecule biosynthetic pro…	K00654|1.1e-265|ags:114120323|K00654 serine palmitoyltransferase [EC:2.3.1.50] | (RefSeq) serine palmitoyltransferase 1 isoform X1	Sphingolipid metabolism (ko00600)	[O]	Posttranslational modification, protein turnover, chaperones	Aminotransferase class I and II	Serine palmitoyltransferase 1 OS=Caenorhabditis elegans OX=6239 GN=sptl-1 PE=3 SV=1	O	Posttranslational modification, protein turnover, chaperones
gene-LOC114120325	LOC114120325	--	3309.43	3049.15	2164.53	38.8541	19.6237	21.1674	24.9878	30.2382	22.1076	349.837	365.375	436.275	21.1535	20.6322	17.9927	39.0023	36.766	35.9331	23.7327	29.0892	28.5805	18.2372	17.9828	16.9047	0.915796	0.126729	normal	0.642344	0.161715	normal	4.95378e-214	-4.66406	down	0	7.10851	up	--	--	Biological Process: regionalization (GO:0003002);; Molecular Function: molecular_function (GO:0003674);; Molecular Function: transporter activity (GO:0005215);; Cellular Component: cellular_component (GO:0005575);; Cellular Component: intracellular (GO:0005622);; Cellular Component: obsolete cell (GO:0005623);; Cellular Component: cytoplasm (GO:0005737);; Cellular Component: mitochondrion (GO:000…	K15102|9.1e-193|ags:114120325|K15102 solute carrier family 25 (mitochondrial phosphate transporter), member 3 | (RefSeq) phosphate carrier protein, mitochondrial-like	--	[C]	Energy production and conversion	Mitochondrial carrier protein	Phosphate carrier protein, mitochondrial OS=Choristoneura fumiferana OX=7141 PE=2 SV=1	C	Energy production and conversion
gene-LOC114120341	LOC114120341	LOC114120341	8.82158	9.25981	7.78984	12.2204	5.29972	5.13509	6.2721	4.51546	4.26159	3.92613	5.22769	5.33233	12.3065	11.868	12.6765	9.85922	13.484	10.2429	7.89905	12.7654	10.6191	8.07481	10.3749	8.70145	0.903621	0.161624	normal	0.00229814	1.15796	up	0.000724502	0.676154	normal	0.000192352	-0.555106	normal	--	--	--	K12377|1.9e-190|ags:114120341|K12377 torso-like protein | (RefSeq) torso-like protein	MAPK signaling pathway - fly (ko04013)	--	--	--	Torso-like protein OS=Drosophila melanogaster OX=7227 GN=tsl PE=1 SV=2	--	--
gene-LOC114120346	LOC114120346	LOC114120346	3.05415	3.47535	3.26026	1.74683	3.69571	3.18395	5.43323	4.84255	4.19047	2.92056	1.89736	1.83678	3.53979	2.51657	3.72173	2.64256	2.90711	2.59401	5.79089	2.64464	3.19823	6.03711	6.04707	6.74944	0.646426	-0.163598	normal	0.369097	-0.384284	normal	1.87153e-23	1.30259	up	0.776494	-0.059623	normal	[L]	Replication, recombination and repair	Molecular Function: DNA binding (GO:0003677);; Molecular Function: DNA helicase activity (GO:0003678);; Molecular Function: ATP binding (GO:0005524);; Cellular Component: nucleus (GO:0005634);; Biological Process: nucleobase-containing compound metabolic process (GO:0006139);;	K15362|0.0e+00|ags:114120346|K15362 fanconi anemia group J protein [EC:3.6.4.12] | (RefSeq) Fanconi anemia group J protein homolog	Homologous recombination (ko03440);; Fanconi anemia pathway (ko03460)	[L]	Replication, recombination and repair	Helicase C-terminal domain	Regulator of telomere elongation helicase 1 homolog OS=Drosophila pseudoobscura pseudoobscura OX=46245 GN=GA17940 PE=3 SV=2	L	Replication, recombination and repair
gene-LOC114120348	LOC114120348	LOC114120348	6.28699	6.46962	6.16921	1.30122	2.72245	2.99364	2.21012	2.72439	2.25332	6.1059	4.79414	3.95711	4.32404	2.94904	4.91731	2.29857	2.93326	2.12366	3.88823	0.785489	1.82888	2.32115	1.9406	2.29362	0.982347	0.0128747	normal	0.885825	-0.110922	normal	6.88072e-24	-1.37451	down	0.000345062	0.59873	normal	[O]	Posttranslational modification, protein turnover, chaperones	Molecular Function: molecular_function (GO:0003674);; Molecular Function: catalytic activity (GO:0003824);; Molecular Function: metalloendopeptidase activity (GO:0004222);; Cellular Component: cellular_component (GO:0005575);; Biological Process: proteolysis (GO:0006508);; Biological Process: nitrogen compound metabolic process (GO:0006807);; Biological Process: biological_process (GO:0008150);; …	K08635|0.0e+00|ags:114120348|K08635 neprilysin [EC:3.4.24.11] | (RefSeq) neprilysin-1-like	--	[E]	Amino acid transport and metabolism	Peptidase family M13	Neprilysin-1 OS=Drosophila melanogaster OX=7227 GN=Nep1 PE=2 SV=2	E	Amino acid transport and metabolism
gene-LOC114120356	LOC114120356	LOC114120356	4.1886	4.29796	5.12402	2.74955	6.6617	4.97053	8.90839	7.71011	6.47975	4.33564	2.69977	3.1637	5.53586	5.45688	6.28072	6.53303	6.29081	8.1006	7.34038	7.99774	7.81323	9.03871	10.0662	10.2698	0.171735	0.459334	normal	0.782898	0.0902054	normal	7.00741e-20	1.32033	up	0.019646	-0.391981	normal	--	--	Cellular Component: cellular_component (GO:0005575);; Cellular Component: intracellular (GO:0005622);; Cellular Component: obsolete cell (GO:0005623);; Cellular Component: nucleus (GO:0005634);; Cellular Component: nuclear envelope (GO:0005635);; Cellular Component: endomembrane system (GO:0012505);; Cellular Component: organelle envelope (GO:0031967);; Cellular Component: envelope (GO:0031975);;…	--	--	[S]	Function unknown	NEMP family	--	S	Function unknown
gene-LOC114120357	LOC114120357	LOC114120357	0.421921	0.403388	0.36992	0.046825	0.227355	0.167905	0.197521	0.19114	0.168299	0.533526	0.513965	0.449958	0.401241	0.354294	0.487504	0.204114	0.15864	0.146755	0.28439	0.072862	0.193639	0.23246	0.148355	0.271883	--	--	--	0.958	0.0446417	normal	6.91125e-09	-1.41276	down	0.767138	-0.0913253	normal	--	--	--	--	--	--	--	REJ domain	--	--	--
gene-LOC114120375	LOC114120375	LOC113560556	4.91437	4.66715	4.76386	1.78853	3.36182	3.31141	2.84746	2.88594	3.09822	3.99837	4.10999	3.98518	3.91497	3.15924	3.84681	2.99906	3.03814	3.31839	2.81826	1.74248	2.27789	2.16365	2.07772	2.35477	0.899339	0.0453695	normal	0.313716	-0.296401	normal	7.79757e-23	-1.09312	down	0.0113374	0.351125	normal	--	--	Molecular Function: mRNA 3'-UTR binding (GO:0003730);; Molecular Function: translation regulator activity (GO:0045182);;	K02602|0.0e+00|api:100165826|K02602 cytoplasmic polyadenylation element-binding protein | (RefSeq) cytoplasmic polyadenylation element-binding protein 2 isoform X1	Dorso-ventral axis formation (ko04320)	[J]	Translation, ribosomal structure and biogenesis	RNA recognition motif	Translational regulator orb2 OS=Drosophila melanogaster OX=7227 GN=orb2 PE=1 SV=1	A	RNA processing and modification
gene-LOC114120385	LOC114120385	LOC114120385	5.60862	5.67469	4.70867	1.2496	3.2632	3.52672	2.35337	3.32262	2.56901	3.65822	3.25599	2.81827	4.96504	4.19525	4.58383	3.98186	2.46273	4.37606	3.23068	1.83753	2.83531	1.59232	2.02515	1.89257	0.527563	0.36212	normal	0.98312	0.0117147	normal	1.44275e-05	-1.01424	down	0.492178	0.176894	normal	--	--	--	--	--	--	--	--	--	--	--
gene-LOC114120390	LOC114120390	--	0.832203	1.1289	0.925183	0.201568	0.337806	0.362319	0.135843	0.370454	0.378423	0.756161	1.0263	0.857484	0.874488	0.839442	1.21802	0.515054	0.464079	0.474464	0.629776	0.250402	0.249055	0.312058	0.306775	0.50126	0.179133	0.58047	normal	0.62813	0.392364	normal	5.868e-08	-1.46288	down	0.826438	-0.0638425	normal	--	--	--	--	--	[S]	Function unknown	Uncharacterised conserved protein (DUF2371)	--	S	Function unknown
gene-LOC114120401	LOC114120401	LOC114120401	131.385	122.923	149.04	23.4972	47.7341	48.2893	44.2412	45.7832	48.5284	45.7116	39.9311	34.4709	59.997	43.5143	54.1193	36.0224	33.5127	30.9273	51.9547	13.4168	24.7214	40.5019	31.8723	40.4378	0.247625	-0.336304	normal	0.331691	-0.585551	normal	0.0113783	-0.305837	normal	5.37491e-24	1.30574	up	--	--	--	K15728|0.0e+00|ags:114120401|K15728 phosphatidate phosphatase LPIN [EC:3.1.3.4] | (RefSeq) phosphatidate phosphatase LPIN3 isoform X1	Glycerolipid metabolism (ko00561);; Glycerophospholipid metabolism (ko00564);; mTOR signaling pathway (ko04150)	[NI]	Cell motility;; Lipid transport and metabolism	LNS2 (Lipin/Ned1/Smp2)	--	--	--
gene-LOC114120403	LOC114120403	LOC114120403	6.99549	8.01242	8.87703	35.0247	91.5301	91.1343	65.9075	57.5966	48.2582	6.66727	5.0959	4.10582	7.05066	7.00304	9.62215	16.8008	17.0744	13.3829	19.0267	9.51584	15.8379	10.8272	9.83432	11.3599	2.61263e-19	-2.24383	down	4.97509e-10	-1.88752	down	7.99824e-10	0.810598	normal	0.884877	-0.0286891	normal	[Q]	Secondary metabolites biosynthesis, transport and catabolism	Molecular Function: molecular_function (GO:0003674);; Molecular Function: catalytic activity (GO:0003824);; Molecular Function: peroxidase activity (GO:0004601);; Biological Process: biological_process (GO:0008150);; Biological Process: metabolic process (GO:0008152);; Biological Process: response to toxic substance (GO:0009636);; Biological Process: cellular process (GO:0009987);; Molecular Func…	K19511|0.0e+00|ags:114120403|K19511 peroxidase [EC:1.11.1.7] | (RefSeq) peroxidase-like	--	[R]	General function prediction only	Animal haem peroxidase	Peroxidase mlt-7 OS=Caenorhabditis elegans OX=6239 GN=mlt-7 PE=1 SV=1	S	Function unknown
gene-LOC114120405	LOC114120405	LOC114120405	0.722425	0.735811	1.044	3.84378	8.57368	8.08943	6.63044	6.24561	3.82624	0.502894	0.412898	0.330899	0.947783	1.04666	1.20124	1.20318	1.47065	1.10712	1.01846	0.543947	1.16965	0.284883	0.268686	0.391752	6.89056e-31	-2.48397	down	1.02623e-10	-2.51567	down	0.0407137	-0.61681	normal	0.125986	-0.400521	normal	[G]	Carbohydrate transport and metabolism	Molecular Function: beta-galactosidase activity (GO:0004565);; Biological Process: carbohydrate metabolic process (GO:0005975);;	K12309|0.0e+00|api:100160040|K12309 beta-galactosidase [EC:3.2.1.23] | (RefSeq) beta-galactosidase	Galactose metabolism (ko00052);; Other glycan degradation (ko00511);; Glycosaminoglycan degradation (ko00531);; Sphingolipid metabolism (ko00600);; Glycosphingolipid biosynthesis - ganglio series (ko00604);; Lysosome (ko04142)	[G]	Carbohydrate transport and metabolism	Glycosyl hydrolases family 35	Beta-galactosidase 1 OS=Dictyostelium discoideum OX=44689 GN=glb1 PE=3 SV=1	G	Carbohydrate transport and metabolism
gene-LOC114120410	LOC114120410	LOC114120410	93.41	106.185	108.008	155.471	114.21	114.059	172.31	139.996	138.271	107.209	81.2336	91.617	198.124	208.606	190.172	151.336	172.571	164.782	159.324	191.224	168.708	227.561	236.676	233.356	0.951969	0.0588685	normal	0.322114	0.295911	normal	3.80831e-32	1.10941	up	1.56845e-14	-1.01251	down	--	--	Biological Process: RNA splicing, via transesterification reactions (GO:0000375);; Biological Process: RNA splicing, via transesterification reactions with bulged adenosine as nucleophile (GO:0000377);; Biological Process: mRNA splicing, via spliceosome (GO:0000398);; Cellular Component: DNA-directed RNA polymerase complex (GO:0000428);; Biological Process: eye development (GO:0001654);; Molecula…	K13098|8.9e-146|ags:114120410|K13098 RNA-binding protein FUS | (RefSeq) RNA-binding protein cabeza-like isoform X1	RNA transport (ko03013);; mRNA surveillance pathway (ko03015);; Spliceosome (ko03040)	[R]	General function prediction only	RNA recognition motif. (a.k.a. RRM, RBD, or RNP domain)	RNA-binding protein cabeza OS=Drosophila melanogaster OX=7227 GN=caz PE=2 SV=2	A	RNA processing and modification
gene-LOC114120411	LOC114120411	LOC114120411	2.09924	2.0177	1.80105	0.517469	1.01943	1.35448	0.830692	0.65822	0.911199	1.73667	1.70129	1.90432	2.65168	1.27657	2.25146	1.40778	1.13019	2.02842	0.954942	1.32923	1.0849	0.879744	1.26445	0.852427	0.264532	0.592927	normal	0.344808	0.522086	normal	0.000163039	-1.03257	down	0.800011	-0.0892419	normal	--	--	--	--	--	--	--	--	--	--	--
gene-LOC114120421	LOC114120421	LOC114120421	39.4424	44.6409	55.8668	25.4029	50.866	45.1302	66.9922	50.1613	66.5626	48.485	36.3921	34.6198	59.8128	66.0667	69.9383	38.8178	46.5588	46.0916	62.0128	60.9202	61.6588	86.8626	99.7047	98.5823	0.964802	0.0170511	normal	0.715312	0.0962081	normal	1.0792e-23	1.05228	up	0.000326196	-0.539316	normal	--	--	Biological Process: reproduction (GO:0000003);; Biological Process: embryonic axis specification (GO:0000578);; Biological Process: regionalization (GO:0003002);; Biological Process: developmental process involved in reproduction (GO:0003006);; Molecular Function: molecular_function (GO:0003674);; Molecular Function: nucleic acid binding (GO:0003676);; Molecular Function: RNA binding (GO:0003723)…	K12898|6.1e-241|ags:114120421|K12898 heterogeneous nuclear ribonucleoprotein F/H | (RefSeq) heterogeneous nuclear ribonucleoprotein F-like	--	[A]	RNA processing and modification	RNA recognition motif. (a.k.a. RRM, RBD, or RNP domain)	RNA-binding protein fusilli OS=Drosophila melanogaster OX=7227 GN=fus PE=2 SV=1	A	RNA processing and modification
gene-LOC114120424	LOC114120424	LOC114120424	53.4552	55.6133	50.0887	36.031	25.1841	22.0659	23.0938	22.4204	22.5115	24.2271	21.9778	25.2911	24.2416	25.1557	22.2127	22.6259	26.9329	21.3489	18.3927	22.2513	22.7785	16.9538	18.8575	19.0215	0.481594	-0.543731	normal	0.977171	-0.00951539	normal	3.74188e-07	-0.602285	normal	8.63973e-15	1.09792	up	--	--	Cellular Component: integral component of membrane (GO:0016021);; Molecular Function: transmembrane transporter activity (GO:0022857);;	K20840|3.9e-259|ags:114120424|K20840 MFS transporter, PCFT/HCP family, solute carrier family 46, member 3 | (RefSeq) hippocampus abundant transcript 1 protein-like	--	[R]	General function prediction only	Major Facilitator Superfamily	--	S	Function unknown
gene-LOC114120431	LOC114120431	LOC114120431	24.6352	20.705	31.8218	3.24353	6.56111	7.63873	5.15614	6.17146	7.30697	10.9784	11.1798	8.9933	7.34148	6.17894	7.79974	4.14428	4.92424	4.25917	5.12755	4.63582	6.02733	4.10646	3.16133	4.43409	0.157854	-0.464534	normal	0.650576	-0.15422	normal	1.65058e-27	-1.62745	down	2.83604e-30	1.80799	up	--	--	Molecular Function: molecular_function (GO:0003674);; Molecular Function: transmembrane signaling receptor activity (GO:0004888);; Molecular Function: G protein-coupled receptor activity (GO:0004930);; Cellular Component: cellular_component (GO:0005575);; Biological Process: cell communication (GO:0007154);; Biological Process: signal transduction (GO:0007165);; Biological Process: G protein-coup…	K04255|3.1e-218|ags:114120431|K04255 r-opsin | (RefSeq) opsin, ultraviolet-sensitive-like	--	[R]	General function prediction only	7 transmembrane receptor (rhodopsin family)	Opsin, ultraviolet-sensitive OS=Apis mellifera OX=7460 GN=UVOP PE=1 SV=1	S	Function unknown
gene-LOC114120438	LOC114120438	LOC107169030	75.9524	76.1989	70.702	193.713	94.8059	83.8563	116.456	111.643	104.485	65.743	60.3274	65.3194	119.918	122.675	107.916	150.131	134.758	134.049	116.159	146.587	127.097	161.831	172.084	156.175	0.855924	-0.217867	normal	0.288303	0.321951	normal	1.36009e-26	1.14053	up	1.66559e-06	-0.70671	normal	--	--	Biological Process: reproduction (GO:0000003);; Cellular Component: commitment complex (GO:0000243);; Biological Process: spliceosomal complex assembly (GO:0000245);; Biological Process: RNA splicing, via transesterification reactions (GO:0000375);; Biological Process: RNA splicing, via transesterification reactions with bulged adenosine as nucleophile (GO:0000377);; Biological Process: spliceoso…	K11088|1.6e-63|ags:114120438|K11088 small nuclear ribonucleoprotein D3 | (RefSeq) small nuclear ribonucleoprotein Sm D3	Spliceosome (ko03040)	[A]	RNA processing and modification	LSM domain	Small nuclear ribonucleoprotein Sm D3 OS=Drosophila melanogaster OX=7227 GN=SmD3 PE=1 SV=1	A	RNA processing and modification
gene-LOC114120439	LOC114120439	LOC114120439	10.0178	10.8951	10.2573	6.28406	13.2045	10.241	17.4712	13.0384	14.5167	8.20587	6.1119	6.11638	9.49216	7.85438	10.1247	8.85008	8.71503	11.2953	17.7213	10.592	11.3918	17.7792	19.0973	20.4715	0.722812	-0.142733	normal	0.758944	-0.110398	normal	1.22879e-32	1.28167	up	0.384637	0.140298	normal	[L]	Replication, recombination and repair	Cellular Component: nuclear chromosome (GO:0000228);; Cellular Component: DNA-directed RNA polymerase complex (GO:0000428);; Molecular Function: molecular_function (GO:0003674);; Molecular Function: nucleic acid binding (GO:0003676);; Molecular Function: DNA binding (GO:0003677);; Molecular Function: single-stranded DNA binding (GO:0003697);; Molecular Function: catalytic activity (GO:0003824);; …	K02684|8.9e-243|ags:114120439|K02684 DNA primase small subunit [EC:2.7.7.102] | (RefSeq) DNA primase small subunit	DNA replication (ko03030)	[L]	Replication, recombination and repair	DNA primase small subunit	DNA primase small subunit OS=Drosophila melanogaster OX=7227 GN=DNApol-alpha50 PE=1 SV=2	L	Replication, recombination and repair
gene-LOC114120442	LOC114120442	--	2.5488	2.62773	3.46234	0.707841	1.32788	1.46945	1.25244	1.39536	1.57535	1.29927	1.29559	1.25961	0.732619	0.6091	0.919926	0.668873	0.810213	0.930769	0.680128	0.763743	0.831259	0.614138	0.65748	0.624798	0.0454322	-0.635105	normal	0.012749	-0.803914	normal	1.06299e-12	-1.23653	down	4.46077e-24	1.88397	up	--	--	Molecular Function: molecular_function (GO:0003674);; Molecular Function: transmembrane signaling receptor activity (GO:0004888);; Molecular Function: G protein-coupled receptor activity (GO:0004930);; Cellular Component: cellular_component (GO:0005575);; Biological Process: cell communication (GO:0007154);; Biological Process: signal transduction (GO:0007165);; Biological Process: G protein-coup…	K04255|1.5e-212|ags:114120442|K04255 r-opsin | (RefSeq) LOW QUALITY PROTEIN: opsin, ultraviolet-sensitive-like	--	[R]	General function prediction only	7 transmembrane receptor (rhodopsin family)	Opsin, ultraviolet-sensitive OS=Apis mellifera OX=7460 GN=UVOP PE=1 SV=1	S	Function unknown
gene-LOC114120444	LOC114120444	LOC114120444	0.458416	0.44269	0.333876	1.43826	2.80656	2.29344	2.54708	1.59219	1.58913	0.943208	0.852659	0.731267	0.905161	0.536362	0.944556	1.00575	0.744246	0.670514	1.45297	0.800097	1.06887	0.794328	0.912704	0.861112	6.59185e-08	-1.532	down	0.117334	-0.711049	normal	0.309505	-0.19083	normal	0.000459485	-0.973952	normal	[R]	General function prediction only	--	K19511|0.0e+00|ags:114120444|K19511 peroxidase [EC:1.11.1.7] | (RefSeq) peroxidase-like	--	[R]	General function prediction only	Animal haem peroxidase	Chorion peroxidase OS=Aedes aegypti OX=7159 GN=pxt PE=1 SV=3	S	Function unknown
gene-LOC114120445	LOC114120445	LOC114120445	0.813721	0.777665	1.05581	8.99504	19.7778	19.4586	9.92754	8.45935	10.008	0.935766	0.899436	0.639799	1.7201	1.76001	1.93627	2.64257	3.08532	2.18683	2.33196	1.83466	2.86143	1.6214	1.12703	1.28138	4.82808e-33	-2.67614	down	8.84387e-16	-1.9088	down	0.0398298	0.481103	normal	1.99656e-06	-1.05082	down	[Q]	Secondary metabolites biosynthesis, transport and catabolism	--	K19511|0.0e+00|ags:114120445|K19511 peroxidase [EC:1.11.1.7] | (RefSeq) peroxidase-like	--	[R]	General function prediction only	Animal haem peroxidase	Chorion peroxidase OS=Aedes aegypti OX=7159 GN=pxt PE=1 SV=3	C	Energy production and conversion
gene-LOC114120447	LOC114120447	LOC114120447	30.1464	34.1377	32.685	3.2908	4.96261	5.71656	5.66385	5.45794	5.29507	16.872	15.6006	14.7783	10.5292	10.1782	10.2101	5.66905	6.31483	6.30747	7.16729	6.13174	6.348	7.05649	7.4286	6.72042	0.426531	0.260496	normal	0.115782	0.350293	normal	7.62318e-47	-1.35528	down	4.20674e-39	1.6094	up	--	--	Cellular Component: integral component of membrane (GO:0016021);; Biological Process: transmembrane transport (GO:0055085);;	K20840|1.0e-280|ags:114120447|K20840 MFS transporter, PCFT/HCP family, solute carrier family 46, member 3 | (RefSeq) uncharacterized protein LOC114120447	--	[R]	General function prediction only	Major Facilitator Superfamily	--	S	Function unknown
gene-LOC114120456	LOC114120456	LOC114120456	207.861	226.541	201.135	47.5276	92.8191	104.485	88.9562	83.0029	97.2845	97.4059	91.7617	82.972	94.7643	98.4242	104.022	73.1108	77.4393	80.3966	89.4283	92.5739	94.6045	84.3221	77.1823	79.8095	0.585032	-0.167492	normal	0.565332	0.127755	normal	3.44952e-06	-0.385809	normal	1.16415e-17	1.0491	up	--	--	--	--	--	--	--	Protein of unknown function (DUF1397)	27 kDa hemolymph protein OS=Galleria mellonella OX=7137 PE=1 SV=1	S	Function unknown
gene-LOC114120459	LOC114120459	--	5.64152	5.95761	4.97477	2.69045	6.93056	4.47556	9.50538	7.3558	7.19958	5.5344	3.79994	3.51337	5.83174	4.34561	6.70221	5.01434	5.0386	4.27821	11.0375	2.32036	4.26992	10.4384	11.7121	12.5246	0.936403	-0.0464453	normal	0.549088	-0.411749	normal	1.55932e-20	1.23297	up	0.771725	-0.0580039	normal	--	--	--	K14303|0.0e+00|api:100168849|K14303 nuclear pore complex protein Nup160 | (RefSeq) nuclear pore complex protein Nup160	RNA transport (ko03013)	--	--	Nucleoporin Nup120/160	--	--	--
gene-LOC114120461	LOC114120461	--	0.099309	0.087747	0.101877	0.018923	0.0229	0.012601	0.032132	0.03986	0.013951	0.12844	0.081492	0.093913	0.089688	0.054605	0.088222	0.026996	0.038865	0.025969	0.044965	0	0.028834	0.036456	0.031798	0.044603	--	--	--	--	--	--	4.06276e-08	-1.61964	down	0.413906	0.282149	normal	--	--	Molecular Function: microtubule motor activity (GO:0003777);; Molecular Function: ATP binding (GO:0005524);; Biological Process: microtubule-based movement (GO:0007018);; Cellular Component: dynein complex (GO:0030286);;	K10408|0.0e+00|ags:114120461|K10408 dynein heavy chain, axonemal | (RefSeq) dynein heavy chain 10, axonemal-like	--	[Z]	Cytoskeleton	Hydrolytic ATP binding site of dynein motor region	Dynein beta chain, ciliary OS=Tripneustes gratilla OX=7673 PE=1 SV=1	Z	Cytoskeleton
gene-LOC114120466	LOC114120466	LOC114120466	2.67657	3.08079	3.09955	0.584661	1.24973	1.11749	0.852975	1.09889	1.1141	1.55474	1.78041	1.65413	2.0825	1.6264	2.45857	0.817578	1.24504	1.14058	1.3793	0.820261	1.23925	0.898354	0.711773	0.928985	0.964943	0.0275436	normal	0.620752	0.202482	normal	3.90476e-08	-1.16287	down	0.0204774	0.466341	normal	--	--	Molecular Function: peptide receptor activity (GO:0001653);; Molecular Function: molecular_function (GO:0003674);; Molecular Function: transmembrane signaling receptor activity (GO:0004888);; Molecular Function: G protein-coupled receptor activity (GO:0004930);; Molecular Function: calcitonin receptor activity (GO:0004948);; Cellular Component: cellular_component (GO:0005575);; Cellular Component…	K04578|6.5e-263|ags:114120466|K04578 corticotropin releasing hormone receptor 1 | (RefSeq) diuretic hormone receptor-like isoform X1	Neuroactive ligand-receptor interaction (ko04080)	[T]	Signal transduction mechanisms	7 transmembrane receptor (Secretin family)	Diuretic hormone receptor OS=Acheta domesticus OX=6997 PE=2 SV=1	T	Signal transduction mechanisms
gene-LOC114120472	LOC114120472	LOC114120472	5.98265	5.50187	5.4206	0.255048	0.329582	0.263642	0.662121	0.614115	0.338031	3.2988	4.22555	3.18972	8.43922	7.72346	10.4226	10.382	14.3641	15.7981	13.4024	14.3365	11.9619	10.7817	10.6599	10.4853	4.5934e-76	5.39416	up	1.69893e-54	4.68878	up	7.88046e-20	1.34672	up	1.12499e-06	-0.690493	normal	[R]	General function prediction only	--	K19511|0.0e+00|ags:114120472|K19511 peroxidase [EC:1.11.1.7] | (RefSeq) LOW QUALITY PROTEIN: peroxidase-like	--	[R]	General function prediction only	Animal haem peroxidase	Chorion peroxidase OS=Aedes aegypti OX=7159 GN=pxt PE=1 SV=3	S	Function unknown
gene-LOC114120482	LOC114120482	LOC114120482	1.31128	0.867917	1.15131	0.209744	0.439665	0.368213	0.421721	0.360014	0.380106	1.05332	0.937871	0.913355	0.776754	0.733539	0.880684	0.461552	0.276934	0.387304	0.423308	0.282806	0.376597	0.51362	0.302033	0.462969	0.983997	0.0161538	normal	0.913089	-0.0619242	normal	2.24262e-07	-1.28349	down	0.087504	0.456597	normal	--	--	Cellular Component: cellular_component (GO:0005575);; Cellular Component: obsolete cell (GO:0005623);; Cellular Component: cilium (GO:0005929);; Biological Process: organelle organization (GO:0006996);; Biological Process: biological_process (GO:0008150);; Biological Process: cellular process (GO:0009987);; Biological Process: cellular component organization (GO:0016043);; Biological Process: cel…	K19685|6.6e-310|ags:114120482|K19685 intraflagellar transport protein 56 | (RefSeq) intraflagellar transport protein 56 isoform X1	--	[S]	Function unknown	Tetratricopeptide repeat	Intraflagellar transport protein 56 homolog OS=Trypanosoma brucei brucei (strain 927/4 GUTat10.1) OX=185431 GN=PIFTC3 PE=1 SV=1	S	Function unknown
gene-LOC114120491	LOC114120491	LOC114120491	4.42061	4.61095	4.2138	2.13258	5.26844	3.48631	6.92509	5.93797	5.66577	4.25577	3.25707	3.01759	4.48986	3.03862	5.18555	2.97494	3.33315	2.5556	7.0312	1.76682	3.42393	8.87015	8.68316	9.73766	0.357615	-0.373066	normal	0.365431	-0.556488	normal	1.78996e-29	1.16737	up	0.896325	0.0288147	normal	--	--	Biological Process: reproduction (GO:0000003);; Cellular Component: nuclear chromosome (GO:0000228);; Cellular Component: chromatin (GO:0000785);; Cellular Component: nuclear chromatin (GO:0000790);; Cellular Component: male germ cell nucleus (GO:0001673);; Cellular Component: female germ cell nucleus (GO:0001674);; Molecular Function: molecular_function (GO:0003674);; Molecular Function: chromat…	K11293|0.0e+00|ags:114120491|K11293 protein HIRA/HIR1 | (RefSeq) protein HIRA homolog	--	[DK]	Cell cycle control, cell division, chromosome partitioning;; Transcription	TUP1-like enhancer of split	Protein HIRA homolog OS=Drosophila melanogaster OX=7227 GN=Hira PE=1 SV=2	B	Chromatin structure and dynamics
gene-LOC114120492	LOC114120492	LOC114120492	24.8648	26.3685	28.6581	13.8433	33.969	29.7207	45.3326	35.7141	36.5782	22.3428	15.7527	14.9244	28.0416	25.5558	31.5823	27.4216	27.0434	34.6746	44.0432	39.4873	40.23	46.8297	53.4357	51.7448	0.746496	0.133488	normal	0.511016	0.157339	normal	1.78016e-27	1.31936	up	0.336903	-0.136655	normal	--	--	--	K10739|3.0e-137|ags:114120492|K10739 replication factor A2 | (RefSeq) replication protein A 32 kDa subunit-B	DNA replication (ko03030);; Nucleotide excision repair (ko03420);; Mismatch repair (ko03430);; Homologous recombination (ko03440);; Fanconi anemia pathway (ko03460)	[L]	Replication, recombination and repair	Replication protein A C terminal	--	L	Replication, recombination and repair
gene-LOC114120500	LOC114120500	LOC112596686	14.1352	17.1558	19.2872	14.6117	18.4396	16.0053	22.9375	22.9025	23.8969	24.8781	23.6019	25.7731	32.0589	38.1908	30.0977	15.5743	17.2467	18.3616	21.6439	24.802	22.3588	35.3594	36.6282	35.0013	0.820554	-0.126068	normal	0.781816	0.0718145	normal	0.00523663	0.308601	normal	1.21907e-10	-1.05554	down	--	--	Molecular Function: calcium ion binding (GO:0005509);; Biological Process: Notch signaling pathway (GO:0007219);; Biological Process: multicellular organism development (GO:0007275);; Cellular Component: integral component of membrane (GO:0016021);; Biological Process: cell differentiation (GO:0030154);; Biological Process: regulation of developmental process (GO:0050793);;	K02599|0.0e+00|api:100164109|K02599 Notch 1 | (RefSeq) neurogenic locus Notch protein isoform X1	Dorso-ventral axis formation (ko04320);; Notch signaling pathway (ko04330)	[T]	Signal transduction mechanisms	EGF-like domain	Neurogenic locus Notch protein OS=Drosophila melanogaster OX=7227 GN=N PE=1 SV=3	T	Signal transduction mechanisms
gene-LOC114120509	LOC114120509	LOC114120509	14.9892	17.5365	15.8801	28.7415	18.0766	29.1626	12.3357	19.1577	14.0953	33.5846	45.4759	46.7759	43.914	49.5915	48.0881	43.4446	43.915	44.8292	28.8715	38.97	40.9003	27.3979	23.2629	23.3362	0.431826	0.53144	normal	8.80447e-05	1.34361	up	1.1177e-07	-0.999372	normal	8.63795e-33	-1.60086	down	--	--	--	--	--	--	--	--	--	--	--
gene-LOC114120521	LOC114120521	LOC114120521	3.64317	3.71608	2.9972	9.48757	5.14071	7.00492	3.5478	5.40481	3.73754	4.69923	7.29289	6.95753	7.50702	7.73237	7.21841	11.0199	10.4456	10.045	6.93086	9.84774	10.6263	6.5881	5.69351	5.41591	0.816524	0.226242	normal	0.00193629	1.2004	up	0.148977	-0.332837	normal	2.25372e-12	-1.1653	down	--	--	Molecular Function: molecular_function (GO:0003674);; Molecular Function: structural molecule activity (GO:0005198);; Molecular Function: structural constituent of chitin-based cuticle (GO:0005214);; Cellular Component: cellular_component (GO:0005575);; Cellular Component: extracellular region (GO:0005576);; Biological Process: multicellular organism development (GO:0007275);; Biological Process:…	K10404|3.8e-08|dmo:Dmoj_GI17048|K10404 kinesin family member 26 | (RefSeq) uncharacterized protein	--	--	--	Domain of unknown function (DUF243)	--	S	Function unknown
gene-LOC114120522	LOC114120522	LOC113551885	5.69128	5.35678	5.19086	6.82336	4.80994	3.68871	3.87279	4.64336	4.2868	6.09302	8.60974	8.92042	4.6679	4.95428	5.17446	6.94363	6.29785	5.32154	4.11528	4.14659	3.75269	3.03683	3.30594	2.62712	0.970743	-0.0421437	normal	0.963779	-0.0148031	normal	4.55495e-14	-1.61423	down	0.697705	0.0762417	normal	--	--	Molecular Function: somatostatin receptor activity (GO:0004994);; Cellular Component: integral component of membrane (GO:0016021);;	K22872|2.9e-223|api:100161295|K22872 allatostatin C receptor | (RefSeq) somatostatin receptor type 5	--	[R]	General function prediction only	7 transmembrane receptor (rhodopsin family)	Allatostatin-A receptor OS=Bombyx mori OX=7091 GN=AR PE=2 SV=1	T	Signal transduction mechanisms
gene-LOC114120530	LOC114120530	LOC114120530	4.58349	3.87259	4.86333	0.484229	1.31262	1.14365	1.22109	1.29238	1.48509	1.65535	1.39274	1.46327	1.01426	0.774756	1.33684	0.632895	0.739516	0.771147	1.04737	0.573007	0.638708	0.78408	0.652978	0.839984	0.202203	-0.522892	normal	0.0923796	-0.738344	normal	7.38984e-10	-1.18998	down	1.00602e-26	2.05052	up	--	--	Cellular Component: integral component of membrane (GO:0016021);;	K08670|9.4e-08|mze:101479765|K08670 suppressor of tumorigenicity protein 14 [EC:3.4.21.109] | (RefSeq) suppressor of tumorigenicity 14 protein isoform X1	--	[T]	Signal transduction mechanisms	Low-density lipoprotein receptor domain class A	--	T	Signal transduction mechanisms
gene-LOC114120561	LOC114120561	--	38.0414	31.29	46.4551	6.38891	11.6546	15.977	17.7954	13.2995	15.7122	82.9839	63.498	51.6419	20.0756	19.4288	18.8675	9.40513	10.5368	11.3541	11.9184	8.42374	8.76489	6.95187	5.47407	5.13482	0.629881	-0.201135	normal	0.0187104	-0.608359	normal	5.92973e-127	-3.69161	down	1.23018e-09	0.932681	normal	--	--	Molecular Function: transferase activity, transferring acyl groups other than amino-acyl groups (GO:0016747);;	--	--	[R]	General function prediction only	Acyltransferase family	Nose resistant to fluoxetine protein 6 OS=Caenorhabditis elegans OX=6239 GN=nrf-6 PE=1 SV=3	S	Function unknown
gene-LOC114120583	LOC114120583	LOC114120583	2.02747	2.05875	1.61473	1.8095	3.52922	3.60876	2.48516	2.21915	2.23005	1.64819	1.77148	1.50289	3.66431	3.11818	4.41149	3.0746	3.61939	2.69087	4.40349	2.39677	3.25905	3.43575	3.61159	3.83553	0.971358	-0.0186686	normal	0.074959	0.604122	normal	2.52657e-14	0.928396	normal	1.00203e-09	-1.0078	down	[V]	Defense mechanisms	Molecular Function: ATP binding (GO:0005524);; Cellular Component: integral component of membrane (GO:0016021);; Molecular Function: ATPase activity (GO:0016887);; Molecular Function: ATPase-coupled transmembrane transporter activity (GO:0042626);;	K05673|0.0e+00|ags:114120583|K05673 ATP-binding cassette, subfamily C (CFTR/MRP), member 4 | (RefSeq) probable multidrug resistance-associated protein lethal(2)03659	ABC transporters (ko02010)	[Q]	Secondary metabolites biosynthesis, transport and catabolism	ABC transporter transmembrane region	Probable multidrug resistance-associated protein lethal(2)03659 OS=Drosophila melanogaster OX=7227 GN=l(2)03659 PE=2 SV=4	Q	Secondary metabolites biosynthesis, transport and catabolism
gene-LOC114120585	LOC114120585	LOC114120585	3.99776	4.01744	3.98463	4.39128	4.58132	6.10197	4.43743	5.58152	4.94059	14.5976	19.472	18.6845	9.27325	10.3456	10.5542	12.1451	11.7412	11.2339	7.6334	11.099	10.4927	7.10644	7.96096	6.34035	0.0023083	1.04473	up	0.0017544	1.05934	up	4.62407e-16	-1.52659	down	6.55766e-19	-1.37536	down	--	--	--	K02104|8.2e-06|bmor:101740423|K02104 protein giant-lens (argos) | (RefSeq) protein giant-lens	MAPK signaling pathway - fly (ko04013);; Dorso-ventral axis formation (ko04320)	--	--	--	--	--	--
gene-LOC114120592	LOC114120592	--	5.58306	5.76339	5.19811	4.63829	10.8727	9.20575	9.11098	8.28212	7.12628	5.3384	5.44714	4.32859	10.3689	8.03284	12.5233	7.93848	11.0382	7.30675	16.1634	7.22035	10.3972	11.7323	14.5393	13.768	0.975384	0.0173112	normal	0.235049	0.520932	normal	2.94226e-21	1.19349	up	1.45054e-10	-0.933345	normal	[V]	Defense mechanisms	Molecular Function: ATP binding (GO:0005524);; Cellular Component: integral component of membrane (GO:0016021);; Molecular Function: ATPase activity (GO:0016887);; Molecular Function: ATPase-coupled transmembrane transporter activity (GO:0042626);; Biological Process: transmembrane transport (GO:0055085);;	K05673|0.0e+00|ags:114120592|K05673 ATP-binding cassette, subfamily C (CFTR/MRP), member 4 | (RefSeq) probable multidrug resistance-associated protein lethal(2)03659	ABC transporters (ko02010)	[Q]	Secondary metabolites biosynthesis, transport and catabolism	ABC transporter	Probable multidrug resistance-associated protein lethal(2)03659 OS=Drosophila melanogaster OX=7227 GN=l(2)03659 PE=2 SV=4	Q	Secondary metabolites biosynthesis, transport and catabolism
gene-LOC114120594	LOC114120594	LOC114120594	12.827	10.0512	9.53372	5.63521	3.69175	5.22378	2.08093	3.23449	4.32258	4.92227	5.50492	5.49131	8.00109	7.6505	8.1549	6.11171	6.16854	6.06399	4.84863	4.86114	4.8986	2.65842	2.42856	2.18684	0.941656	0.0686009	normal	0.137838	0.684609	normal	1.91645e-14	-1.34647	down	0.0306082	0.402556	normal	[Q]	Secondary metabolites biosynthesis, transport and catabolism	Molecular Function: triglyceride lipase activity (GO:0004806);; Cellular Component: extracellular region (GO:0005576);;	K19404|1.8e-171|ags:114120594|K19404 phosphatidic acid-selective phospholipase A1 [EC:3.1.1.-] | (RefSeq) lipase member H-like	--	--	--	Lipase	Phospholipase A1 OS=Vespula maculifrons OX=7453 PE=1 SV=1	--	--
gene-LOC114120595	LOC114120595	LOC114120596	1.00812	1.3423	1.06584	0.307248	0.450759	0.426912	0.262929	0.426743	0.325805	0.877213	0.830037	0.721101	1.08338	0.739511	1.06507	0.462329	0.593511	0.584984	0.639334	0.270632	0.363957	0.384176	0.355329	0.391766	0.450361	0.336302	normal	0.51464	0.384939	normal	1.08551e-11	-1.31092	down	0.413346	0.197338	normal	[R]	General function prediction only	Molecular Function: GTPase activity (GO:0003924);; Molecular Function: GTP binding (GO:0005525);; Biological Process: signal transduction (GO:0007165);; Cellular Component: membrane (GO:0016020);;	K07844|3.0e-35|myi:110450221|K07844 RASD family, member 2 | (RefSeq) ras-like protein 3	--	[R]	General function prediction only	Ras family	Ras-like protein rasC OS=Dictyostelium discoideum OX=44689 GN=rasC PE=1 SV=1	S	Function unknown
gene-LOC114120602	LOC114120602	--	1.28894	1.14973	1.39347	0.201599	0.558752	0.394427	0.347463	0.467208	0.51985	1.01483	1.06278	0.833051	0.785582	0.552184	0.914806	0.416213	0.409361	0.527106	0.63313	0.349141	0.549715	0.513906	0.414942	0.420338	--	--	--	0.654412	0.262067	normal	6.1027e-07	-1.3227	down	0.00969036	0.724463	normal	--	--	--	--	--	--	--	Sperm tail	--	S	Function unknown
gene-LOC114120604	LOC114120604	--	3.69741	4.28912	3.71066	2.33586	5.09474	3.28408	8.00172	6.39064	6.06791	4.79985	3.02252	2.82021	3.85016	2.77808	4.80401	3.01078	3.3564	2.34134	8.68752	1.01384	3.73849	10.1351	10.2964	11.6246	0.359255	-0.400666	normal	0.484011	-0.575347	normal	2.53316e-21	1.39646	up	0.993424	0.00185342	normal	--	--	Biological Process: reproduction (GO:0000003);; Biological Process: establishment of mitotic spindle orientation (GO:0000132);; Biological Process: microtubule cytoskeleton organization (GO:0000226);; Biological Process: mitotic cell cycle (GO:0000278);; Cellular Component: spindle pole (GO:0000922);; Biological Process: developmental process involved in reproduction (GO:0003006);; Molecular Func…	K16743|0.0e+00|ags:114120604|K16743 abnormal spindle-like microcephaly-associated protein | (RefSeq) protein abnormal spindle-like isoform X1	--	[Z]	Cytoskeleton	IQ calmodulin-binding motif	Protein abnormal spindle OS=Drosophila melanogaster OX=7227 GN=asp PE=1 SV=3	Z	Cytoskeleton
gene-LOC114120606	LOC114120606	--	11.0248	12.2764	13.7242	4.01055	9.01064	8.84839	7.52687	9.83698	9.74675	21.5421	22.2663	18.8382	11.8951	10.1934	15.5877	6.75881	8.22691	7.5827	11.4271	7.91411	8.2911	11.472	10.9954	11.6315	0.952954	-0.0265538	normal	0.757922	0.099084	normal	4.59645e-30	-1.09261	down	0.727721	-0.0621904	normal	--	--	Biological Process: system process (GO:0003008);; Molecular Function: protein binding (GO:0005515);; Cellular Component: cellular_component (GO:0005575);; Biological Process: behavior (GO:0007610);; Biological Process: learning or memory (GO:0007611);; Biological Process: memory (GO:0007613);; Biological Process: chemosensory behavior (GO:0007635);; Biological Process: biological_process (GO:0008…	K17277|0.0e+00|ags:114120606|K17277 epidermal growth factor receptor kinase substrate 8 | (RefSeq) epidermal growth factor receptor kinase substrate 8-like	--	[T]	Signal transduction mechanisms	Phosphotyrosine-binding domain	--	T	Signal transduction mechanisms
gene-LOC114120609	LOC114120609	LOC114120609	7.86816	8.44899	8.68604	1.59868	3.92603	4.07588	2.25678	3.16814	3.52077	5.63364	5.62914	4.88167	5.74722	4.56282	7.52267	3.48488	4.17371	4.19094	4.65428	1.9157	3.0241	3.19684	2.55346	3.1957	0.509154	0.246706	normal	0.753165	0.157972	normal	1.66206e-19	-1.06755	down	0.00326738	0.455154	normal	--	--	Biological Process: cell morphogenesis (GO:0000902);; Biological Process: cell morphogenesis involved in differentiation (GO:0000904);; Biological Process: eye development (GO:0001654);; Biological Process: compound eye morphogenesis (GO:0001745);; Biological Process: compound eye photoreceptor cell differentiation (GO:0001751);; Biological Process: eye photoreceptor cell differentiation (GO:0001…	K21879|0.0e+00|ags:114120609|K21879 whirlin | (RefSeq) whirlin	--	[S]	Function unknown	PDZ domain	--	S	Function unknown
gene-LOC114120633	LOC114120633	LOC113552222	2.91572	3.57822	3.65112	0.933911	1.35403	1.70833	0.872947	1.0575	1.18984	1.8054	1.96581	1.96839	3.21935	3.94971	3.68251	2.08232	2.25774	2.3683	1.73257	2.06795	2.11862	1.20748	1.098	1.25897	0.0267941	0.62689	normal	0.000585037	1.01711	up	1.74225e-09	-0.906015	normal	0.419316	-0.152892	normal	--	--	Molecular Function: G protein-coupled receptor activity (GO:0004930);; Cellular Component: integral component of membrane (GO:0016021);;	K04157|0.0e+00|api:100168249|K04157 5-hydroxytryptamine receptor 2 | (RefSeq) 5-hydroxytryptamine receptor 2B	Neuroactive ligand-receptor interaction (ko04080)	[R]	General function prediction only	7 transmembrane receptor (rhodopsin family)	Octopamine receptor OS=Bombyx mori OX=7091 PE=2 SV=1	T	Signal transduction mechanisms
gene-LOC114120636	LOC114120636	LOC100162795	222.305	174.569	166.307	231.518	135.44	160.909	148.846	165.33	108.883	184.613	210.955	215.751	206.329	209.173	171.771	183.448	204.984	165.408	143.476	163.395	139.196	124.403	104.54	106.696	0.791616	-0.249609	normal	0.65262	0.161624	normal	1.2799e-13	-1.09055	down	0.595595	-0.112505	normal	[P]	Inorganic ion transport and metabolism	Molecular Function: superoxide dismutase activity (GO:0004784);; Molecular Function: metal ion binding (GO:0046872);;	K04565|2.9e-107|api:100162795|K04565 superoxide dismutase, Cu-Zn family [EC:1.15.1.1] | (RefSeq) superoxide dismutase [Cu-Zn]-like precursor	Peroxisome (ko04146);; Longevity regulating pathway - multiple species (ko04213)	[P]	Inorganic ion transport and metabolism	Copper/zinc superoxide dismutase (SODC)	Superoxide dismutase [Cu-Zn] 1 OS=Dictyostelium discoideum OX=44689 GN=sodA PE=2 SV=1	Q	Secondary metabolites biosynthesis, transport and catabolism
gene-LOC114120643	LOC114120643	LOC114120643	1078.73	1006.55	751.028	1110.67	618.345	660.714	622.524	680.441	609.753	897.117	1108.06	1189.39	597.224	623.862	519.798	921.372	854.121	863.749	629.354	795.374	745.942	569.475	593.856	571.988	0.850407	-0.198637	normal	0.360712	0.274298	normal	1.02311e-11	-1.11149	down	0.000445327	0.653487	normal	--	--	Molecular Function: molecular_function (GO:0003674);; Molecular Function: catalytic activity (GO:0003824);; Molecular Function: cytochrome-c oxidase activity (GO:0004129);; Molecular Function: transporter activity (GO:0005215);; Cellular Component: cellular_component (GO:0005575);; Cellular Component: intracellular (GO:0005622);; Cellular Component: obsolete cell (GO:0005623);; Cellular Component…	K02266|6.6e-66|ags:114120643|K02266 cytochrome c oxidase subunit 6a | (RefSeq) cytochrome c oxidase subunit 6A2, mitochondrial-like	Oxidative phosphorylation (ko00190)	[C]	Energy production and conversion	Cytochrome c oxidase subunit VIa	--	C	Energy production and conversion
gene-LOC114120648	LOC114120648	LOC114120648	14.0713	11.8038	17.1574	2.07825	4.20617	4.53449	3.83434	3.92738	4.48621	5.0808	4.50572	3.91735	3.29199	2.75446	4.08836	2.78566	2.70361	2.78623	4.29624	1.70806	2.47737	3.17377	2.56726	2.56651	0.100697	-0.467452	normal	0.323817	-0.470983	normal	1.57823e-10	-0.909473	normal	5.01687e-37	2.04316	up	--	--	--	K04609|2.4e-302|api:100575718|K04609 metabotropic glutamate receptor 7 | (RefSeq) uncharacterized protein LOC100575718	Neuroactive ligand-receptor interaction (ko04080)	--	--	Receptor family ligand binding region	--	S	Function unknown
gene-LOC114120666	LOC114120666	LOC114120666	1.77791	2.16892	2.08874	0.377235	0.916866	0.803414	0.550896	0.875753	0.735503	1.78068	1.67022	1.42894	1.8392	1.3038	2.2776	0.778478	1.11205	1.0333	1.24292	0.345089	0.665751	0.866609	0.812833	0.91765	0.256041	0.405344	normal	0.883473	0.101338	normal	4.41347e-27	-1.12148	down	0.531413	0.123616	normal	--	--	Molecular Function: calcium ion binding (GO:0005509);; Cellular Component: integral component of membrane (GO:0016021);;	K07377|0.0e+00|cfo:105257546|K07377 neurexin | (RefSeq) neurexin-1 isoform X2	--	[T]	Signal transduction mechanisms	Laminin G domain	Protocadherin-like wing polarity protein stan OS=Drosophila melanogaster OX=7227 GN=stan PE=1 SV=4	T	Signal transduction mechanisms
gene-LOC114120680	LOC114120680	LOC114120680	4.53994	4.27317	5.71512	4.51907	8.16946	8.22712	8.13322	6.39993	7.501	3.08976	3.17752	2.76638	5.58618	5.89467	6.23019	8.06646	8.55909	8.38042	9.15957	9.1668	9.40812	7.41278	8.81902	9.00456	0.579284	0.153901	normal	0.0838655	0.420401	normal	1.28025e-24	1.26727	up	0.0410078	-0.336731	normal	[G]	Carbohydrate transport and metabolism	Molecular Function: transferase activity, transferring hexosyl groups (GO:0016758);;	K00699|0.0e+00|ags:114120680|K00699 glucuronosyltransferase [EC:2.4.1.17] | (RefSeq) uncharacterized protein LOC114120680	Pentose and glucuronate interconversions (ko00040);; Ascorbate and aldarate metabolism (ko00053);; Retinol metabolism (ko00830);; Porphyrin and chlorophyll metabolism (ko00860);; Metabolism of xenobiotics by cytochrome P450 (ko00980);; Drug metabolism - cytochrome P450 (ko00982);; Drug metabolism - other enzymes (ko00983)	[GC]	Carbohydrate transport and metabolism;; Energy production and conversion	UDP-glucoronosyl and UDP-glucosyl transferase	UDP-glucosyltransferase 2 OS=Dactylopius coccus OX=765876 GN=UTG2 PE=1 SV=1	G	Carbohydrate transport and metabolism
gene-LOC114120690	LOC114120690	LOC114120690	300.45	286.337	284.182	300.589	363.312	405.045	482.278	435.349	431.919	694.288	542.746	574.983	412.462	456.541	388.344	394.233	358.115	446.517	348.964	384.588	378.17	303.395	270.904	279.484	0.990969	-0.00728941	normal	0.427596	-0.190196	normal	1.85193e-46	-1.29376	down	0.000108074	-0.585478	normal	--	--	Cellular Component: cellular_component (GO:0005575);; Cellular Component: extracellular region (GO:0005576);; Cellular Component: extracellular space (GO:0005615);; Biological Process: multicellular organism development (GO:0007275);; Biological Process: metamorphosis (GO:0007552);; Biological Process: biological_process (GO:0008150);; Biological Process: response to external stimulus (GO:0009605…	K15127|7.9e-23|nvi:100120782|K15127 transcriptional adapter 2-beta | (RefSeq) transcriptional adapter 2B	--	--	--	Insect pheromone-binding family, A10/OS-D	Ejaculatory bulb-specific protein 3 OS=Drosophila melanogaster OX=7227 GN=EbpIII PE=2 SV=2	S	Function unknown
gene-LOC114120693	LOC114120693	LOC114120693	100.007	102.882	109.149	53.2803	89.6593	98.2008	58.0449	55.7896	64.1311	46.9473	46.4428	44.2625	124.271	141.21	140.371	120.57	138.395	128.252	107.213	145.366	131.75	89.5301	99.6498	93.92	0.00654625	0.572739	normal	1.61856e-06	1.20785	up	2.70333e-17	0.824209	normal	0.00141343	-0.431781	normal	[G]	Carbohydrate transport and metabolism	Molecular Function: UDP-glycosyltransferase activity (GO:0008194);; Cellular Component: integral component of membrane (GO:0016021);;	K00699|4.8e-294|ags:114120693|K00699 glucuronosyltransferase [EC:2.4.1.17] | (RefSeq) UDP-glucuronosyltransferase 2B10-like	Pentose and glucuronate interconversions (ko00040);; Ascorbate and aldarate metabolism (ko00053);; Retinol metabolism (ko00830);; Porphyrin and chlorophyll metabolism (ko00860);; Metabolism of xenobiotics by cytochrome P450 (ko00980);; Drug metabolism - cytochrome P450 (ko00982);; Drug metabolism - other enzymes (ko00983)	[GC]	Carbohydrate transport and metabolism;; Energy production and conversion	UDP-glucoronosyl and UDP-glucosyl transferase	UDP-glucosyltransferase 2 OS=Dactylopius coccus OX=765876 GN=UTG2 PE=1 SV=1	G	Carbohydrate transport and metabolism
gene-LOC114120701	LOC114120701	LOC114120701	0.146586	0.174075	0.16616	1.44837	0.471091	0.475631	0.493644	0.499866	0.363372	0.059211	0.041699	0.093936	0.644047	0.727046	0.499522	0.587008	0.955981	0.567336	0.891304	1.07357	0.887363	0.383153	0.420725	0.306392	0.606464	-0.615962	normal	0.0077252	1.13165	up	--	--	--	4.01424e-07	-1.9841	down	[G]	Carbohydrate transport and metabolism	Molecular Function: glucuronosyltransferase activity (GO:0015020);; Cellular Component: integral component of membrane (GO:0016021);;	K00699|7.1e-298|ags:114120701|K00699 glucuronosyltransferase [EC:2.4.1.17] | (RefSeq) UDP-glucuronosyltransferase 2B1-like	Pentose and glucuronate interconversions (ko00040);; Ascorbate and aldarate metabolism (ko00053);; Retinol metabolism (ko00830);; Porphyrin and chlorophyll metabolism (ko00860);; Metabolism of xenobiotics by cytochrome P450 (ko00980);; Drug metabolism - cytochrome P450 (ko00982);; Drug metabolism - other enzymes (ko00983)	[GC]	Carbohydrate transport and metabolism;; Energy production and conversion	UDP-glucoronosyl and UDP-glucosyl transferase	UDP-glucosyltransferase 2 OS=Dactylopius coccus OX=765876 GN=UTG2 PE=1 SV=1	G	Carbohydrate transport and metabolism
gene-LOC114120702	LOC114120702	LOC114120702	8.01562	9.01341	10.97	7.63317	16.371	13.1305	11.9925	11.2252	12.7416	6.93775	6.22941	6.40365	17.2097	19.8415	20.7519	19.1953	26.2336	22.5479	22.8869	29.196	27.0563	17.1602	22.3811	19.2357	0.00172526	0.778851	normal	1.10344e-07	1.23239	up	5.10238e-26	1.37362	up	7.94771e-14	-1.09927	down	[G]	Carbohydrate transport and metabolism	Molecular Function: UDP-glycosyltransferase activity (GO:0008194);; Cellular Component: integral component of membrane (GO:0016021);;	K00699|1.3e-296|ags:114120702|K00699 glucuronosyltransferase [EC:2.4.1.17] | (RefSeq) UDP-glucuronosyltransferase 1-7-like	Pentose and glucuronate interconversions (ko00040);; Ascorbate and aldarate metabolism (ko00053);; Retinol metabolism (ko00830);; Porphyrin and chlorophyll metabolism (ko00860);; Metabolism of xenobiotics by cytochrome P450 (ko00980);; Drug metabolism - cytochrome P450 (ko00982);; Drug metabolism - other enzymes (ko00983)	[GC]	Carbohydrate transport and metabolism;; Energy production and conversion	UDP-glucoronosyl and UDP-glucosyl transferase	UDP-glucosyltransferase 2 OS=Dactylopius coccus OX=765876 GN=UTG2 PE=1 SV=1	G	Carbohydrate transport and metabolism
gene-LOC114120705	LOC114120705	LOC114120705	46.7852	57.2257	38.5815	70.2136	41.0143	31.3183	35.5622	37.9678	40.986	47.3434	48.6854	60.0116	31.3034	29.0783	25.9272	61.5863	44.9613	43.3418	31.8967	38.5431	32.068	27.7473	24.5705	24.8449	0.796528	-0.285466	normal	0.825752	-0.0679845	normal	4.63417e-15	-1.24283	down	0.000230137	0.673967	normal	--	--	--	--	--	--	--	--	--	--	--
gene-LOC114120709	LOC114120709	LOC114120709	16.6955	15.2957	16.0869	9.6298	6.6358	6.6828	5.59225	6.69137	6.8315	14.6909	18.6488	20.0648	10.9817	10.4485	9.3258	9.93563	10.3573	10.0638	5.35458	7.63774	6.11874	5.80416	4.59413	4.42684	0.911516	0.111216	normal	0.811449	0.0972815	normal	1.00647e-24	-2.08932	down	0.000424542	0.588105	normal	--	--	--	--	--	--	--	--	--	--	--
gene-LOC114120732	LOC114120732	LOC114120732	8.6367	7.56432	7.84374	1.62867	3.47103	3.59569	4.88889	4.57363	3.89053	18.2775	15.3645	13.4984	4.74673	3.38464	4.91099	2.31234	2.149	2.49992	4.21823	1.67305	2.40889	3.07411	3.19533	3.60212	0.198912	-0.398694	normal	0.20867	-0.629246	normal	2.81765e-106	-2.43157	down	6.27125e-08	0.853014	normal	--	--	--	K20072|3.0e-224|ags:114120732|K20072 switch-associated protein 70 | (RefSeq) switch-associated protein 70-like isoform X1	--	--	--	PH domain	--	U	Intracellular trafficking, secretion, and vesicular transport
gene-LOC114120736	LOC114120736	LOC114120736	4.02813	4.15231	4.93124	2.90023	5.45195	5.36409	5.40872	6.11908	6.05466	8.00647	8.70628	8.00133	8.20415	9.57704	8.72524	6.00902	7.42726	6.72448	5.91322	8.05354	7.9696	6.86297	7.66886	6.6166	0.0618685	0.452653	normal	0.244211	0.411647	normal	0.000632606	-0.447732	normal	7.39559e-13	-1.07133	down	--	--	Molecular Function: transcription regulatory region sequence-specific DNA binding (GO:0000976);; Molecular Function: RNA polymerase II transcription regulatory region sequence-specific DNA binding (GO:0000977);; Molecular Function: RNA polymerase II cis-regulatory region sequence-specific DNA binding (GO:0000978);; Molecular Function: DNA-binding transcription factor activity, RNA polymerase II-s…	K21543|1.4e-235|dnx:107162913|K21543 transcription factor CRZ1 | (RefSeq) ras guanine nucleotide exchange factor Q	--	[R]	General function prediction only	Zinc finger, C2H2 type	Ichor OS=Drosophila melanogaster OX=7227 GN=ich PE=1 SV=2	S	Function unknown
gene-LOC114120742	LOC114120742	LOC114120742	2.64788	2.98937	2.54747	1.33011	3.20337	2.68171	4.12581	4.12411	3.7553	2.69074	1.80133	1.54547	2.63555	1.97165	3.12908	2.0818	2.32748	1.66399	5.52895	0.852584	2.46801	5.43706	5.33225	6.05734	0.430383	-0.315082	normal	0.586445	-0.407741	normal	1.14255e-18	1.28293	up	0.808055	0.0494292	normal	[L]	Replication, recombination and repair	Molecular Function: nucleotide binding (GO:0000166);; Molecular Function: DNA binding (GO:0003677);; Molecular Function: DNA-directed DNA polymerase activity (GO:0003887);; Biological Process: DNA replication (GO:0006260);; Biological Process: DNA repair (GO:0006281);; Molecular Function: zinc ion binding (GO:0008270);; Cellular Component: epsilon DNA polymerase complex (GO:0008622);; Molecular F…	K02324|0.0e+00|ags:114120742|K02324 DNA polymerase epsilon subunit 1 [EC:2.7.7.7] | (RefSeq) DNA polymerase epsilon catalytic subunit A	DNA replication (ko03030);; Base excision repair (ko03410);; Nucleotide excision repair (ko03420)	[L]	Replication, recombination and repair	Domain of unknown function (DUF1744)	DNA polymerase epsilon catalytic subunit 1 OS=Drosophila melanogaster OX=7227 GN=DNApol-epsilon255 PE=1 SV=3	L	Replication, recombination and repair
gene-LOC114120744	LOC114120744	LOC114120744	1.54705	1.42671	1.50543	0.254568	0.329497	0.213743	0.364478	0.246832	0.314355	0.649906	0.399261	0.622766	0.503939	0.631614	0.65434	0.482401	0.497814	0.56021	0.35899	0.40547	0.326565	0.240859	0.472275	0.426924	--	--	--	--	--	--	--	--	--	0.000145699	1.27074	up	--	--	Molecular Function: hormone activity (GO:0005179);; Cellular Component: extracellular region (GO:0005576);;	K04526|6.6e-64|ags:114120744|K04526 insulin | (RefSeq) LIRP	FoxO signaling pathway (ko04068);; Autophagy - animal (ko04140);; mTOR signaling pathway (ko04150);; Longevity regulating pathway - multiple species (ko04213)	--	--	Insulin/IGF/Relaxin family	--	O	Posttranslational modification, protein turnover, chaperones
gene-LOC114120746	LOC114120746	LOC114120746	19.1274	22.4947	22.0175	11.286	25.939	20.7216	33.0322	35.7715	32.2157	45.9918	34.8157	34.3918	16.5626	13.1217	20.3072	11.1462	14.1788	12.0337	18.8871	7.32825	10.9358	15.6855	15.4544	16.4832	0.00378846	-0.71307	normal	0.000318889	-1.38995	down	2.5103e-67	-1.47904	down	0.0379165	0.31308	normal	--	--	--	--	--	--	--	--	--	--	--
gene-LOC114120762	LOC114120762	LOC114120762	162.895	149.937	172.252	100.683	146.666	188.721	151.488	137.317	123.581	177.892	176.281	177.395	205.076	230.529	182.565	150.404	198.606	184.552	185.836	199.822	178.091	113.741	92.0267	92.0945	0.695208	0.16593	normal	0.0269502	0.538563	normal	7.42357e-17	-1.05328	down	0.0139691	-0.410564	normal	--	--	Biological Process: very long-chain fatty acid metabolic process (GO:0000038);; Molecular Function: molecular_function (GO:0003674);; Molecular Function: catalytic activity (GO:0003824);; Molecular Function: fatty acid synthase activity (GO:0004312);; Cellular Component: cellular_component (GO:0005575);; Cellular Component: intracellular (GO:0005622);; Cellular Component: obsolete cell (GO:000562…	K10250|5.4e-188|ags:114120762|K10250 elongation of very long chain fatty acids protein 7 [EC:2.3.1.199] | (RefSeq) elongation of very long chain fatty acids protein AAEL008004-like	Fatty acid elongation (ko00062);; Biosynthesis of unsaturated fatty acids (ko01040);; Fatty acid metabolism (ko01212)	[I]	Lipid transport and metabolism	GNS1/SUR4 family	Elongation of very long chain fatty acids protein OS=Drosophila melanogaster OX=7227 GN=ELOVL PE=2 SV=2	I	Lipid transport and metabolism
gene-LOC114120763	LOC114120763	LOC114120763	22.871	24.6338	28.102	7.34071	15.3014	15.3647	13.9611	14.5411	17.0025	29.476	25.3982	24.4855	19.9021	19.9926	19.8566	10.9212	11.6574	12.3192	12.3955	11.1705	11.4637	14.056	12.7901	13.6402	0.454887	-0.203436	normal	0.205703	-0.293661	normal	5.90148e-56	-1.19125	down	0.0386098	0.289807	normal	[M]	Cell wall/membrane/envelope biogenesis	Molecular Function: non-membrane spanning protein tyrosine kinase activity (GO:0004715);; Molecular Function: ATP binding (GO:0005524);;	K08889|0.0e+00|ags:114120763|K08889 tyrosine-protein kinase Fer [EC:2.7.10.2] | (RefSeq) tyrosine-protein kinase Fer isoform X1	--	[T]	Signal transduction mechanisms	Protein tyrosine and serine/threonine kinase	Tyrosine-protein kinase Fer OS=Drosophila melanogaster OX=7227 GN=FER PE=1 SV=3	T	Signal transduction mechanisms
gene-LOC114120773	LOC114120773	LOC114120773	36.1768	28.5846	34.7101	2321.16	1444.87	1179.18	1512.09	1248.65	1104.06	297.054	106.048	174.157	402.888	475.011	238.345	1461.99	1331.52	1233.03	1567.4	1798.28	1355.91	1292.19	1312.14	1181.9	0.440674	-0.638928	normal	0.265795	0.378757	normal	4.22613e-12	2.53394	up	8.59612e-23	-3.56267	down	--	--	--	--	--	--	--	--	--	S	Function unknown
gene-LOC114120778	LOC114120778	LOC114120778	22.0553	17.4403	17.3579	1646.87	978.435	834.622	1117.74	980.383	802.126	174.575	50.9813	90.7563	267.361	314.863	137.01	822.625	723.408	687.087	961.368	1122.11	841.167	876.306	831.599	758.373	0.202026	-0.979976	normal	0.773136	0.101512	normal	3.96471e-10	2.79193	up	5.99119e-19	-3.73568	down	--	--	--	--	--	--	--	--	--	S	Function unknown
gene-LOC114120804	LOC114120804	LOC114120804	11.0766	11.2606	8.35557	9.38521	22.463	18.6105	20.3437	18.5504	18.7082	7.7863	4.51522	4.55129	12.467	8.73163	15.1089	15.8854	20.5988	14.3546	25.9687	5.95759	16.7607	15.9271	16.2251	19.0937	0.924422	-0.0536959	normal	0.76455	-0.195399	normal	7.82147e-18	1.40487	up	0.162147	-0.282769	normal	--	--	Molecular Function: serine-type endopeptidase activity (GO:0004252);; Biological Process: proteolysis (GO:0006508);;	K09622|4.3e-09|acs:100552540|K09622 kallikrein 14 [EC:3.4.21.-] | (RefSeq) trypsin-3	--	--	--	Trypsin	--	O	Posttranslational modification, protein turnover, chaperones
gene-LOC114120824	LOC114120824	LOC114120824	1000.62	845.713	808.466	5682.82	3843.77	3183.01	3880.9	3383.13	3196.1	1481.44	803.287	1101.82	1939.37	2177.26	1608.06	4131.41	4363.06	3661.14	3873.31	5073.2	3904.47	2875.43	3055.7	2705.9	0.65592	-0.388227	normal	0.246147	0.391701	normal	9.33711e-12	1.15438	up	2.16188e-11	-1.16687	down	--	--	--	--	--	--	--	--	--	S	Function unknown
gene-LOC114120830	LOC114120830	LOC114120830	1585.13	1454.32	1012.14	753.399	425.336	430.251	457.41	375.358	460.257	258.688	172.716	215.789	419.177	401.917	366.605	574.073	493.308	516.106	421.474	501.039	454.3	337.699	373.71	350.655	0.695208	-0.366708	normal	0.498801	0.184933	normal	8.65626e-05	0.509283	normal	2.59475e-22	1.72498	up	--	--	--	--	--	--	--	--	--	--	--
gene-LOC114120831	LOC114120831	LOC114120831	14.2947	15.2632	15.7546	13.4527	24.7684	28.6961	22.1246	20.9142	23.2365	11.7563	10.2234	10.0248	20.0292	21.4589	21.2579	23.9627	24.1241	25.4692	25.1992	31.0413	29.7719	24.2892	30.5005	27.8851	0.885227	0.0573645	normal	0.090208	0.472195	normal	6.17612e-24	1.14896	up	0.000157189	-0.516041	normal	[G]	Carbohydrate transport and metabolism	Molecular Function: molecular_function (GO:0003674);; Molecular Function: catalytic activity (GO:0003824);; Cellular Component: cellular_component (GO:0005575);; Biological Process: lipid metabolic process (GO:0006629);; Biological Process: biological_process (GO:0008150);; Biological Process: metabolic process (GO:0008152);; Cellular Component: membrane (GO:0016020);; Cellular Component: integra…	K06258|3.7e-276|api:100163807|K06258 MFS transporter, VNT family, synaptic vesicle glycoprotein 2 | (RefSeq) synaptic vesicle glycoprotein 2C isoform X1	ECM-receptor interaction (ko04512)	[R]	General function prediction only	Major Facilitator Superfamily	--	S	Function unknown
gene-LOC114120838	LOC114120838	LOC114120838	6.13212	5.68282	6.53874	22.9551	9.44288	6.82355	14.7342	14.9106	11.6813	6.53004	5.27712	5.762	11.2938	11.5659	8.89632	9.12363	10.7008	9.13706	11.1735	12.2316	11.954	15.7015	18.5539	15.5484	0.392028	-0.878106	normal	0.650182	-0.138492	normal	2.63799e-22	1.29257	up	4.28452e-06	-0.843351	normal	--	--	Biological Process: negative regulation of transcription by RNA polymerase II (GO:0000122);; Molecular Function: transcription regulatory region sequence-specific DNA binding (GO:0000976);; Molecular Function: RNA polymerase II transcription regulatory region sequence-specific DNA binding (GO:0000977);; Molecular Function: RNA polymerase II cis-regulatory region sequence-specific DNA binding (GO:…
romolecule biosynthetic process (GO:2000112);; Biological Process: negative regulation of cellular macromolecule biosynthetic process (GO:2000113);; Biological Process: regulation of DNA-templated transcription, initiation (GO:2000142);; Biological Process: positive regulation of DNA-templated transcription, initiation (GO:2000144);; Biological Process: regulation of cell motility (GO:2000145);; …	K09069|1.2e-128|ags:114120838|K09069 twist | (RefSeq) twist-related protein-like	--	[K]	Transcription	Helix-loop-helix DNA-binding domain	Twist-related protein OS=Branchiostoma belcheri OX=7741 GN=TWIST PE=2 SV=1	K	Transcription	twist-related protein-like [Aphis gossypii]	biological process: biological regulation (GO:0065007);; molecular function: binding (GO:0005488);; molecular function: transcription regulator activity (GO:0140110);; biological process: multicellular organismal process (GO:0032501);; biological process: developmental process (GO:0032502);; biological process: cellular process (GO:0009987);; biological process: response to stimulus (GO:0050896);…
gene-LOC114120843	LOC114120843	LOC114120843	19.6057	19.0674	21.0881	22.7551	25.8111	28.8007	23.2045	21.2914	23.3184	10.0893	9.54618	9.85867	21.2657	21.1431	20.0232	25.0746	30.5283	30.4758	23.7489	30.0984	25.6659	22.3037	24.3137	23.9102	0.960768	-0.0321857	normal	0.283578	0.323455	normal	2.00375e-23	1.04147	up	0.47753	-0.115959	normal	[C]	Energy production and conversion	Molecular Function: molecular_function (GO:0003674);; Molecular Function: catalytic activity (GO:0003824);; Molecular Function: 3-methyl-2-oxobutanoate dehydrogenase (2-methylpropanoyl-transferring) activity (GO:0003863);; Cellular Component: cellular_component (GO:0005575);; Cellular Component: intracellular (GO:0005622);; Cellular Component: obsolete cell (GO:0005623);; Cellular Component: cyto…	K00167|6.8e-218|ags:114120843|K00167 2-oxoisovalerate dehydrogenase E1 component beta subunit [EC:1.2.4.4] | (RefSeq) 2-oxoisovalerate dehydrogenase subunit beta, mitochondrial	Valine, leucine and isoleucine degradation (ko00280);; Propanoate metabolism (ko00640)	[C]	Energy production and conversion	Transketolase, pyrimidine binding domain	2-oxoisovalerate dehydrogenase subunit beta, mitochondrial OS=Dictyostelium discoideum OX=44689 GN=bkdB PE=3 SV=1	C	Energy production and conversion
gene-LOC114120845	LOC114120845	LOC114120845	81.4101	70.018	72.132	427.75	265.399	233.86	264.144	214.374	277.252	118.098	55.5007	77.7384	144.665	136.772	137.436	649.289	565.264	539.857	420.34	504.369	424.19	365.018	457.822	394.658	0.480818	0.585005	normal	0.000130668	0.930791	normal	3.06514e-25	2.08674	up	1.4872e-12	-0.952898	normal	--	--	--	--	--	--	--	--	--	--	--
gene-LOC114120849	LOC114120849	LOC111036118	7.39787	9.64763	9.09843	1.87606	3.98192	3.86988	1.51573	2.80277	2.44383	6.07723	5.89576	5.56988	6.9189	5.35935	9.15732	3.82917	5.58475	3.87222	5.09045	1.86198	3.24517	3.18429	2.91185	3.23528	0.345631	0.367687	normal	0.270773	0.641417	normal	3.27027e-27	-1.12552	down	0.171757	0.252855	normal	--	--	Molecular Function: GABA-A receptor activity (GO:0004890);; Molecular Function: extracellular ligand-gated ion channel activity (GO:0005230);; Cellular Component: plasma membrane (GO:0005886);; Cellular Component: integral component of membrane (GO:0016021);;	K05181|5.3e-232|ags:114120866|K05181 gamma-aminobutyric acid receptor subunit beta | (RefSeq) gamma-aminobutyric acid receptor subunit beta-like isoform X1	Neuroactive ligand-receptor interaction (ko04080)	[T]	Signal transduction mechanisms	Neurotransmitter-gated ion-channel ligand binding domain	Gamma-aminobutyric acid receptor subunit beta OS=Drosophila melanogaster OX=7227 GN=Rdl PE=2 SV=4	T	Signal transduction mechanisms
gene-LOC114120859	LOC114120859	LOC114120859	0.640853	0.978369	0.582698	0.106324	0.195814	0.181497	0.196103	0.294711	0.224379	0.929384	0.693753	0.510275	0.720662	0.447392	0.789265	0.305914	0.213556	0.227743	0.454776	0.058537	0.16245	0.231928	0.311331	0.267765	--	--	--	--	--	--	4.43137e-09	-1.57552	down	0.664487	0.147823	normal	--	--	--	K16462|0.0e+00|ags:114120859|K16462 centrosomal protein CEP164 | (RefSeq) uncharacterized protein PFB0145c isoform X1	--	--	--	--	--	--	--
gene-LOC114120860	LOC114120860	LOC114120860	38.0226	38.5187	41.4827	10.2245	24.2537	23.4336	23.5284	24.437	26.066	47.3559	43.4613	38.0135	22.285	18.1569	26.9798	14.9709	17.5633	17.7897	24.7963	18.4066	22.4756	22.4038	22.1317	23.141	0.390938	-0.267985	normal	0.649049	-0.101345	normal	4.36288e-54	-1.1334	down	1.58929e-09	0.775184	normal	[T]	Signal transduction mechanisms	Biological Process: reproduction (GO:0000003);; Biological Process: mitochondrial fission (GO:0000266);; Biological Process: autophagy of mitochondrion (GO:0000422);; Biological Process: eye development (GO:0001654);; Biological Process: regulation of oxidative phosphorylation (GO:0002082);; Biological Process: developmental process involved in reproduction (GO:0003006);; Molecular Function: mole…	K05688|0.0e+00|ags:114120860|K05688 PTEN induced putative kinase 1 [EC:2.7.11.1] | (RefSeq) LOW QUALITY PROTEIN: serine/threonine-protein kinase PINK1, mitochondrial	Mitophagy - animal (ko04137)	[T]	Signal transduction mechanisms	Protein kinase domain	Serine/threonine-protein kinase pink-1, mitochondrial OS=Caenorhabditis elegans OX=6239 GN=pink-1 PE=3 SV=2	T	Signal transduction mechanisms
gene-LOC114120861	LOC114120861	LOC100165459	183.386	174.108	174.896	45.2074	92.2672	95.6315	120.565	96.8648	87.4319	170.957	135.923	114.077	117.259	89.6284	114.904	62.4538	65.7249	59.5935	98.1274	47.1308	61.5532	79.299	74.6134	78.8031	0.120968	-0.391552	normal	0.239817	-0.498566	normal	3.13023e-24	-1.05636	down	3.56938e-08	0.687506	normal	[O]	Posttranslational modification, protein turnover, chaperones	Molecular Function: protein binding (GO:0005515);;	K08770|0.0e+00|api:100165459|K08770 ubiquitin C | (RefSeq) polyubiquitin-C	Ubiquitin mediated proteolysis (ko04120);; Mitophagy - animal (ko04137)	[OR]	Posttranslational modification, protein turnover, chaperones;; General function prediction only	Ubiquitin family	Polyubiquitin-A OS=Caenorhabditis elegans OX=6239 GN=ubq-1 PE=3 SV=1	O	Posttranslational modification, protein turnover, chaperones
gene-LOC114120864	LOC114120864	LOC114120864	0.432321	0.25554	0.142816	0.183109	0.211793	0.40501	0.09667	0.130594	0.357479	0.641845	1.05984	1.10166	0.437401	0.476961	0.385643	0.621144	1.10672	0.579662	0.567085	0.821176	0.722786	0.24451	0.136481	0.157883	0.0143438	1.38262	up	--	--	--	5.29238e-10	-2.54068	down	--	--	--	--	--	Cellular Component: cellular_component (GO:0005575);; Cellular Component: obsolete cell (GO:0005623);; Cellular Component: plasma membrane (GO:0005886);; Cellular Component: integral component of plasma membrane (GO:0005887);; Cellular Component: membrane (GO:0016020);; Cellular Component: integral component of membrane (GO:0016021);; Cellular Component: intrinsic component of membrane (GO:003122…	--	--	--	--	Protein of unknown function (DUF1676)	--	S	Function unknown
gene-LOC114120866	LOC114120866	LOC114120866	8.62009	9.97351	9.36741	2.03055	4.33554	4.22167	2.30758	3.43366	3.38092	7.60033	7.06362	6.17563	7.49407	5.5612	9.22898	3.51796	4.71372	3.70145	5.20333	1.14955	2.89382	3.24665	2.91682	3.53168	0.835765	0.092216	normal	0.939752	0.0592634	normal	4.1952e-42	-1.31574	down	0.0718026	0.295657	normal	[X]	Mobilome: prophages, transposons	Molecular Function: GABA-A receptor activity (GO:0004890);; Molecular Function: extracellular ligand-gated ion channel activity (GO:0005230);; Cellular Component: plasma membrane (GO:0005886);; Cellular Component: integral component of membrane (GO:0016021);;	K05181|1.7e-305|ags:114120866|K05181 gamma-aminobutyric acid receptor subunit beta | (RefSeq) gamma-aminobutyric acid receptor subunit beta-like isoform X1	Neuroactive ligand-receptor interaction (ko04080)	[T]	Signal transduction mechanisms	Neurotransmitter-gated ion-channel ligand binding domain	Gamma-aminobutyric acid receptor subunit beta OS=Musca domestica OX=7370 GN=Rdl PE=1 SV=2	T	Signal transduction mechanisms
gene-LOC114120871	LOC114120871	LOC114120871	36.0807	37.372	39.5419	9.78253	21.3355	19.8242	22.8926	22.2057	23.0694	44.9707	42.9304	41.7519	31.2948	28.6135	37.3384	15.7378	19.3864	17.7824	22.52	20.3844	21.1495	20.4605	20.4599	22.6548	0.909212	-0.0477238	normal	0.585255	-0.100209	normal	4.44317e-60	-1.25293	down	0.353903	0.129641	normal	--	--	Molecular Function: calcium ion binding (GO:0005509);; Biological Process: cell communication (GO:0007154);; Biological Process: cell-cell signaling (GO:0007267);; Biological Process: biological_process (GO:0008150);; Biological Process: cellular process (GO:0009987);; Biological Process: signaling (GO:0023052);; Biological Process: cell differentiation (GO:0030154);; Biological Process: developm…	K11583|0.0e+00|ags:114120871|K11583 serine/threonine-protein phosphatase 2A regulatory subunit B'' | (RefSeq) serine/threonine-protein phosphatase 2A regulatory subunit B'' subunit alpha isoform X1	mRNA surveillance pathway (ko03015)	[A]	RNA processing and modification	EF-hand domain	--	A	RNA processing and modification
gene-LOC114120877	LOC114120877	LOC113560908	2.9458	2.92554	3.43986	2.42829	3.34993	3.42978	2.23734	2.49324	2.55357	3.91991	4.70133	4.61838	6.20811	6.376	6.10327	5.86876	6.91315	6.74674	4.12448	5.02163	5.16399	3.65799	3.98304	3.49453	0.000188198	0.93439	normal	3.86923e-05	1.06348	up	0.00399418	-0.472986	normal	5.75969e-13	-1.05586	down	--	--	Cellular Component: integral component of membrane (GO:0016021);;	--	--	--	--	Zona pellucida-like domain	--	S	Function unknown
gene-LOC114120883	LOC114120883	LOC114120883	6.98043	8.58153	8.432	4.53836	7.62533	6.89129	9.69994	9.60253	10.5926	13.132	12.725	12.1728	14.4125	16.2	16.1877	7.86963	9.3017	9.06303	7.36212	9.70566	9.57705	13.4673	13.7523	13.0991	0.26763	0.319432	normal	0.852264	-0.0635916	normal	0.246048	-0.113609	normal	1.29048e-13	-1.02475	down	--	--	Molecular Function: DNA-binding transcription factor activity (GO:0003700);; Cellular Component: nucleus (GO:0005634);;	K09180|1.8e-249|ags:114120883|K09180 transcription factor AP-2, invertebrate | (RefSeq) transcription factor AP-2-epsilon isoform X1	--	[K]	Transcription	Transcription factor AP-2	Transcription factor aptf-1 OS=Caenorhabditis elegans OX=6239 GN=aptf-1 PE=2 SV=2	K	Transcription
gene-LOC114120886	LOC114120886	LOC113548253	6.39012	8.0994	7.81585	1.6152	3.37516	3.36705	1.84071	2.34387	2.51258	4.89467	5.10446	4.39128	6.53782	6.80575	8.87772	3.69942	4.2456	4.24458	3.498	3.47635	3.73831	2.62009	2.27558	2.56317	0.0429425	0.463357	normal	0.00252607	0.766107	normal	5.72971e-25	-1.16502	down	0.871683	-0.0311145	normal	--	--	--	K15621|3.7e-176|shr:100921230|K15621 BAI1-associated protein 3 | (RefSeq) BAIAP3; BAI1-associated protein 3	Transcriptional misregulation in cancer (ko05202)	[UT]	Intracellular trafficking, secretion, and vesicular transport;; Signal transduction mechanisms	C2 domain	Protein unc-13 homolog 4B OS=Drosophila melanogaster OX=7227 GN=stac PE=1 SV=5	--	--
gene-LOC114120895	LOC114120895	LOC113548691	15.6499	17.7529	19.458	4.20847	9.98961	9.51493	9.36544	11.6547	11.5835	19.5801	17.2516	16.0576	11.7113	10.2958	14.4632	7.80901	9.1474	7.66979	10.5421	7.51965	8.02409	10.8944	10.2481	9.96382	0.894186	-0.0592699	normal	0.296184	-0.332954	normal	4.07303e-31	-1.05581	down	0.00435666	0.405842	normal	--	--	Biological Process: reproduction (GO:0000003);; Biological Process: response to hypoxia (GO:0001666);; Biological Process: ameboidal-type cell migration (GO:0001667);; Biological Process: morphogenesis of an epithelium (GO:0002009);; Biological Process: epithelial cell development (GO:0002064);; Biological Process: columnar/cuboidal epithelial cell differentiation (GO:0002065);; Biological Proces…	K22525|0.0e+00|api:100161677|K22525 MKL/myocardin-like protein | (RefSeq) myocardin-related transcription factor A isoform X1	--	--	--	RPEL repeat	--	S	Function unknown
gene-LOC114120897	LOC114120897	LOC114120897	3.26252	3.26351	3.77146	7.24383	4.53432	4.137	4.81594	5.31764	4.25222	2.28289	2.08846	2.56638	5.04352	6.07473	4.22616	6.03453	4.77664	5.85947	6.4601	6.77351	6.06288	6.99174	6.21426	6.3298	0.788785	-0.262054	normal	0.08619	0.508532	normal	6.65885e-17	1.27096	up	0.00236558	-0.641008	normal	--	--	Biological Process: embryonic axis specification (GO:0000578);; Molecular Function: DNA-binding transcription factor activity, RNA polymerase II-specific (GO:0000981);; Biological Process: eye development (GO:0001654);; Biological Process: cell fate specification (GO:0001708);; Biological Process: Bolwig's organ morphogenesis (GO:0001746);; Biological Process: optic lobe placode development (GO:0…	K08545|2.2e-230|ags:114120897|K08545 nuclear receptor subfamily 2 group E member 1 | (RefSeq) nuclear receptor subfamily 2 group E member 1	MAPK signaling pathway - fly (ko04013)	[T]	Signal transduction mechanisms	Zinc finger, C4 type (two domains)	Protein tailless OS=Drosophila virilis OX=7244 GN=tll PE=3 SV=2	K	Transcription
gene-LOC114120901	LOC114120901	LOC114120901	2.12747	1.95464	2.57141	0.545644	0.816671	1.4109	0.549	0.36519	0.9906	1.25257	1.2797	1.19139	1.2368	1.02196	1.48141	0.82295	1.31648	0.960723	1.17271	1.51987	1.33881	0.808425	0.28931	0.522223	0.935723	0.0646699	normal	0.0374629	1.17748	up	8.22912e-06	-1.40804	down	0.000259337	0.785458	normal	--	--	Cellular Component: integral component of membrane (GO:0016021);;	K13885|3.1e-287|ags:114120901|K13885 scavenger receptor class B, member 1 | (RefSeq) sensory neuron membrane protein 1	Phagosome (ko04145)	[T]	Signal transduction mechanisms	CD36 family	Sensory neuron membrane protein 1 OS=Apis mellifera OX=7460 PE=3 SV=1	T	Signal transduction mechanisms
gene-LOC114120902	LOC114120902	LOC114120902	1.96553	2.26233	1.71298	0.404548	0.858914	0.847634	0.675101	0.804193	0.920036	1.26163	1.15184	0.938013	0.949223	0.639655	1.13518	0.564446	0.866099	0.627231	0.943258	0.269196	0.565159	0.557737	0.522237	0.553738	0.841764	-0.110374	normal	0.495863	-0.400981	normal	1.04964e-16	-1.24068	down	2.02015e-08	1.0894	up	--	--	Molecular Function: G protein-coupled receptor activity (GO:0004930);; Cellular Component: integral component of membrane (GO:0016021);;	K04256|2.9e-219|ags:114120902|K04256 c-opsin | (RefSeq) rhodopsin-like	--	[R]	General function prediction only	7 transmembrane receptor (rhodopsin family)	Rhodopsin, GQ-coupled OS=Mizuhopecten yessoensis OX=6573 GN=SCOP1 PE=1 SV=1	S	Function unknown
gene-LOC114120903	LOC114120903	LOC113549135	37.0946	32.5923	24.8837	73.0619	31.319	31.5008	60.9468	113.692	18.1098	4971.03	8493.41	8795.7	41.0197	41.0285	32.7652	62.6888	64.946	44.3701	36.1062	46.1467	37.0523	27.0202	21.1398	19.3587	0.965225	-0.059688	normal	0.437609	-0.617009	normal	6.61302e-141	-8.6057	down	0.125987	-0.331206	normal	--	--	--	--	--	--	--	--	--	--	--
gene-LOC114120907	LOC114120907	LOC100163329	26.893	29.5669	31.1054	11.4331	19.1986	18.138	19.4926	24.3394	23.0009	43.0102	40.5552	38.2901	23.1709	18.8312	28.3527	14.197	16.278	16.3955	15.4595	8.0734	10.9265	11.0953	9.80802	11.898	0.951075	-0.0222114	normal	0.10848	-0.626083	normal	3.34564e-88	-1.87671	down	0.0522396	0.285678	normal	--	--	Molecular Function: RNA binding (GO:0003723);;	K21444|6.2e-228|api:100163329|K21444 poly(rC)-binding protein 3/4 | (RefSeq) poly(rC)-binding protein 2 isoform X3	--	[AR]	RNA processing and modification;; General function prediction only	KH domain	Heterogeneous nuclear ribonucleoprotein K homolog OS=Caenorhabditis elegans OX=6239 GN=hrpk-1 PE=1 SV=1	A	RNA processing and modification
gene-LOC114120910	LOC114120910	--	1.83179	2.01622	1.78835	1.7566	2.42104	3.45003	1.63987	2.06839	2.03202	2.31959	3.06903	2.56059	2.78166	3.38363	3.7113	3.45916	4.05226	3.69345	3.84045	5.19993	5.12782	3.2131	2.60879	2.53122	0.245931	0.432113	normal	2.13303e-06	1.39574	up	0.417984	-0.160848	normal	7.14389e-07	-0.855943	normal	--	--	Molecular Function: structural constituent of cuticle (GO:0042302);;	--	--	--	--	Insect cuticle protein	Cuticle protein 18.6, isoform A OS=Locusta migratoria OX=7004 PE=1 SV=1	--	--
gene-LOC114120914	LOC114120914	LOC114120914	377.603	397.749	305.586	141.282	102.066	111.303	94.3131	108.718	99.3893	212.054	239.45	266.047	118.457	126.588	103.777	148.61	148.418	147.935	116.022	147.982	136.506	105.273	113.008	107.281	0.964184	0.0442918	normal	0.107677	0.497234	normal	5.1466e-20	-1.36813	down	2.01108e-22	1.57773	up	[I]	Lipid transport and metabolism	Molecular Function: molecular_function (GO:0003674);; Molecular Function: catalytic activity (GO:0003824);; Molecular Function: 3-hydroxyacyl-CoA dehydrogenase activity (GO:0003857);; Molecular Function: acetyl-CoA C-acyltransferase activity (GO:0003988);; Cellular Component: cellular_component (GO:0005575);; Cellular Component: intracellular (GO:0005622);; Cellular Component: obsolete cell (GO:0…	K07509|1.3e-266|ags:114120914|K07509 acetyl-CoA acyltransferase [EC:2.3.1.16] | (RefSeq) trifunctional enzyme subunit beta, mitochondrial-like	Fatty acid elongation (ko00062);; Fatty acid degradation (ko00071);; Valine, leucine and isoleucine degradation (ko00280);; Fatty acid metabolism (ko01212)	[I]	Lipid transport and metabolism	Thiolase, N-terminal domain	Probable 3-ketoacyl-CoA thiolase OS=Caenorhabditis elegans OX=6239 GN=B0303.3 PE=3 SV=1	I	Lipid transport and metabolism
gene-LOC114120926	LOC114120926	LOC113548158	4.61408	5.11315	5.41176	2.91501	6.08642	5.56994	8.00752	6.65531	6.29286	3.57273	2.70738	2.48379	5.15826	4.3097	5.83566	4.91615	5.19745	5.02472	7.99721	6.57464	7.07656	8.34025	9.33325	9.33728	0.936403	-0.0324564	normal	0.627738	0.126818	normal	1.25781e-30	1.41732	up	0.772477	-0.0550622	normal	--	--	Molecular Function: DNA binding (GO:0003677);; Biological Process: DNA-dependent DNA replication (GO:0006261);; Cellular Component: epsilon DNA polymerase complex (GO:0008622);;	K02325|0.0e+00|api:100159842|K02325 DNA polymerase epsilon subunit 2 [EC:2.7.7.7] | (RefSeq) DNA polymerase epsilon subunit 2	DNA replication (ko03030);; Base excision repair (ko03410);; Nucleotide excision repair (ko03420)	[L]	Replication, recombination and repair	DNA polymerase alpha/epsilon subunit B	DNA polymerase epsilon subunit 2 OS=Drosophila melanogaster OX=7227 GN=DNApol-epsilon58 PE=1 SV=1	L	Replication, recombination and repair
gene-LOC114120936	LOC114120936	LOC114120936	110.064	96.4518	107.49	61.3482	44.7433	53.5928	38.5278	48.5192	42.5247	79.079	87.6555	90.0921	67.8358	71.5318	55.552	60.4209	57.4405	61.8744	50.5232	56.7343	50.8751	36.2921	26.434	30.3418	0.904884	-0.109302	normal	0.227098	0.375522	normal	2.50446e-26	-1.68392	down	0.000410589	0.599972	normal	--	--	--	--	--	--	--	--	--	--	--
gene-LOC114120940	LOC114120940	--	1.80253	1.7786	1.0875	0.341674	0.570185	0.427923	0.583811	0.59722	0.662925	1.12894	0.576785	0.629998	0.584437	0.39596	0.508135	0.410272	0.474263	0.373801	0.629548	0.173247	0.406131	0.40068	0.347387	0.508241	0.692	-0.212347	normal	0.372496	-0.552463	normal	2.07468e-05	-1.08767	down	2.35161e-11	1.61076	up	--	--	--	K22614|2.6e-11|amex:111189861|K22614 NLR family CARD domain-containing protein 3 | (RefSeq) uncharacterized protein LOC111189861	--	--	--	Domain of unknown function (DUF4371)	--	S	Function unknown
gene-LOC114120947	LOC114120947	LOC114120947	36.7162	36.8649	32.3278	14.069	31.9097	23.025	52.5875	36.044	35.0256	29.5107	21.6476	20.0583	31.7558	21.6592	36.8042	24.4651	25.9197	26.7081	49.1039	14.0977	23.8782	51.9194	57.8225	62.5514	0.867892	0.0715206	normal	0.433559	-0.458738	normal	1.46009e-20	1.0725	up	0.264632	0.204044	normal	--	--	--	K11291|3.7e-189|ags:114120947|K11291 nuclear autoantigenic sperm protein | (RefSeq) histone-binding protein N1/N2-like	--	[BD]	Chromatin structure and dynamics;; Cell cycle control, cell division, chromosome partitioning	SHNi-TPR	Protein HGV2 OS=Halocynthia roretzi OX=7729 GN=HGV2 PE=2 SV=1	--	--
gene-LOC114120954	LOC114120954	LOC114120954	4.1997	4.74442	5.6868	2.46759	3.69846	3.60448	5.02826	3.66392	4.51928	3.01694	2.90982	3.07304	6.39836	7.31348	6.36649	4.85667	4.99583	5.76356	5.90943	7.06914	6.12202	7.07079	7.87412	6.86789	0.0539369	0.536579	normal	0.0368204	0.626035	normal	2.01112e-16	1.05942	up	0.002989	-0.51617	normal	--	--	Molecular Function: DNA-binding transcription factor activity (GO:0003700);; Cellular Component: nucleus (GO:0005634);; Biological Process: multicellular organism development (GO:0007275);; Molecular Function: sequence-specific DNA binding (GO:0043565);;	K09304|6.6e-222|ags:114120954|K09304 homeobox protein HoxA/B/C/D4 | (RefSeq) homeobox protein Hox-A4-like	--	[R]	General function prediction only	Homeodomain	Homeotic protein deformed OS=Drosophila melanogaster OX=7227 GN=Dfd PE=1 SV=2	K	Transcription
gene-LOC114120956	LOC114120956	LOC114120956	0.204563	0.240452	0.235924	0.029385	0.072547	0.074445	0.063768	0.062234	0.098424	0.212455	0.201399	0.144754	0.196712	0.145384	0.215656	0.045098	0.070738	0.037442	0.116457	0.014651	0.060668	0.094599	0.103767	0.08443	--	--	--	--	--	--	7.07753e-07	-1.18234	down	0.35074	0.246527	normal	--	--	Biological Process: system process (GO:0003008);; Biological Process: cilium movement (GO:0003341);; Molecular Function: molecular_function (GO:0003674);; Molecular Function: motor activity (GO:0003774);; Molecular Function: microtubule motor activity (GO:0003777);; Molecular Function: catalytic activity (GO:0003824);; Molecular Function: binding (GO:0005488);; Molecular Function: protein binding…	K10408|0.0e+00|ags:114120956|K10408 dynein heavy chain, axonemal | (RefSeq) dynein heavy chain 7, axonemal-like	--	[Z]	Cytoskeleton	Hydrolytic ATP binding site of dynein motor region	Dynein beta chain, ciliary OS=Tripneustes gratilla OX=7673 PE=1 SV=1	Z	Cytoskeleton
gene-LOC114120963	LOC114120963	--	7.51407	7.8513	8.95967	5.08513	9.49099	8.02592	8.88584	7.72556	8.73692	5.7011	4.22126	4.39443	11.0805	10.6838	10.9976	12.0441	11.6721	13.7766	11.5673	14.2852	13.2243	13.684	13.3435	12.9931	0.00278606	0.685801	normal	0.0103343	0.657637	normal	5.08305e-20	1.11011	up	0.0202554	-0.376581	normal	--	--	--	K03357|4.7e-106|ags:114120963|K03357 anaphase-promoting complex subunit 10 | (RefSeq) anaphase-promoting complex subunit 10 isoform X1	Ubiquitin mediated proteolysis (ko04120)	[DO]	Cell cycle control, cell division, chromosome partitioning;; Posttranslational modification, protein turnover, chaperones	Anaphase-promoting complex, subunit 10 (APC10)	Anaphase-promoting complex subunit 10 OS=Drosophila melanogaster OX=7227 GN=APC10 PE=2 SV=2	--	--
gene-LOC114120967	LOC114120967	LOC114120967	9.21529	9.88383	10.2599	7.11717	10.4716	11.8661	15.1578	12.563	14.6717	7.79318	6.77281	5.58376	12.408	12.9537	10.2455	13.719	10.5687	15.4605	14.7221	14.6213	14.0001	16.9046	17.0531	17.7417	0.462845	0.30185	normal	0.618713	0.120102	normal	3.76677e-25	1.15112	up	0.0751751	-0.336681	normal	--	--	Biological Process: mitotic cell cycle (GO:0000278);; Molecular Function: molecular_function (GO:0003674);; Molecular Function: binding (GO:0005488);; Molecular Function: protein binding (GO:0005515);; Cellular Component: cellular_component (GO:0005575);; Cellular Component: intracellular (GO:0005622);; Cellular Component: obsolete cell (GO:0005623);; Cellular Component: cytoplasm (GO:0005737);; …	K17338|8.5e-129|ags:114120967|K17338 receptor expression-enhancing protein 1/2/3/4 | (RefSeq) receptor expression-enhancing protein 4-like	--	[V]	Defense mechanisms	TB2/DP1, HVA22 family	Uncharacterized protein T19C3.4 OS=Caenorhabditis elegans OX=6239 GN=T19C3.4 PE=3 SV=1	V	Defense mechanisms
gene-LOC114120969	LOC114120969	LOC114120969	10.0125	8.47603	9.08361	1.65024	3.54414	3.84128	2.2258	2.28293	2.37545	2.4885	1.93755	1.70737	4.51596	3.54053	4.83984	2.44307	2.98717	2.42839	3.60188	1.32492	2.0734	1.71283	1.51577	1.83455	0.461782	-0.272905	normal	0.882625	0.0813716	normal	0.00124832	-0.481911	normal	1.92187e-13	1.05945	up	--	--	Cellular Component: cellular_component (GO:0005575);; Cellular Component: extracellular region (GO:0005576);; Cellular Component: extracellular space (GO:0005615);; Cellular Component: obsolete extracellular region part (GO:0044421);;	K13963|4.0e-11|zne:110829617|K13963 serpin B | (RefSeq) leukocyte elastase inhibitor-like isoform X1	--	--	--	Serpin (serine protease inhibitor)	Intracellular coagulation inhibitor 2 OS=Tachypleus tridentatus OX=6853 PE=1 SV=1	V	Defense mechanisms
gene-LOC114120983	LOC114120983	LOC114120983	0.753355	0.965184	0.820891	0.16784	0.338861	0.471805	0.214776	0.169306	0.26641	0.590156	0.544277	0.549561	0.539278	0.450763	0.619843	0.282436	0.354718	0.354184	0.51817	0.065792	0.282861	0.314017	0.18493	0.24487	0.942824	-0.0482571	normal	0.620387	0.447007	normal	6.90381e-10	-1.39709	down	0.0037551	0.617131	normal	--	--	Molecular Function: G protein-coupled receptor activity (GO:0004930);; Cellular Component: integral component of membrane (GO:0016021);;	K22791|2.3e-216|ags:114120983|K22791 tyramine receptor | (RefSeq) LOW QUALITY PROTEIN: octopamine receptor-like	--	[R]	General function prediction only	7 transmembrane receptor (rhodopsin family)	Probable G-protein coupled receptor No18 OS=Amphibalanus amphitrite OX=1232801 PE=3 SV=1	S	Function unknown
gene-LOC114120990	LOC114120990	LOC113557172	3.37788	3.88788	3.70305	0.969127	1.91517	1.80109	1.29134	1.58533	1.54842	3.13221	3.22662	2.68554	2.73678	2.12536	3.22027	1.95725	2.29561	2.15005	1.98662	0.958785	1.46035	1.32981	1.42099	1.43546	0.172868	0.348819	normal	0.926325	0.042716	normal	2.16831e-35	-1.35256	down	0.00705926	0.410572	normal	[T]	Signal transduction mechanisms	Molecular Function: voltage-gated potassium channel activity (GO:0005249);; Cellular Component: voltage-gated potassium channel complex (GO:0008076);; Biological Process: regulation of ion transmembrane transport (GO:0034765);; Biological Process: protein homooligomerization (GO:0051260);;	K04892|0.0e+00|api:100163357|K04892 potassium voltage-gated channel Shal-related subfamily D member 2 | (RefSeq) potassium voltage-gated channel protein Shal isoform X1	--	[P]	Inorganic ion transport and metabolism	Ion transport protein	Potassium voltage-gated channel protein Shal OS=Drosophila melanogaster OX=7227 GN=Shal PE=1 SV=2	P	Inorganic ion transport and metabolism
gene-LOC114120994	LOC114120994	--	16.652	18.7505	14.4887	6.34429	14.7732	13.4711	12.3499	13.7064	11.6074	30.5268	28.4479	24.9535	14.6341	10.9432	19.7437	12.3527	16.6993	10.7266	23.1372	6.42561	14.571	14.4676	14.3141	14.1247	0.796528	0.135352	normal	0.631089	0.274128	normal	6.61441e-53	-1.17962	down	0.580375	0.115175	normal	[X]	Mobilome: prophages, transposons	Molecular Function: protein kinase activity (GO:0004672);; Molecular Function: protein binding (GO:0005515);; Molecular Function: ATP binding (GO:0005524);; Biological Process: protein phosphorylation (GO:0006468);;	K12567|0.0e+00|aplc:110985846|K12567 titin [EC:2.7.11.1] | (RefSeq) titin-like	--	[Z]	Cytoskeleton	Fibronectin type III domain	Twitchin OS=Caenorhabditis elegans OX=6239 GN=unc-22 PE=1 SV=3	Z	Cytoskeleton
gene-LOC114121006	LOC114121006	LOC114121006	8.39028	9.53345	6.79411	2.79835	4.31953	3.8389	4.0414	4.02347	3.8384	2.77463	3.46157	3.00259	3.47738	2.79334	4.03915	2.86557	3.4494	2.25166	4.73693	1.99848	2.85107	4.20964	3.77475	4.20186	0.226072	-0.493503	normal	0.550012	-0.255141	normal	0.258845	0.174034	normal	5.85492e-15	1.22992	up	--	--	Molecular Function: molecular_function (GO:0003674);; Molecular Function: signaling receptor binding (GO:0005102);; Molecular Function: transporter activity (GO:0005215);; Molecular Function: lipid transporter activity (GO:0005319);; Molecular Function: binding (GO:0005488);; Molecular Function: protein binding (GO:0005515);; Cellular Component: cellular_component (GO:0005575);; Cellular Componen…	K14462|2.2e-30|sfm:108922516|K14462 apolipoprotein B | (RefSeq) apob; apolipoprotein B-100	--	[I]	Lipid transport and metabolism	Domain of unknown function (DUF1943)	Apolipophorins OS=Manduca sexta OX=7130 PE=2 SV=1	I	Lipid transport and metabolism
gene-LOC114121007	LOC114121007	LOC114121007	6.69397	7.16724	7.74762	2.17031	5.06887	5.50872	5.61036	6.24102	5.72647	11.3012	9.44229	8.15541	6.24141	5.21014	7.79785	3.60585	4.83588	4.11353	5.88997	3.65712	4.55211	4.214	4.29053	4.31028	0.874216	-0.0818592	normal	0.391066	-0.249115	normal	8.03331e-50	-1.37727	down	0.415858	0.129614	normal	--	--	Biological Process: action potential (GO:0001508);; Biological Process: system process (GO:0003008);; Biological Process: muscle system process (GO:0003012);; Molecular Function: molecular_function (GO:0003674);; Molecular Function: transporter activity (GO:0005215);; Molecular Function: ion channel activity (GO:0005216);; Molecular Function: voltage-gated ion channel activity (GO:0005244);; Mole…	K04851|0.0e+00|ags:114121007|K04851 voltage-dependent calcium channel L type alpha-1D | (RefSeq) muscle calcium channel subunit alpha-1 isoform X1	--	[PT]	Inorganic ion transport and metabolism;; Signal transduction mechanisms	Ion transport protein	Voltage-dependent calcium channel type D subunit alpha-1 OS=Drosophila melanogaster OX=7227 GN=Ca-alpha1D PE=1 SV=2	P	Inorganic ion transport and metabolism
gene-LOC114121016	LOC114121016	LOC114121016	208.53	222.61	132.137	2211	844.424	897.623	793.425	1198.33	468.525	630.514	967.659	1035.74	695.908	720.771	563.745	1116.28	1229.83	964.786	1115.32	1508.4	1268.21	1138.56	1021.09	877.805	0.508696	-0.678375	normal	0.188914	0.745742	normal	0.90243	-0.0326823	normal	7.32007e-21	-1.86536	down	--	--	--	--	--	--	--	--	--	--	--
gene-LOC114121036	LOC114121036	LOC114121036	10.5037	10.8097	9.43396	12.6404	30.9707	26.7028	33.544	29.3752	25.1321	9.84411	8.35772	7.41514	16.5229	11.8045	20.6617	17.4554	22.6242	17.5348	40.728	9.34445	20.0766	28.5946	29.3365	31.9784	0.318036	-0.351005	normal	0.656637	-0.287931	normal	2.10667e-80	1.60301	up	2.7853e-05	-0.698379	normal	--	--	Molecular Function: protein binding (GO:0005515);;	K05121|0.0e+00|ags:114121036|K05121 endothelial-specific receptor tyrosine kinase [EC:2.7.10.1] | (RefSeq) uncharacterized protein LOC114121036 isoform X1	--	--	--	Fibronectin type III domain	--	T	Signal transduction mechanisms
gene-LOC114121042	LOC114121042	LOC114121042	83.7331	80.984	86.3884	17.0444	37.0504	40.8096	23.2644	23.8866	25.8075	29.2052	25.0173	25.2075	44.2505	40.3129	48.2577	35.7445	40.0828	41.3752	43.9765	44.653	49.0299	26.008	27.9723	27.1044	0.473849	0.234818	normal	2.31307e-08	1.00277	up	0.0384375	-0.181158	normal	2.35889e-15	0.874641	normal	[O]	Posttranslational modification, protein turnover, chaperones	Molecular Function: molecular_function (GO:0003674);; Molecular Function: catalytic activity (GO:0003824);; Molecular Function: arginine kinase activity (GO:0004054);; Biological Process: phosphorus metabolic process (GO:0006793);; Biological Process: phosphate-containing compound metabolic process (GO:0006796);; Biological Process: biological_process (GO:0008150);; Biological Process: metabolic …	K00934|1.9e-209|ags:114121042|K00934 arginine kinase [EC:2.7.3.3] | (RefSeq) arginine kinase-like	Arginine and proline metabolism (ko00330)	[C]	Energy production and conversion	ATP:guanido phosphotransferase, C-terminal catalytic domain	Arginine kinase OS=Apis mellifera OX=7460 GN=ARGK PE=2 SV=1	C	Energy production and conversion
gene-LOC114121062	LOC114121062	LOC114121062	15.6474	15.2388	14.8111	4.05311	8.33727	9.83796	10.1179	8.58895	8.60481	14.4113	14.8749	13.733	10.3877	9.291	9.57254	10.3765	7.70939	10.0942	8.19703	8.28952	8.76836	7.2763	7.0588	7.6056	0.531559	0.26863	normal	0.934092	-0.0262505	normal	7.91317e-23	-1.18753	down	0.000106598	0.596866	normal	[O]	Posttranslational modification, protein turnover, chaperones	Biological Process: reproduction (GO:0000003);; Molecular Function: molecular_function (GO:0003674);; Molecular Function: binding (GO:0005488);; Molecular Function: protein binding (GO:0005515);; Cellular Component: cellular_component (GO:0005575);; Biological Process: protein folding (GO:0006457);; Biological Process: gamete generation (GO:0007276);; Biological Process: spermatogenesis (GO:00072…	K09524|2.4e-111|ags:114121062|K09524 DnaJ homolog subfamily C member 4 | (RefSeq) dnaJ-like protein 60	--	[O]	Posttranslational modification, protein turnover, chaperones	DnaJ domain	DnaJ-like protein 60 OS=Drosophila melanogaster OX=7227 GN=DnaJ-60 PE=2 SV=1	O	Posttranslational modification, protein turnover, chaperones
gene-LOC114121065	LOC114121065	LOC114121065	1.31278	1.28173	1.82697	3.37042	8.40739	7.00448	7.35633	5.87938	6.52661	2.59907	1.76957	1.65298	4.19444	3.26463	4.32081	4.39591	5.9477	4.06801	7.61742	4.16333	6.38669	5.23268	5.20159	6.79167	0.256703	-0.441981	normal	0.898846	-0.0498514	normal	2.66738e-17	1.30796	up	4.58608e-18	-1.45624	down	[T]	Signal transduction mechanisms	Molecular Function: voltage-gated chloride channel activity (GO:0005247);; Cellular Component: integral component of membrane (GO:0016021);;	K05016|0.0e+00|ags:114121065|K05016 chloride channel 7 | (RefSeq) H(+)/Cl(-) exchange transporter 7-like isoform X1	--	[P]	Inorganic ion transport and metabolism	Voltage gated chloride channel	Chloride channel protein A OS=Dictyostelium discoideum OX=44689 GN=clcA PE=2 SV=1	P	Inorganic ion transport and metabolism
gene-LOC114121071	LOC114121071	LOC114121071	44.5916	42.2411	43.6921	5.91881	11.4263	16.1271	6.77046	7.89714	6.73978	46.6774	46.0707	41.531	41.4502	40.0744	51.9481	19.6185	23.5277	27.9616	22.5818	21.482	23.5649	15.0123	9.96145	11.1173	0.00144867	1.01957	up	3.02463e-21	1.77529	up	6.15025e-40	-2.1554	down	0.573896	-0.0868344	normal	--	--	Biological Process: regulation of neurotransmitter levels (GO:0001505);; Molecular Function: molecular_function (GO:0003674);; Molecular Function: catalytic activity (GO:0003824);; Molecular Function: aralkylamine N-acetyltransferase activity (GO:0004059);; Molecular Function: arylamine N-acetyltransferase activity (GO:0004060);; Cellular Component: cellular_component (GO:0005575);; Cellular Comp…	K00669|4.6e-32|mde:101895265|K00669 arylalkylamine N-acetyltransferase [EC:2.3.1.87] | (RefSeq) dopamine N-acetyltransferase isoform X1	Tryptophan metabolism (ko00380)	--	--	Acetyltransferase (GNAT) family	Dopamine N-acetyltransferase OS=Drosophila melanogaster OX=7227 GN=AANAT1 PE=1 SV=1	S	Function unknown
gene-LOC114121079	LOC114121079	LOC114121079	9.19369	9.96123	7.95695	1.59305	4.17642	4.3248	3.30936	3.21015	3.44973	4.34784	4.75738	3.56653	4.26035	3.00546	4.36677	2.33923	2.55433	2.99641	3.58354	1.49095	2.38081	3.43101	2.8629	2.8551	0.320542	-0.384602	normal	0.393462	-0.376822	normal	1.59717e-05	-0.680018	normal	7.44584e-14	1.18794	up	--	--	Biological Process: regulation of neurotransmitter levels (GO:0001505);; Molecular Function: molecular_function (GO:0003674);; Molecular Function: catalytic activity (GO:0003824);; Molecular Function: aralkylamine N-acetyltransferase activity (GO:0004059);; Molecular Function: arylamine N-acetyltransferase activity (GO:0004060);; Cellular Component: cellular_component (GO:0005575);; Cellular Comp…	K00669|2.3e-30|dpe:6592468|K00669 arylalkylamine N-acetyltransferase [EC:2.3.1.87] | (RefSeq) dopamine N-acetyltransferase isoform X1	Tryptophan metabolism (ko00380)	--	--	Acetyltransferase (GNAT) family	Dopamine N-acetyltransferase OS=Drosophila melanogaster OX=7227 GN=AANAT1 PE=1 SV=1	S	Function unknown
gene-LOC114121088	LOC114121088	LOC112593126	32.1026	46.1866	30.6418	192.429	76.5864	97.5674	42.4301	85.3009	39.3794	43.2164	62.055	73.4878	90.075	90.0589	81.6193	156.65	160.364	142.519	114.016	151.26	136.871	93.6461	77.6689	73.2709	0.959999	-0.0689672	normal	0.00374426	1.3495	up	0.390332	0.212463	normal	1.97354e-14	-1.31701	down	--	--	--	--	--	--	--	--	--	--	--
gene-LOC114121093	LOC114121093	--	11.0524	10.4784	12.0786	28.9681	23.8942	26.4966	20.4962	25.4223	20.7894	8.65361	8.33687	9.1409	19.5345	20.0134	18.4102	32.2053	34.9492	32.6344	26.9986	35.4625	32.792	24.769	24.3142	24.0797	0.92677	0.078759	normal	0.0690058	0.60509	normal	4.22336e-30	1.26548	up	1.53783e-09	-0.840645	normal	[C]	Energy production and conversion	Molecular Function: nucleotide binding (GO:0000166);; Molecular Function: molecular_function (GO:0003674);; Molecular Function: catalytic activity (GO:0003824);; Molecular Function: lactate dehydrogenase activity (GO:0004457);; Molecular Function: D-lactate dehydrogenase (cytochrome) activity (GO:0004458);; Molecular Function: binding (GO:0005488);; Cellular Component: cellular_component (GO:0005…	K18204|1.2e-265|dnx:107174155|K18204 D-2-hydroxyglutarate dehydrogenase [EC:1.1.99.39] | (RefSeq) D-2-hydroxyglutarate dehydrogenase, mitochondrial	--	[C]	Energy production and conversion	FAD linked oxidases, C-terminal domain	Alkyldihydroxyacetonephosphate synthase OS=Dictyostelium discoideum OX=44689 GN=eapA PE=1 SV=1	C	Energy production and conversion
gene-LOC114121099	LOC114121099	LOC114121099	3.56496	3.53941	2.91853	1.66325	4.57364	2.77202	6.48942	5.74363	5.5791	3.76963	2.40183	2.36183	3.9529	2.34736	3.92284	2.70335	3.18267	2.39756	8.73237	1.02304	2.60886	8.48069	8.72441	9.83009	0.733407	-0.184466	normal	0.555822	-0.504335	normal	4.14679e-26	1.46519	up	0.813385	-0.0562656	normal	--	--	--	--	--	--	--	--	--	--	--
gene-LOC114121123	LOC114121123	LOC114121123	3.4014	3.65493	3.67856	1.03647	1.32025	1.49332	1.00798	0.979703	0.810018	1.38382	1.72651	1.8106	2.62541	2.98422	3.09016	3.51024	3.78196	4.05516	1.91642	2.69517	2.26472	1.44524	1.27689	1.77017	1.936e-08	1.40637	up	3.03046e-05	1.38784	up	0.102468	-0.363516	normal	0.15924	0.257533	normal	--	--	--	--	--	--	--	--	--	--	--
gene-LOC114121149	LOC114121149	LOC114121149	24.2976	25.0665	21.6353	11.3888	28.8301	20.9465	46.9057	37.2416	36.496	25.4182	18.4045	16.5965	20.6073	14.0891	25.0404	17.8764	17.5784	16.3703	39.8583	5.94559	17.0006	45.8711	45.6479	50.5052	0.412388	-0.295067	normal	0.253711	-0.907216	normal	5.46471e-20	1.04724	up	0.244142	0.218309	normal	--	--	--	K16732|0.0e+00|ags:114121149|K16732 protein regulator of cytokinesis 1 | (RefSeq) protein regulator of cytokinesis 1-like isoform X1	--	[DZ]	Cell cycle control, cell division, chromosome partitioning;; Cytoskeleton	Microtubule associated protein (MAP65/ASE1 family)	--	--	--
gene-LOC114121151	LOC114121151	LOC107168264	842.942	811.907	785.924	872.968	670.307	712.29	644.937	724.723	658.514	1187.84	1282.7	1276.78	844.071	936.919	788.962	995.503	956.936	951.456	777.234	859.643	842.702	650.346	678.238	592.767	0.951075	0.0557815	normal	0.244211	0.337336	normal	1.41465e-27	-1.31007	down	0.379944	-0.141015	normal	--	--	Biological Process: reproduction (GO:0000003);; Biological Process: embryonic axis specification (GO:0000578);; Biological Process: cell morphogenesis (GO:0000902);; Biological Process: cell morphogenesis involved in differentiation (GO:0000904);; Biological Process: regionalization (GO:0003002);; Biological Process: developmental process involved in reproduction (GO:0003006);; Biological Process…	K10373|6.0e-125|dnx:107168264|K10373 tropomyosin 1 | (RefSeq) tropomyosin isoform X1	--	[Z]	Cytoskeleton	Tropomyosin	Tropomyosin OS=Trichinella spiralis OX=6334 PE=2 SV=1	Z	Cytoskeleton
gene-LOC114121156	LOC114121156	LOC111035357	609.653	615.77	607.205	240.699	450.556	497.331	415.014	383.585	406.684	802.923	783.923	723.172	444.615	433.818	496.457	425.562	432.853	479.03	507.536	483.676	531.623	370.396	390.781	355.357	0.819603	0.0781321	normal	0.0176151	0.422881	normal	8.76824e-42	-1.26257	down	0.00185816	0.369954	normal	--	--	Biological Process: system process (GO:0003008);; Biological Process: muscle system process (GO:0003012);; Molecular Function: molecular_function (GO:0003674);; Molecular Function: actin binding (GO:0003779);; Molecular Function: structural molecule activity (GO:0005198);; Molecular Function: binding (GO:0005488);; Molecular Function: protein binding (GO:0005515);; Cellular Component: cellular_co…	K10373|2.4e-29|ags:114121156|K10373 tropomyosin 1 | (RefSeq) tropomyosin-1	--	[Z]	Cytoskeleton	Tropomyosin	Tropomyosin-1 OS=Bombyx mori OX=7091 PE=1 SV=1	Z	Cytoskeleton
gene-LOC114121173	LOC114121173	LOC114121173	18.6534	19.673	22.1153	12.8173	26.9058	22.4559	32.7728	27.5532	32.2946	19.6722	13.8232	13.2631	25.0331	27.317	30.623	18.6501	21.7918	22.8999	32.271	30.7148	32.2931	42.221	47.4531	48.6549	0.855924	-0.0676161	normal	0.540021	0.127512	normal	1.88442e-31	1.36475	up	0.000137368	-0.506057	normal	[J]	Translation, ribosomal structure and biogenesis	Molecular Function: GTPase activity (GO:0003924);; Molecular Function: GTP binding (GO:0005525);;	K12852|0.0e+00|ags:114121173|K12852 116 kDa U5 small nuclear ribonucleoprotein component | (RefSeq) 116 kDa U5 small nuclear ribonucleoprotein component	Spliceosome (ko03040)	[J]	Translation, ribosomal structure and biogenesis	Elongation factor Tu GTP binding domain	Elongation factor 2 OS=Cryptosporidium parvum OX=5807 PE=3 SV=1	J	Translation, ribosomal structure and biogenesis
gene-LOC114121183	LOC114121183	LOC114121183	15.5736	15.0556	15.1699	5.19695	8.49101	8.6752	8.88111	7.11765	8.03724	14.028	12.7599	13.2089	12.458	10.3668	10.9742	8.07983	7.79489	9.22084	6.97218	5.34529	6.07049	4.77972	4.11607	4.52998	0.922056	0.0471407	normal	0.322403	-0.301365	normal	2.78319e-35	-1.78752	down	0.0237216	0.39196	normal	--	--	Biological Process: instar larval or pupal development (GO:0002165);; Molecular Function: molecular_function (GO:0003674);; Molecular Function: binding (GO:0005488);; Molecular Function: steroid binding (GO:0005496);; Biological Process: lipid metabolic process (GO:0006629);; Biological Process: steroid biosynthetic process (GO:0006694);; Biological Process: transport (GO:0006810);; Biological Pr…	K13443|1.1e-87|ags:114121183|K13443 Niemann-Pick C2 protein | (RefSeq) NPC intracellular cholesterol transporter 2 homolog a-like	Lysosome (ko04142)	--	--	ML domain	--	S	Function unknown
gene-LOC114121184	LOC114121184	LOC114121184	28.0592	29.9742	29.4556	16.7361	36.9162	30.5973	48.6355	36.2031	40.3296	28.9048	21.6887	20.9804	39.6265	37.1574	40.7839	36.6159	36.3303	43.2218	46.635	51.0511	50.7412	51.7053	66.595	62.437	0.151807	0.377503	normal	0.244446	0.337283	normal	1.77455e-19	1.13364	up	8.41665e-05	-0.47292	normal	[R]	General function prediction only	--	K11434|1.4e-221|ags:114121184|K11434 type I protein arginine methyltransferase [EC:2.1.1.319] | (RefSeq) protein arginine N-methyltransferase 1-like	FoxO signaling pathway (ko04068)	[OKT]	Posttranslational modification, protein turnover, chaperones;; Transcription;; Signal transduction mechanisms	Methyltransferase domain	Protein arginine N-methyltransferase 1 OS=Caenorhabditis elegans OX=6239 GN=prmt-1 PE=1 SV=1	--	--
gene-LOC114121206	LOC114121206	LOC114121206	8.58821	9.83405	9.72202	9.99838	8.3635	7.596	10.3804	10.8717	10.3483	15.393	16.0121	17.603	14.2061	14.679	13.0167	7.86001	9.59743	8.56177	7.02819	9.2486	8.11137	5.98756	5.65676	5.76631	0.724597	-0.266653	normal	0.366334	-0.280097	normal	2.37545e-39	-1.71543	down	1.67174e-05	-0.63054	normal	--	--	Molecular Function: molecular_function (GO:0003674);; Molecular Function: binding (GO:0005488);; Molecular Function: protein binding (GO:0005515);; Cellular Component: cellular_component (GO:0005575);; Cellular Component: obsolete cell (GO:0005623);; Cellular Component: plasma membrane (GO:0005886);; Cellular Component: adherens junction (GO:0005912);; Cellular Component: obsolete cell-substrate …	--	--	[R]	General function prediction only	Leucine rich repeat	--	S	Function unknown
gene-LOC114121208	LOC114121208	LOC114121208	17.2988	18.3261	19.8441	17.3408	31.8324	30.8696	29.3724	23.7819	29.21	13.1883	9.3452	9.51444	24.4	25.5016	24.3628	21.2286	27.6473	27.9634	30.899	36.1653	35.6534	28.0481	33.135	31.3101	0.613056	-0.167019	normal	0.15573	0.412212	normal	7.35058e-29	1.32589	up	0.000615029	-0.475117	normal	[F]	Nucleotide transport and metabolism	Biological Process: reproduction (GO:0000003);; Biological Process: developmental process involved in reproduction (GO:0003006);; Molecular Function: molecular_function (GO:0003674);; Molecular Function: catalytic activity (GO:0003824);; Molecular Function: amidophosphoribosyltransferase activity (GO:0004044);; Biological Process: nucleobase-containing compound metabolic process (GO:0006139);; Bi…	K00764|6.4e-288|ags:114121208|K00764 amidophosphoribosyltransferase [EC:2.4.2.14] | (RefSeq) amidophosphoribosyltransferase-like isoform X1	Purine metabolism (ko00230);; Alanine, aspartate and glutamate metabolism (ko00250)	[F]	Nucleotide transport and metabolism	Glutamine amidotransferase domain	Amidophosphoribosyltransferase OS=Drosophila melanogaster OX=7227 GN=Prat PE=1 SV=2	F	Nucleotide transport and metabolism
gene-LOC114121209	LOC114121209	LOC114121209	42.9672	43.0459	43.9071	40.1034	83.133	74.8565	66.3595	42.9064	56.1317	21.5045	15.3484	16.0564	53.2312	54.9854	55.3279	93.7447	111.223	113.744	97.8841	114.802	100.029	79.5255	100.195	96.1882	0.00255267	0.594663	normal	0.000276839	1.0144	up	2.93723e-68	2.17905	up	0.00368222	-0.382275	normal	[F]	Nucleotide transport and metabolism	Molecular Function: molecular_function (GO:0003674);; Molecular Function: catalytic activity (GO:0003824);; Molecular Function: phosphoribosylaminoimidazole carboxylase activity (GO:0004638);; Molecular Function: phosphoribosylaminoimidazolesuccinocarboxamide synthase activity (GO:0004639);; Cellular Component: cellular_component (GO:0005575);; Cellular Component: intracellular (GO:0005622);; Cel…	K01587|1.7e-244|ags:114121209|K01587 phosphoribosylaminoimidazole carboxylase / phosphoribosylaminoimidazole-succinocarboxamide synthase [EC:4.1.1.21 6.3.2.6] | (RefSeq) multifunctional protein ADE2	Purine metabolism (ko00230)	[F]	Nucleotide transport and metabolism	SAICAR synthetase	Multifunctional protein ADE2 OS=Drosophila melanogaster OX=7227 GN=Paics PE=2 SV=2	F	Nucleotide transport and metabolism
gene-LOC114121214	LOC114121214	LOC114121214	12.8631	13.2074	12.6819	30.4789	38.3857	41.5959	29.3159	29.7623	31.6919	9.09544	9.66332	10.0294	24.3765	27.8102	23.6111	37.3837	43.1753	41.4469	35.2966	47.1125	40.3042	30.6551	30.1094	30.0643	0.96682	-0.0233691	normal	0.0829852	0.530469	normal	2.893e-33	1.43457	up	4.05972e-12	-1.0238	down	[E]	Amino acid transport and metabolism	Molecular Function: oxidoreductase activity (GO:0016491);;	K14157|0.0e+00|ags:114121214|K14157 alpha-aminoadipic semialdehyde synthase [EC:1.5.1.8 1.5.1.9] | (RefSeq) alpha-aminoadipic semialdehyde synthase, mitochondrial	Lysine degradation (ko00310)	[E]	Amino acid transport and metabolism	Saccharopine dehydrogenase C-terminal domain	Probable saccharopine dehydrogenase [NADP(+), L-glutamate-forming] OS=Dictyostelium discoideum OX=44689 GN=sdh PE=2 SV=1	E	Amino acid transport and metabolism
gene-LOC114121215	LOC114121215	--	0.517245	0.473295	0.509191	0.263368	0.715854	0.489368	0.582392	0.665707	0.641725	4.1085	3.7552	3.48439	0.740141	0.540045	0.872394	0.559828	0.684765	0.497262	1.04249	0.26602	0.48564	0.756399	0.700014	0.769578	0.765291	0.175385	normal	0.970342	-0.0292225	normal	6.31083e-92	-2.55576	down	0.0299423	-0.55376	normal	--	--	--	--	--	--	--	--	--	--	--
gene-LOC114121219	LOC114121219	LOC114121219	28.1899	33.0244	27.0871	5.34757	12.3849	12.3507	9.59149	10.7611	11.7075	12.2127	10.739	8.72541	12.1632	10.5108	15.7308	8.78457	9.66447	10.2485	11.743	10.0936	11.2818	10.2723	11.314	11.6181	0.663292	-0.156908	normal	0.629976	0.118582	normal	0.271443	-0.108629	normal	9.36543e-20	1.15174	up	--	--	Molecular Function: molecular_function (GO:0003674);; Molecular Function: transporter activity (GO:0005215);; Cellular Component: cellular_component (GO:0005575);; Cellular Component: obsolete cell (GO:0005623);; Cellular Component: plasma membrane (GO:0005886);; Cellular Component: integral component of plasma membrane (GO:0005887);; Biological Process: transport (GO:0006810);; Biological Proces…	K13855|0.0e+00|ags:114121219|K13855 solute carrier family 4 (anion exchanger), member 2 | (RefSeq) band 3 anion transport protein-like isoform X1	--	[P]	Inorganic ion transport and metabolism	HCO3- transporter family	--	P	Inorganic ion transport and metabolism
gene-LOC114121221	LOC114121221	LOC113550648	11596	10448.3	6760.61	390.636	209.664	231.865	191.241	228.126	161.37	1594.11	1834.53	2202.93	297.276	303.371	249.595	391.74	374.456	356.177	261.255	324.937	315.015	191.45	223.535	189.427	0.940654	0.0858373	normal	0.026894	0.722426	normal	3.77287e-86	-3.45032	down	1.81637e-153	5.03423	up	--	--	Biological Process: reproduction (GO:0000003);; Molecular Function: adenine nucleotide transmembrane transporter activity (GO:0000295);; Biological Process: action potential (GO:0001508);; Biological Process: developmental process involved in reproduction (GO:0003006);; Biological Process: regulation of membrane depolarization (GO:0003254);; Molecular Function: molecular_function (GO:0003674);; M…	K05863|6.0e-175|ags:114121221|K05863 solute carrier family 25 (mitochondrial adenine nucleotide translocator), member 4/5/6/31 | (RefSeq) ADP,ATP carrier protein 2	--	[C]	Energy production and conversion	Mitochondrial carrier protein	ADP,ATP carrier protein 2 OS=Anopheles gambiae OX=7165 GN=AGAP002358 PE=3 SV=2	C	Energy production and conversion
gene-LOC114121239	LOC114121239	LOC112591210	989.475	921.6	681.39	1211.28	653.719	662.607	592.817	692.684	595.108	919.429	1152.94	1216.8	585.47	641.686	506.101	930.625	802.411	823.251	580.103	722.53	696.27	556.859	584.818	552.724	0.733692	-0.33582	normal	0.553937	0.183295	normal	8.55269e-14	-1.23117	down	0.00427781	0.561459	normal	--	--	Cellular Component: mitochondrial proton-transporting ATP synthase complex, catalytic sector F(1) (GO:0000275);; Biological Process: ATP synthesis coupled proton transport (GO:0015986);; Molecular Function: proton-transporting ATP synthase activity, rotational mechanism (GO:0046933);;	K02135|2.0e-23|ags:114121239|K02135 F-type H+-transporting ATPase subunit epsilon | (RefSeq) protein stunted-like isoform X1	Oxidative phosphorylation (ko00190)	[C]	Energy production and conversion	Mitochondrial ATP synthase epsilon chain	Protein stunted OS=Drosophila melanogaster OX=7227 GN=sun PE=1 SV=1	C	Energy production and conversion
gene-LOC114121240	LOC114121240	LOC114121240	12.2993	11.4864	14.0405	11.0627	14.6369	16.8117	11.2166	10.5103	11.2582	9.21736	8.52915	8.30852	17.1439	19.3668	17.6466	21.7925	21.7765	22.3053	19.2272	21.5904	22.0642	14.1847	16.8322	12.906	0.153332	0.470425	normal	5.22543e-07	1.02688	up	8.16446e-05	0.543663	normal	0.000188381	-0.57405	normal	--	--	--	K08131|5.8e-227|ags:114121240|K08131 collagen type IX alpha | (RefSeq) collagen alpha-1(IX) chain-like isoform X1	ECM-receptor interaction (ko04512)	[W]	Extracellular structures	Collagen triple helix repeat (20 copies)	--	W	Extracellular structures
gene-LOC114121243	LOC114121243	LOC114121243	2.55615	3.01211	2.86637	0.641351	1.44865	1.49733	1.11768	1.29914	1.17191	2.09685	2.2722	2.20177	2.40023	1.88333	3.05959	1.38312	1.94364	1.57862	1.35831	1.13007	1.39291	1.20873	1.26978	1.29378	0.344212	0.380004	normal	0.574587	0.191039	normal	1.39619e-09	-1.01376	down	0.442896	0.16463	normal	--	--	Cellular Component: integral component of membrane (GO:0016021);;	--	--	--	--	--	--	--	--
gene-LOC114121272	LOC114121272	LOC114121272	506.709	449.602	285.366	146.453	108.558	134.349	60.4779	151.081	107.502	91.8804	155.011	159.187	174.842	177.968	136.891	175.757	114.165	156.867	128.369	134.494	121.993	126.559	82.2424	101.298	0.948339	-0.0618468	normal	0.485764	0.348781	normal	0.0902372	-0.6332	normal	0.000205735	1.29249	up	[C]	Energy production and conversion	Molecular Function: molecular_function (GO:0003674);; Molecular Function: catalytic activity (GO:0003824);; Molecular Function: phosphoenolpyruvate carboxykinase activity (GO:0004611);; Molecular Function: phosphoenolpyruvate carboxykinase (GTP) activity (GO:0004613);; Cellular Component: cellular_component (GO:0005575);; Cellular Component: intracellular (GO:0005622);; Cellular Component: obsole…	K01596|0.0e+00|ags:114121272|K01596 phosphoenolpyruvate carboxykinase (GTP) [EC:4.1.1.32] | (RefSeq) phosphoenolpyruvate carboxykinase [GTP]-like	Glycolysis / Gluconeogenesis (ko00010);; Citrate cycle (TCA cycle) (ko00020);; Pyruvate metabolism (ko00620);; FoxO signaling pathway (ko04068)	[C]	Energy production and conversion	Phosphoenolpyruvate carboxykinase C-terminal P-loop domain	Phosphoenolpyruvate carboxykinase [GTP] OS=Drosophila melanogaster OX=7227 GN=Pepck PE=2 SV=2	C	Energy production and conversion
gene-LOC114121275	LOC114121275	LOC114121275	14.8455	11.8114	10.1394	23.3821	15.2503	15.526	13.5568	19.7392	13.9307	28.5415	46.919	40.8144	23.2502	24.9876	22.588	31.1947	28.4619	25.0239	18.6995	25.5806	24.5049	18.3123	18.8695	16.6918	0.695208	0.337064	normal	0.124507	0.632325	normal	2.35911e-10	-1.34487	down	3.16458e-08	-0.992196	normal	--	--	--	K19499|4.6e-39|zne:110828963|K19499 anoctamin-4 | (RefSeq) uncharacterized protein LOC110828963	--	--	--	CUB domain	--	S	Function unknown
gene-LOC114121276	LOC114121276	LOC113557379	4.7386	5.05901	5.35065	1.62008	2.54523	2.8177	1.39493	2.39695	2.17482	3.75638	4.00709	3.58246	4.76243	5.36972	5.81625	3.46063	3.70072	3.81548	2.86146	3.39055	3.17578	2.06419	1.85212	2.11946	0.0351405	0.542812	normal	0.00291495	0.888033	normal	9.43835e-19	-1.07854	down	0.368022	-0.1449	normal	[T]	Signal transduction mechanisms	Molecular Function: voltage-gated potassium channel activity (GO:0005249);; Cellular Component: voltage-gated potassium channel complex (GO:0008076);; Biological Process: regulation of ion transmembrane transport (GO:0034765);; Biological Process: protein homooligomerization (GO:0051260);;	K04887|5.7e-251|zne:110827818|K04887 potassium voltage-gated channel Shaw-related subfamily C member 1 | (RefSeq) potassium voltage-gated channel protein Shaw isoform X1	--	[P]	Inorganic ion transport and metabolism	Ion transport protein	Potassium voltage-gated channel protein Shaw OS=Drosophila melanogaster OX=7227 GN=Shaw PE=2 SV=1	P	Inorganic ion transport and metabolism
gene-LOC114121286	LOC114121286	LOC114121286	36.8076	37.9623	39.6751	68.5905	29.5327	29.4595	39.1027	39.0748	25.4976	61.6416	89.9454	91.2509	87.3849	89.1754	75.152	55.1067	53.9357	53.9473	50.9274	65.381	55.4273	62.1945	60.8804	57.4209	0.970173	-0.0515302	normal	0.0257517	0.817743	normal	0.00100949	-0.663767	normal	1.35476e-16	-1.19396	down	--	--	--	--	--	--	--	Insect pheromone-binding family, A10/OS-D	--	S	Function unknown
gene-LOC114121287	LOC114121287	LOC114121287	6.01656	4.84894	7.83372	0.972405	3.04043	3.12072	1.57883	1.25758	2.86049	2.22154	1.3073	1.94154	4.89977	4.17198	3.97442	1.76176	2.29545	2.29314	1.98379	1.39698	1.89558	1.15128	0.6581	0.522864	0.704448	-0.221081	normal	0.956114	-0.0377269	normal	4.82086e-05	-1.42893	down	0.0525861	0.460473	normal	--	--	--	--	--	--	--	Insect pheromone-binding family, A10/OS-D	Putative odorant-binding protein A10 OS=Drosophila melanogaster OX=7227 GN=a10 PE=2 SV=2	S	Function unknown
gene-LOC114121288	LOC114121288	LOC112590845	4.35002	4.64863	4.82422	0.96022	2.28932	2.34198	1.29026	1.88826	1.91947	3.34368	3.21178	2.67094	3.48169	3.31962	4.5269	1.75227	2.47838	1.99551	2.1279	1.5501	2.03151	1.57235	1.72454	1.88064	0.870047	0.0887573	normal	0.512174	0.237325	normal	1.51126e-16	-1.04133	down	0.133298	0.240959	normal	--	--	--	K06774|6.2e-235|api:100167765|K06774 neurotrimin | (RefSeq) lachesin-like isoform X1	--	[T]	Signal transduction mechanisms	Immunoglobulin I-set domain	--	L	Replication, recombination and repair
gene-LOC114121295	LOC114121295	LOC114121295	1186.79	1169.08	1364.82	2424.29	3999.12	4628.9	3053.29	2457.35	3680.54	813.968	487.727	576.635	2172.8	2202.74	2500.28	3737.54	3510.81	4248.36	3401.28	4074	4486.55	2309.67	2206.34	2345.16	0.899254	-0.0534699	normal	0.179601	0.477087	normal	9.82721e-35	1.67079	up	3.6779e-16	-0.933928	normal	[O]	Posttranslational modification, protein turnover, chaperones	Molecular Function: cysteine-type endopeptidase activity (GO:0004197);; Biological Process: proteolysis (GO:0006508);; Molecular Function: cysteine-type peptidase activity (GO:0008234);; Biological Process: regulation of catalytic activity (GO:0050790);;	K01363|1.3e-207|ags:114121295|K01363 cathepsin B [EC:3.4.22.1] | (RefSeq) cathepsin B-like	Autophagy - animal (ko04140);; Lysosome (ko04142)	[O]	Posttranslational modification, protein turnover, chaperones	Papain family cysteine protease	Cathepsin B-like cysteine proteinase 4 OS=Caenorhabditis elegans OX=6239 GN=cpr-4 PE=1 SV=1	O	Posttranslational modification, protein turnover, chaperones
gene-LOC114121299	LOC114121299	LOC113551842	2.52459	2.57707	2.28986	0.476185	1.20758	1.06109	0.647342	0.815044	0.826703	1.62561	1.45301	1.38101	1.75825	1.40947	1.969	1.15165	1.1902	1.34484	1.35302	0.498251	0.765545	0.859474	0.696159	0.757139	0.272209	0.356607	normal	0.640186	0.243674	normal	4.78408e-20	-1.15654	down	0.00167715	0.48865	normal	--	--	Molecular Function: G protein-coupled receptor activity (GO:0004930);; Cellular Component: integral component of membrane (GO:0016021);;	K22814|8.1e-287|dnx:107169499|K22814 octopamine receptor alpha | (RefSeq) probable G-protein coupled receptor No18	--	[R]	General function prediction only	7 transmembrane receptor (rhodopsin family)	Tyramine/octopamine receptor OS=Drosophila melanogaster OX=7227 GN=Oct-TyrR PE=2 SV=2	T	Signal transduction mechanisms
gene-LOC114121306	LOC114121306	LOC114121306	6.94837	7.12747	7.79442	8.11635	11.9653	14.3258	10.767	10.5536	10.0593	7.2151	6.46838	5.67925	14.4701	15.1505	16.7872	14.5407	18.9204	18.561	17.1406	21.7199	22.0054	11.4881	12.4321	11.3134	0.139616	0.467238	normal	2.91727e-05	1.04841	up	4.64129e-10	0.654939	normal	4.46022e-19	-1.13261	down	[P]	Inorganic ion transport and metabolism	Molecular Function: ammonium transmembrane transporter activity (GO:0008519);; Biological Process: ammonium transport (GO:0015696);; Cellular Component: membrane (GO:0016020);;	K03320|8.9e-260|ags:114121306|K03320 ammonium transporter, Amt family | (RefSeq) putative ammonium transporter 1	--	[P]	Inorganic ion transport and metabolism	Ammonium Transporter Family	Putative ammonium transporter 1 OS=Caenorhabditis elegans OX=6239 GN=amt-1 PE=3 SV=1	P	Inorganic ion transport and metabolism
gene-LOC114121308	LOC114121308	LOC114121308	5.69544	6.5038	6.45832	5.15223	8.92535	7.89989	11.306	9.73729	11.3011	5.4543	3.66806	3.87167	9.32198	10.8255	9.04842	8.74189	8.76379	9.64504	11.9744	12.2948	11.9431	15.4968	16.6306	15.8069	0.524474	0.194818	normal	0.284041	0.258799	normal	4.06372e-43	1.6716	up	2.69646e-05	-0.702618	normal	[T]	Signal transduction mechanisms	Molecular Function: protein kinase activity (GO:0004672);; Molecular Function: ATP binding (GO:0005524);; Biological Process: protein phosphorylation (GO:0006468);;	K08865|2.0e-175|ags:114121308|K08865 PDZ-binding kinase [EC:2.7.12.2] | (RefSeq) lymphokine-activated killer T-cell-originated protein kinase-like	--	[T]	Signal transduction mechanisms	Protein kinase domain	Probable serine/threonine-protein kinase drkC OS=Dictyostelium discoideum OX=44689 GN=drkC PE=3 SV=1	T	Signal transduction mechanisms
gene-LOC114121312	LOC114121312	LOC114121312	8.84102	9.93669	8.6759	8.17429	7.58871	12.3172	7.02373	9.5524	7.64108	11.3986	14.9344	15.8192	12.2658	14.0265	11.37	10.4957	14.1466	11.308	11.9039	15.9297	11.3903	7.15632	6.69139	5.59382	0.797664	0.172062	normal	0.0277293	0.786148	normal	5.14766e-12	-1.34701	down	0.00274968	-0.51387	normal	[IR]	Lipid transport and metabolism;; General function prediction only	Molecular Function: oxidoreductase activity, acting on CH-OH group of donors (GO:0016614);; Molecular Function: flavin adenine dinucleotide binding (GO:0050660);; Biological Process: oxidation-reduction process (GO:0055114);;	K00108|1.5e-164|nvi:100117991|K00108 choline dehydrogenase [EC:1.1.99.1] | (RefSeq) glucose dehydrogenase [FAD, quinone]	Glycine, serine and threonine metabolism (ko00260)	[R]	General function prediction only	GMC oxidoreductase	Glucose dehydrogenase [FAD, quinone] OS=Drosophila pseudoobscura pseudoobscura OX=46245 GN=Gld PE=3 SV=4	E	Amino acid transport and metabolism
gene-LOC114121314	LOC114121314	--	13.1158	13.8374	13.3999	2.73902	6.49146	5.91629	3.71243	5.38747	5.2962	9.90988	9.89612	9.09568	10.3962	8.337	11.9457	6.80276	7.28107	8.21642	6.26832	4.49427	5.62892	4.05732	4.12583	4.34383	0.0670214	0.482077	normal	0.42759	0.261988	normal	5.18033e-50	-1.43745	down	0.00927147	0.358761	normal	--	--	Molecular Function: G protein-coupled receptor activity (GO:0004930);; Cellular Component: integral component of membrane (GO:0016021);;	K22919|9.0e-168|ags:114121314|K22919 dopamine/ecdysteroid receptor | (RefSeq) beta-1 adrenergic receptor	--	[R]	General function prediction only	7 transmembrane receptor (rhodopsin family)	Octopamine receptor 1 OS=Lymnaea stagnalis OX=6523 PE=1 SV=1	T	Signal transduction mechanisms
gene-LOC114121315	LOC114121315	LOC114121315	9.2889	9.33643	5.23392	12.917	6.92824	8.8946	5.20087	7.88321	4.05782	8.89738	11.7028	14.0476	13.527	12.3534	10.9257	10.5879	15.4496	9.68182	10.2223	13.5407	10.1455	5.82341	5.44179	4.48115	0.989795	-0.0153713	normal	0.0137822	1.06971	up	4.2303e-10	-1.37255	down	0.0782141	-0.66975	normal	[IR]	Lipid transport and metabolism;; General function prediction only	Molecular Function: oxidoreductase activity, acting on CH-OH group of donors (GO:0016614);; Molecular Function: flavin adenine dinucleotide binding (GO:0050660);; Biological Process: oxidation-reduction process (GO:0055114);;	K00108|8.1e-171|aga:AgaP_AGAP003784|K00108 choline dehydrogenase [EC:1.1.99.1] | (RefSeq) AGAP003784-PA	Glycine, serine and threonine metabolism (ko00260)	[R]	General function prediction only	GMC oxidoreductase	Glucose dehydrogenase [FAD, quinone] OS=Drosophila pseudoobscura pseudoobscura OX=46245 GN=Gld PE=3 SV=4	E	Amino acid transport and metabolism
gene-LOC114121327	LOC114121327	LOC114121327	4.83691	4.87953	5.40254	4.13339	5.95632	5.76464	6.85858	5.29582	6.49745	3.15751	2.70778	2.63519	5.44803	6.12202	5.63378	7.75535	6.79358	7.74994	6.91225	8.64775	8.00304	8.24816	9.90926	9.61157	0.322507	0.349241	normal	0.205703	0.433721	normal	1.07243e-27	1.49149	up	0.214546	-0.237906	normal	--	--	Cellular Component: nuclear chromosome (GO:0000228);; Biological Process: mitotic cell cycle (GO:0000278);; Biological Process: double-strand break repair via homologous recombination (GO:0000724);; Biological Process: recombinational repair (GO:0000725);; Biological Process: double-strand break repair via break-induced replication (GO:0000727);; Cellular Component: GINS complex (GO:0000811);; Ce…	K10733|7.5e-110|ags:114121327|K10733 GINS complex subunit 2 | (RefSeq) DNA replication complex GINS protein PSF2	--	[S]	Function unknown	GINS complex protein	Probable DNA replication complex GINS protein PSF2 OS=Drosophila melanogaster OX=7227 GN=Psf2 PE=1 SV=1	L	Replication, recombination and repair
gene-LOC114121357	LOC114121357	LOC114121357	3.85031	3.92619	3.5789	0.584894	1.13017	1.58089	0.711443	0.987477	0.935352	5.79533	5.54934	4.74238	2.22884	1.45025	2.13038	0.842528	0.832033	0.687515	1.33278	0.57512	0.912506	0.989348	0.673378	0.638864	0.214915	-0.551641	normal	0.788636	0.141811	normal	3.88703e-66	-2.99338	down	1.87998e-07	0.923269	normal	--	--	--	--	--	--	--	--	--	T	Signal transduction mechanisms
gene-LOC114121361	LOC114121361	LOC114121361	12.3598	12.8498	15.3528	2.987	7.63048	7.83132	4.90169	8.17728	6.27865	11.2868	10.0598	8.95956	9.63631	7.69901	12.1671	5.13061	7.01049	6.266	8.59281	3.95101	4.97309	5.73657	5.06855	4.9511	0.98126	-0.0120792	normal	0.914881	-0.0519803	normal	3.31081e-34	-1.12272	down	0.00261338	0.446536	normal	[T]	Signal transduction mechanisms	Molecular Function: 3',5'-cyclic-nucleotide phosphodiesterase activity (GO:0004114);; Biological Process: signal transduction (GO:0007165);; Molecular Function: metal ion binding (GO:0046872);;	K13763|0.0e+00|ags:114121361|K13763 cGMP-specific 3',5'-cyclic phosphodiesterase, invertebrate [EC:3.1.4.35] | (RefSeq) cGMP-specific 3',5'-cyclic phosphodiesterase isoform X1	Purine metabolism (ko00230)	[T]	Signal transduction mechanisms	3'5'-cyclic nucleotide phosphodiesterase	cGMP-specific 3',5'-cyclic phosphodiesterase OS=Drosophila melanogaster OX=7227 GN=Pde6 PE=1 SV=4	T	Signal transduction mechanisms
gene-LOC114121368	LOC114121368	LOC114121368	117.012	124.069	140.156	76.5721	139.432	132.638	200.414	159.703	168.547	133.073	98.7539	99.1602	192.853	213.238	213.21	129.768	144.097	155.519	182.216	179.559	177.87	262.002	269.337	277.975	0.45268	0.191433	normal	0.619128	0.116589	normal	1.4708e-34	1.08916	up	4.29042e-09	-0.755981	normal	--	--	Cellular Component: chromatin (GO:0000785);; Molecular Function: molecular_function (GO:0003674);; Molecular Function: nucleic acid binding (GO:0003676);; Molecular Function: RNA binding (GO:0003723);; Molecular Function: mRNA binding (GO:0003729);; Molecular Function: binding (GO:0005488);; Molecular Function: protein binding (GO:0005515);; Cellular Component: cellular_component (GO:0005575);; C…	K12886|4.1e-190|ags:114121368|K12886 heterogeneous nuclear ribonucleoprotein K | (RefSeq) heterogeneous nuclear ribonucleoprotein K isoform X1	Spliceosome (ko03040)	[AR]	RNA processing and modification;; General function prediction only	KH domain	Heterogeneous nuclear ribonucleoprotein K homolog OS=Caenorhabditis elegans OX=6239 GN=hrpk-1 PE=1 SV=1	A	RNA processing and modification
gene-LOC114121371	LOC114121371	--	1.55009	1.49954	2.16122	0.986517	1.32109	1.42755	1.17793	1.51528	1.44291	2.04032	2.07111	1.9486	2.10069	2.13729	2.27766	0.972968	1.23898	1.04605	0.918108	1.10481	0.84511	1.26226	0.97102	0.959972	0.396625	-0.341422	normal	0.24995	-0.438846	normal	9.17958e-13	-1.13975	down	0.0483752	-0.375606	normal	--	--	Molecular Function: G protein-coupled receptor activity (GO:0004930);; Biological Process: G protein-coupled receptor signaling pathway (GO:0007186);; Cellular Component: integral component of membrane (GO:0016021);;	K04623|0.0e+00|api:100160726|K04623 bride of sevenless protein | (RefSeq) uncharacterized protein LOC100160726	MAPK signaling pathway - fly (ko04013)	[PT]	Inorganic ion transport and metabolism;; Signal transduction mechanisms	7 transmembrane sweet-taste receptor of 3 GCPR	Protein bride of sevenless OS=Drosophila melanogaster OX=7227 GN=boss PE=2 SV=3	--	--
gene-LOC114121372	LOC114121372	LOC114121372	21.0701	23.14	22.6458	11.1653	25.621	23.4353	28.0278	19.4074	24.6319	16.0881	12.9395	12.4652	23.1269	23.8955	23.0436	21.3662	23.3231	24.7773	25.7177	27.8416	26.4139	30.4899	34.553	32.8513	0.691195	0.131781	normal	0.407282	0.242445	normal	4.84166e-26	1.03115	up	0.448582	-0.119913	normal	[R]	General function prediction only	Biological Process: oxidation-reduction process (GO:0055114);;	K00121|3.5e-217|ags:114121372|K00121 S-(hydroxymethyl)glutathione dehydrogenase / alcohol dehydrogenase [EC:1.1.1.284 1.1.1.1] | (RefSeq) alcohol dehydrogenase class-3	Glycolysis / Gluconeogenesis (ko00010);; Fatty acid degradation (ko00071);; Tyrosine metabolism (ko00350);; Retinol metabolism (ko00830);; Metabolism of xenobiotics by cytochrome P450 (ko00980);; Drug metabolism - cytochrome P450 (ko00982);; Carbon metabolism (ko01200)	[Q]	Secondary metabolites biosynthesis, transport and catabolism	Zinc-binding dehydrogenase	Alcohol dehydrogenase class-3 OS=Octopus vulgaris OX=6645 PE=1 SV=1	Q	Secondary metabolites biosynthesis, transport and catabolism
gene-LOC114121416	LOC114121416	LOC114121416	8.51492	9.25514	8.27193	1.27629	2.68886	3.0685	1.95643	2.36697	2.34376	8.30729	7.62717	6.73362	4.71389	3.28839	5.44211	2.25281	2.74949	2.18458	3.04685	1.20492	2.17678	2.03492	1.96473	1.78852	0.939288	-0.0416538	normal	0.99062	0.00691602	normal	3.66725e-74	-2.17901	down	1.13887e-08	0.922707	normal	[Q]	Secondary metabolites biosynthesis, transport and catabolism	Molecular Function: diacylglycerol O-acyltransferase activity (GO:0004144);; Biological Process: glycerolipid biosynthetic process (GO:0045017);;	--	--	--	--	WS/DGAT C-terminal domain	--	S	Function unknown
gene-LOC114121420	LOC114121420	LOC114121420	3.20609	2.97695	4.02531	3.93557	10.0094	9.33771	8.41083	10.5725	9.33328	3.02634	2.85152	2.28013	3.75745	2.9883	3.85496	4.26634	4.96882	4.37174	7.81271	5.83059	7.21423	7.29521	7.75249	7.78163	0.0012251	-0.836192	normal	0.257118	-0.33845	normal	7.68662e-23	1.2463	up	0.590627	-0.109036	normal	[G]	Carbohydrate transport and metabolism	Molecular Function: hydrolase activity, hydrolyzing O-glycosyl compounds (GO:0004553);; Biological Process: carbohydrate metabolic process (GO:0005975);;	K01188|5.5e-117|nve:5517918|K01188 beta-glucosidase [EC:3.2.1.21] | (RefSeq) cytosolic beta-glucosidase	Starch and sucrose metabolism (ko00500)	[G]	Carbohydrate transport and metabolism	Glycosyl hydrolase family 1	Myrosinase 1 OS=Brevicoryne brassicae OX=69196 PE=1 SV=1	G	Carbohydrate transport and metabolism
gene-LOC114121456	LOC114121456	LOC113550723	5.93293	7.26633	7.86858	1.66542	3.64752	3.48062	2.20962	3.06161	2.82057	6.01108	5.55523	5.08903	6.21816	5.28268	7.29473	2.88792	3.59056	3.13647	3.63998	1.99714	2.73833	3.2253	2.7119	3.18434	0.905185	0.0515531	normal	0.770682	0.113869	normal	1.28606e-29	-1.08207	down	0.445461	0.12251	normal	--	--	Biological Process: reproduction (GO:0000003);; Biological Process: regulation of neurotransmitter levels (GO:0001505);; Biological Process: action potential (GO:0001508);; Biological Process: regulation of heart rate (GO:0002027);; Biological Process: system process (GO:0003008);; Molecular Function: molecular_function (GO:0003674);; Molecular Function: transporter activity (GO:0005215);; Molecu…	K04849|0.0e+00|api:100164406|K04849 voltage-dependent calcium channel N type alpha-1B | (RefSeq) voltage-dependent calcium channel type A subunit alpha-1 isoform X14	--	[PT]	Inorganic ion transport and metabolism;; Signal transduction mechanisms	Ion transport protein	Voltage-dependent calcium channel type A subunit alpha-1 OS=Apis mellifera OX=7460 GN=CAC PE=2 SV=1	P	Inorganic ion transport and metabolism
gene-LOC114121459	LOC114121459	LOC112597436	2.04907	2.34588	2.38793	0.652186	0.860868	0.881573	0.915505	0.947998	0.741736	3.07605	3.54472	3.18528	2.82015	3.11688	3.0223	1.11156	1.28442	1.15826	1.00137	1.53009	1.29375	1.46609	1.45901	1.32958	0.264656	0.4251	normal	0.146512	0.643914	normal	1.62712e-21	-1.4239	down	0.00644496	-0.454619	normal	--	--	Cellular Component: nucleus (GO:0005634);; Molecular Function: protein dimerization activity (GO:0046983);;	K09093|6.9e-20|tsp:Tsp_10097|K09093 aryl hydrocarbon receptor | (RefSeq) putative aryl hydrocarbon receptor	--	--	--	PAS domain	Protein similar OS=Drosophila melanogaster OX=7227 GN=sima PE=1 SV=2	K	Transcription
gene-LOC114121467	LOC114121467	LOC112601197	12.4289	14.4276	13.8988	33.013	13.7935	11.8235	19.4813	18.922	16.7417	18.9554	20.2478	23.2451	31.0346	29.5362	23.815	16.1362	16.537	14.5884	13.7756	15.7819	13.2731	26.9578	26.8038	25.2105	0.468459	-0.735985	normal	0.332813	-0.273715	normal	0.485568	0.112878	normal	1.71973e-12	-1.1081	down	--	--	Biological Process: negative regulation of transcription by RNA polymerase II (GO:0000122);; Biological Process: embryonic axis specification (GO:0000578);; Molecular Function: DNA-binding transcription factor activity, RNA polymerase II-specific (GO:0000981);; Biological Process: morphogenesis of an epithelium (GO:0002009);; Biological Process: instar larval or pupal development (GO:0002165);; B…	K09215|5.2e-91|dnx:107165857|K09215 odd-skipped | (RefSeq) protein bowel-like	--	[R]	General function prediction only	Zinc finger, C2H2 type	Protein bowel OS=Drosophila melanogaster OX=7227 GN=bowl PE=1 SV=1	K	Transcription
gene-LOC114121481	LOC114121481	LOC114121481	58.3503	55.0167	50.025	40.3982	32.5489	39.0081	33.7323	33.0619	34.7707	50.7087	55.3691	58.9346	39.2359	37.345	31.4015	40.2481	37.174	46.3828	30.3831	34.9541	35.6251	28.5214	28.3212	27.6791	0.882722	-0.120139	normal	0.661217	0.120805	normal	2.69673e-17	-1.20974	down	0.00161703	0.527568	normal	[O]	Posttranslational modification, protein turnover, chaperones	--	K22063|2.5e-66|ags:114121481|K22063 iron-sulfur cluster assembly 1 | (RefSeq) iron-sulfur cluster assembly 1 homolog, mitochondrial	--	[P]	Inorganic ion transport and metabolism	Iron-sulphur cluster biosynthesis	Iron-sulfur cluster assembly 1 homolog, mitochondrial OS=Drosophila melanogaster OX=7227 GN=MagR PE=1 SV=1	P	Inorganic ion transport and metabolism
gene-LOC114121487	LOC114121487	--	8.87975	9.55351	8.26044	4.05588	9.96856	7.88858	17.2855	13.5446	13.7502	9.89351	6.49066	6.69782	9.17192	6.3676	10.0057	6.46358	6.59339	4.95169	15.1456	3.43509	7.02184	19.3158	19.7454	21.4657	0.376796	-0.347621	normal	0.259162	-0.758079	normal	5.28233e-22	1.19102	up	0.88392	0.0305398	normal	--	--	Biological Process: reproduction (GO:0000003);; Biological Process: mitotic cell cycle (GO:0000278);; Biological Process: mitotic cytokinesis (GO:0000281);; Biological Process: cell morphogenesis (GO:0000902);; Biological Process: cell morphogenesis involved in differentiation (GO:0000904);; Biological Process: cytokinesis (GO:0000910);; Biological Process: eye development (GO:0001654);; Biologic…	K16733|0.0e+00|api:100159483|K16733 Rac GTPase-activating protein 1 | (RefSeq) rac GTPase-activating protein 1	--	[R]	General function prediction only	RhoGAP domain	GTPase-activating protein RacGAP84C OS=Drosophila melanogaster OX=7227 GN=RacGAP84C PE=2 SV=1	T	Signal transduction mechanisms
gene-LOC114121493	LOC114121493	LOC113549550	2.70665	2.9173	2.50743	0.932652	1.42047	1.51156	0.918048	1.37591	1.38831	1.90667	1.75261	1.5125	1.98115	1.5083	2.52454	1.3822	1.45464	1.33204	1.57522	0.886125	1.14511	0.919172	0.882548	1.04461	0.972927	-0.0158627	normal	0.940352	0.0372217	normal	5.69934e-15	-1.06582	down	0.032637	0.400562	normal	--	--	--	K11318|3.5e-111|nvi:100123560|K11318 ataxin-7 | (RefSeq) ataxin-7-like protein 1 isoform X1	--	[R]	General function prediction only	Arrestin (or S-antigen), N-terminal domain	--	S	Function unknown
gene-LOC114121495	LOC114121495	LOC114121495	5.7039	5.08866	5.09314	2.87793	6.54819	4.49153	11.5509	6.82128	8.39893	4.75505	3.38946	3.40768	7.43199	5.35917	7.18921	5.39074	5.55893	7.37632	9.47727	6.24277	6.33577	10.9168	12.9011	12.1744	0.467644	0.302299	normal	0.609911	-0.201736	normal	2.24346e-25	1.4324	up	0.0477496	-0.369487	normal	--	--	--	--	--	--	--	--	--	--	--
gene-LOC114121516	LOC114121516	LOC114121516	2.48721	2.47093	2.02439	1.51946	3.26794	2.08497	4.85854	4.19252	4.13126	2.42036	1.58293	1.49923	2.41739	1.52688	2.82776	1.73962	1.96641	1.86666	4.6113	0.883643	1.78762	5.47125	5.72473	6.13799	0.278061	-0.40551	normal	0.265795	-0.818797	normal	1.02799e-25	1.45389	up	0.939723	0.0197656	normal	--	--	--	--	--	--	--	--	--	--	--
gene-LOC114121522	LOC114121522	LOC114121522	41.8424	54.7046	43.4158	4.93034	10.8017	9.86443	11.0002	11.8645	11.4345	66.2363	60.1281	52.5632	10.4579	7.62255	13.4713	8.05591	10.6017	6.91893	14.5162	3.42089	8.26827	8.69308	7.59391	8.63128	0.847836	-0.101049	normal	0.602646	-0.321825	normal	7.96977e-272	-2.97474	down	4.65686e-41	2.07936	up	[T]	Signal transduction mechanisms	Molecular Function: protein kinase activity (GO:0004672);; Molecular Function: guanyl-nucleotide exchange factor activity (GO:0005085);; Molecular Function: ATP binding (GO:0005524);;	K12567|4.1e-147|epa:110232235|K12567 titin [EC:2.7.11.1] | (RefSeq) titin	--	[RP]	General function prediction only;; Inorganic ion transport and metabolism	Immunoglobulin I-set domain	Obscurin OS=Drosophila melanogaster OX=7227 GN=Unc-89 PE=1 SV=1	T	Signal transduction mechanisms
gene-LOC114121525	LOC114121525	--	69.8769	97.3291	90.608	184.47	151.408	239.946	157.876	194.769	174.221	230.907	295.866	255.197	186.471	189.757	201.14	221.7	229.136	248.061	211.203	264.97	306.921	220.842	178.432	174.884	0.935113	0.0649718	normal	0.0466354	0.662821	normal	6.23272e-05	-0.670249	normal	1.35393e-18	-1.21482	down	--	--	--	--	--	--	--	--	--	--	--
gene-LOC114121527	LOC114121527	LOC114121527	10.4682	13.445	10.4252	8.41502	15.221	17.6518	13.0922	18.163	15.3834	29.968	33.3105	31.3735	12.4941	10.0677	12.9937	10.6992	12.5328	11.2413	17.1007	10.5403	15.4869	14.6464	9.55715	10.5599	0.228637	-0.353687	normal	0.909347	-0.0451053	normal	3.50501e-21	-1.66615	down	0.636254	-0.0900448	normal	[C]	Energy production and conversion	Molecular Function: oxidoreductase activity (GO:0016491);;	K15890|1.9e-54|zne:110834649|K15890 NADP+-dependent farnesol dehydrogenase [EC:1.1.1.216] | (RefSeq) farnesol dehydrogenase-like	Terpenoid backbone biosynthesis (ko00900);; Insect hormone biosynthesis (ko00981)	[Q]	Secondary metabolites biosynthesis, transport and catabolism	short chain dehydrogenase	Farnesol dehydrogenase OS=Aedes aegypti OX=7159 GN=SDR-1 PE=1 SV=2	Q	Secondary metabolites biosynthesis, transport and catabolism
gene-LOC114121534	LOC114121534	LOC114121534	99.6829	108.799	99.2791	30.9891	52.5144	57.36	53.6024	52.0969	55.3676	178.778	182.027	181.057	51.5793	61.6332	57.6201	54.5956	54.4057	61.8891	55.2969	68.2121	64.7099	45.7235	51.8496	50.7572	0.577402	0.165744	normal	0.279519	0.314511	normal	1.80663e-75	-2.07902	down	3.2028e-08	0.796156	normal	[CE]	Energy production and conversion;; Amino acid transport and metabolism	Molecular Function: isocitrate dehydrogenase (NAD+) activity (GO:0004449);; Biological Process: tricarboxylic acid cycle (GO:0006099);;	K00030|7.1e-218|ags:114121534|K00030 isocitrate dehydrogenase (NAD+) [EC:1.1.1.41] | (RefSeq) isocitrate dehydrogenase [NAD] subunit gamma, mitochondrial isoform X1	Citrate cycle (TCA cycle) (ko00020);; Carbon metabolism (ko01200);; 2-Oxocarboxylic acid metabolism (ko01210);; Biosynthesis of amino acids (ko01230)	[E]	Amino acid transport and metabolism	Isocitrate/isopropylmalate dehydrogenase	Probable isocitrate dehydrogenase [NAD] subunit beta, mitochondrial OS=Caenorhabditis elegans OX=6239 GN=idhb-1 PE=3 SV=1	E	Amino acid transport and metabolism
gene-LOC114121538	LOC114121538	LOC114121538	152.682	171.859	210.055	116.467	128.259	127.697	101.673	81.2464	81.4159	82.5602	87.6909	88.1922	118.892	138.17	129.203	131.553	162.324	147.086	148.04	191.332	168.166	130.874	150.228	137.68	0.953444	0.0404121	normal	8.43952e-05	1.03658	up	0.000156974	0.475619	normal	0.0101718	0.408802	normal	[G]	Carbohydrate transport and metabolism	Biological Process: carbohydrate metabolic process (GO:0005975);; Molecular Function: glycogen phosphorylase activity (GO:0008184);; Molecular Function: pyridoxal phosphate binding (GO:0030170);; Molecular Function: linear malto-oligosaccharide phosphorylase activity (GO:0102250);; Molecular Function: SHG alpha-glucan phosphorylase activity (GO:0102499);;	K00688|0.0e+00|ags:114121538|K00688 glycogen phosphorylase [EC:2.4.1.1] | (RefSeq) glycogen phosphorylase isoform X1	Starch and sucrose metabolism (ko00500)	[G]	Carbohydrate transport and metabolism	Carbohydrate phosphorylase	Glycogen phosphorylase OS=Drosophila melanogaster OX=7227 GN=GlyP PE=2 SV=2	G	Carbohydrate transport and metabolism
gene-LOC114121545	LOC114121545	--	0.599746	0.371686	0.486953	0.322622	0.379725	0.29405	0.215167	0.358866	0.591314	2.33803	1.75958	1.3303	0.630681	0.41577	0.412057	0.241147	0.320821	0.320895	0.262087	0.185482	0.179723	0.351448	0.184227	0.313647	0.572963	-0.34471	normal	0.254292	-0.786538	normal	3.73811e-33	-2.85575	down	0.930128	-0.0318611	normal	[G]	Carbohydrate transport and metabolism	Molecular Function: molecular_function (GO:0003674);; Molecular Function: catalytic activity (GO:0003824);; Molecular Function: hydrolase activity, hydrolyzing O-glycosyl compounds (GO:0004553);; Biological Process: carbohydrate metabolic process (GO:0005975);; Biological Process: biological_process (GO:0008150);; Biological Process: metabolic process (GO:0008152);; Molecular Function: beta-gluco…	K01229|1.1e-112|fab:101814034|K01229 lactase-phlorizin hydrolase [EC:3.2.1.108 3.2.1.62] | (RefSeq) LCT; lactase	Galactose metabolism (ko00052)	[G]	Carbohydrate transport and metabolism	Glycosyl hydrolase family 1	Myrosinase 1 OS=Brevicoryne brassicae OX=69196 PE=1 SV=1	G	Carbohydrate transport and metabolism
gene-LOC114121546	LOC114121546	LOC114121546	175.852	145.046	168.014	33.511	67.9565	81.2736	80.9487	62.7614	56.8496	122.254	89.765	74.836	84.5115	64.961	81.4588	32.966	39.3336	34.6602	75.0882	31.7961	40.6416	47.2208	35.2549	39.3917	0.000624048	-0.84445	normal	0.401925	-0.386566	normal	1.88183e-21	-1.43137	down	1.83937e-15	1.04226	up	[IR]	Lipid transport and metabolism;; General function prediction only	Molecular Function: oxidoreductase activity, acting on CH-OH group of donors (GO:0016614);; Molecular Function: flavin adenine dinucleotide binding (GO:0050660);; Biological Process: oxidation-reduction process (GO:0055114);;	K00108|2.9e-152|clec:106665342|K00108 choline dehydrogenase [EC:1.1.99.1] | (RefSeq) glucose dehydrogenase [FAD, quinone]	Glycine, serine and threonine metabolism (ko00260)	[R]	General function prediction only	GMC oxidoreductase	Glucose dehydrogenase [FAD, quinone] OS=Drosophila pseudoobscura pseudoobscura OX=46245 GN=Gld PE=3 SV=4	E	Amino acid transport and metabolism
gene-LOC114121547	LOC114121547	LOC114121547	34.4844	28.1121	32.0183	6.95442	13.1748	16.235	16.9983	11.6312	10.1463	23.1339	18.2738	14.8848	15.97	12.9048	15.5515	6.64047	7.58541	6.68453	14.7736	6.63736	7.88978	9.66209	7.06725	7.69508	0.000420497	-0.878137	normal	0.481557	-0.343964	normal	1.00394e-19	-1.40346	down	2.02537e-14	1.04899	up	[IR]	Lipid transport and metabolism;; General function prediction only	Molecular Function: oxidoreductase activity, acting on CH-OH group of donors (GO:0016614);; Molecular Function: flavin adenine dinucleotide binding (GO:0050660);; Biological Process: oxidation-reduction process (GO:0055114);;	K00108|6.2e-132|pbar:105434308|K00108 choline dehydrogenase [EC:1.1.99.1] | (RefSeq) glucose dehydrogenase [FAD, quinone]	Glycine, serine and threonine metabolism (ko00260)	[R]	General function prediction only	GMC oxidoreductase	Glucose dehydrogenase [FAD, quinone] OS=Drosophila pseudoobscura pseudoobscura OX=46245 GN=Gld PE=3 SV=4	E	Amino acid transport and metabolism
gene-LOC114121551	LOC114121551	LOC114121551	642.543	546.881	683.343	196.04	192.848	313.52	230.075	184.171	197.918	343.655	290.715	296.492	463.349	471.728	363.998	202.321	255.68	261.937	179.065	160.709	138.817	124.72	87.9185	94.3646	0.826577	-0.141633	normal	0.29481	-0.271842	normal	2.8257e-38	-1.81062	down	0.00820895	0.466579	normal	[G]	Carbohydrate transport and metabolism	Cellular Component: integral component of membrane (GO:0016021);; Biological Process: transmembrane transport (GO:0055085);;	K23677|2.7e-297|ags:114121551|K23677 MFS transporter, Spinster family, sphingosine-1-phosphate transporter | (RefSeq) protein spinster homolog 1	--	[G]	Carbohydrate transport and metabolism	Major Facilitator Superfamily	--	G	Carbohydrate transport and metabolism
gene-LOC114121554	LOC114121554	LOC114121554	10.7026	12.9483	13.0228	9.28672	10.8049	11.4564	11.9218	9.1634	9.52337	7.29916	6.74564	7.36543	16.4638	17.0735	15.636	17.74	19.2722	19.4694	18.3215	22.9875	19.2645	17.977	18.5517	17.4768	0.0607549	0.674439	normal	6.835e-05	1.05472	up	6.41643e-25	1.12808	up	0.0010118	-0.465375	normal	--	--	Biological Process: mitotic cell cycle (GO:0000278);; Molecular Function: transcription regulatory region sequence-specific DNA binding (GO:0000976);; Molecular Function: regulatory region nucleic acid binding (GO:0001067);; Biological Process: morphogenesis of an epithelium (GO:0002009);; Biological Process: positive regulation of neuroblast proliferation (GO:0002052);; Biological Process: insta…	--	--	[R]	General function prediction only	Zinc finger, C2H2 type	--	S	Function unknown
gene-LOC114121556	LOC114121556	LOC114121556	1.19414	0.969098	1.09986	0.661422	1.1839	1.15963	0.915793	0.712133	1.53124	1.48195	1.16936	1.43126	0.911794	1.0019	0.948452	0.757083	0.749243	1.08981	0.8032	0.824006	0.580419	0.640916	0.719868	0.564706	0.538849	-0.316452	normal	0.477825	-0.426726	normal	1.54086e-06	-1.28058	down	0.694671	0.143114	normal	[O]	Posttranslational modification, protein turnover, chaperones	Biological Process: proteolysis (GO:0006508);; Molecular Function: cysteine-type peptidase activity (GO:0008234);;	K01374|2.1e-192|ags:114121556|K01374 cathepsin O [EC:3.4.22.42] | (RefSeq) cathepsin O-like	Lysosome (ko04142)	[O]	Posttranslational modification, protein turnover, chaperones	Papain family cysteine protease	Cysteine proteinase A OS=Leishmania mexicana OX=5665 GN=LMCPA PE=2 SV=1	O	Posttranslational modification, protein turnover, chaperones
gene-LOC114121563	LOC114121563	LOC114121563	1471.54	1660.62	1066.27	772.764	419.04	331.841	372.814	353	374.171	420.012	287.911	378.506	606.8	623.626	493.458	493.707	427.171	367.561	318.399	371.207	274.689	329.839	277.629	307.93	0.511846	-0.615007	normal	0.741863	-0.0986821	normal	0.00102018	-0.457212	normal	7.707e-11	1.23108	up	--	--	--	--	--	--	--	--	--	--	--
gene-LOC114121572	LOC114121572	LOC114121571	7.90761	8.74089	7.49608	8.27532	4.66728	4.3184	2.68702	3.87476	2.48228	5.77073	9.40086	9.16498	9.54723	9.53578	8.80837	9.77372	8.77753	8.28949	4.85257	5.95134	5.20959	3.81854	4.1228	3.72757	0.834821	0.225724	normal	0.00938675	0.917553	normal	8.2555e-10	-1.3593	down	0.134534	-0.243342	normal	--	--	Biological Process: reproduction (GO:0000003);; Biological Process: negative regulation of transcription by RNA polymerase II (GO:0000122);; Biological Process: system process (GO:0003008);; Molecular Function: molecular_function (GO:0003674);; Molecular Function: transmembrane signaling receptor activity (GO:0004888);; Molecular Function: G protein-coupled receptor activity (GO:0004930);; Molecu…	K04165|0.0e+00|ags:114121571|K04165 octopamine receptor | (RefSeq) probable G-protein coupled receptor No9	--	[R]	General function prediction only	7 transmembrane receptor (rhodopsin family)	Octopamine receptor Oamb OS=Drosophila melanogaster OX=7227 GN=Oamb PE=1 SV=1	S	Function unknown
gene-LOC114121573	LOC114121573	--	1989.45	2329.83	1278.18	1627.53	537.932	429.121	660.749	634.874	379.374	647.926	806.964	878.141	912.567	867.775	705.64	696.22	598.13	473.353	435.666	541.383	335.775	374.034	265.884	276.424	0.572963	-1.02612	normal	0.566431	-0.263287	normal	6.54311e-16	-1.57966	down	0.00100272	1.12129	up	--	--	Molecular Function: molecular_function (GO:0003674);; Molecular Function: structural molecule activity (GO:0005198);; Molecular Function: structural constituent of chitin-based cuticle (GO:0005214);; Cellular Component: cellular_component (GO:0005575);; Cellular Component: extracellular region (GO:0005576);; Biological Process: multicellular organism development (GO:0007275);; Molecular Function:…	--	--	--	--	Insect cuticle protein	Cuticle protein 6 OS=Blaberus craniifer OX=6982 PE=1 SV=1	S	Function unknown
gene-LOC114121594	LOC114121594	LOC114121594	1.8169	2.10823	2.25448	0.589333	1.00396	1.09577	0.562564	1.02374	0.953965	1.48975	1.37417	1.36827	1.65982	1.22549	1.84373	0.813994	0.948368	1.08464	0.970219	0.796606	0.781404	0.673742	0.677179	0.842544	0.955481	-0.0284164	normal	0.870058	0.0799081	normal	2.48444e-15	-1.16329	down	0.0545818	0.346526	normal	--	--	Molecular Function: molecular_function (GO:0003674);; Molecular Function: catalytic activity (GO:0003824);; Cellular Component: cellular_component (GO:0005575);; Cellular Component: intracellular (GO:0005622);; Cellular Component: obsolete cell (GO:0005623);; Cellular Component: cytoplasm (GO:0005737);; Cellular Component: Golgi apparatus (GO:0005794);; Biological Process: amino sugar metabolic p…	K07967|2.5e-209|ags:114121594|K07967 beta-1,4-galactosyltransferase 2 [EC:2.4.1.22 2.4.1.90 2.4.1.38 2.4.1.-] | (RefSeq) beta-1,4-N-acetylgalactosaminyltransferase bre-4-like	Galactose metabolism (ko00052);; N-Glycan biosynthesis (ko00510);; Various types of N-glycan biosynthesis (ko00513);; Other types of O-glycan biosynthesis (ko00514);; Mannose type O-glycan biosynthesis (ko00515);; Glycosaminoglycan biosynthesis - keratan sulfate (ko00533);; Glycosphingolipid biosynthesis - lacto and neolacto series (ko00601)	[G]	Carbohydrate transport and metabolism	N-terminal region of glycosyl transferase group 7	Beta-1,4-N-acetylgalactosaminyltransferase bre-4 OS=Caenorhabditis elegans OX=6239 GN=bre-4 PE=1 SV=1	G	Carbohydrate transport and metabolism
gene-LOC114121598	LOC114121598	--	10.6216	9.84265	13.2571	22.2159	27.1254	33.3783	39.2459	34.037	33.6865	17.9662	16.2237	15.8682	16.1494	19.0914	15.3187	13.4902	13.9641	13.8409	14.0171	14.3267	13.8167	9.98828	9.40331	9.88214	1.23246e-05	-1.1586	down	8.48226e-13	-1.25729	down	2.09044e-32	-0.990713	normal	0.00021423	-0.652274	normal	[S]	Function unknown	Molecular Function: molecular_function (GO:0003674);; Molecular Function: catalytic activity (GO:0003824);; Biological Process: phosphorus metabolic process (GO:0006793);; Biological Process: phosphate-containing compound metabolic process (GO:0006796);; Biological Process: biological_process (GO:0008150);; Biological Process: metabolic process (GO:0008152);; Molecular Function: nucleotidase acti…	K19970|1.2e-291|ags:114121598|K19970 5'-nucleotidase [EC:3.1.3.5] | (RefSeq) protein 5NUC-like	Purine metabolism (ko00230);; Pyrimidine metabolism (ko00240);; Nicotinate and nicotinamide metabolism (ko00760)	[F]	Nucleotide transport and metabolism	5'-nucleotidase, C-terminal domain	Protein 5NUC OS=Lutzomyia longipalpis OX=7200 GN=5NUC PE=1 SV=1	F	Nucleotide transport and metabolism
gene-LOC114121601	LOC114121601	LOC114121601	64.0332	57.9821	54.9217	6.37365	13.8153	14.126	12.8588	13.8159	11.984	23.1241	21.2204	19.8847	14.9663	14.42	16.6893	7.95972	9.46935	10.334	11.7674	9.99358	11.1237	8.96963	7.63073	8.74955	0.193946	-0.382629	normal	0.501041	-0.154443	normal	8.7373e-61	-1.55473	down	2.72641e-51	1.8993	up	[Q]	Secondary metabolites biosynthesis, transport and catabolism	--	K14073|1.8e-163|dnx:107166591|K14073 pancreatic triacylglycerol lipase [EC:3.1.1.3] | (RefSeq) uncharacterized protein LOC107166591	Glycerolipid metabolism (ko00561)	--	--	Lipase	Phospholipase A1 OS=Vespa basalis OX=7444 PE=1 SV=1	G	Carbohydrate transport and metabolism
gene-LOC114121602	LOC114121602	LOC114121602	1.7853	2.22304	1.62327	0.927475	2.04972	1.31093	3.13064	2.24305	2.26726	1.72703	1.09917	0.869056	1.92644	1.10631	1.99855	1.38938	1.27163	1.11661	3.31613	0.652259	1.21309	3.38154	3.17493	4.1756	0.548686	-0.282533	normal	0.473563	-0.51996	normal	7.41439e-12	1.33532	up	0.61113	0.135027	normal	[L]	Replication, recombination and repair	Molecular Function: molecular_function (GO:0003674);; Molecular Function: nucleic acid binding (GO:0003676);; Molecular Function: DNA binding (GO:0003677);; Molecular Function: single-stranded DNA binding (GO:0003697);; Molecular Function: catalytic activity (GO:0003824);; Molecular Function: binding (GO:0005488);; Molecular Function: ATP binding (GO:0005524);; Cellular Component: cellular_compon…	K10858|0.0e+00|ags:114121602|K10858 DNA mismatch repair protein PMS2 | (RefSeq) mismatch repair endonuclease PMS2	Mismatch repair (ko03430);; Fanconi anemia pathway (ko03460)	[L]	Replication, recombination and repair	MutL C terminal dimerisation domain	Mismatch repair endonuclease pms1 OS=Dictyostelium discoideum OX=44689 GN=pms1 PE=3 SV=1	L	Replication, recombination and repair
gene-LOC114121630	LOC114121630	LOC114121630	2.96556	3.15695	2.85326	15.9598	12.8925	12.6805	10.6556	12.5485	9.48334	3.68907	3.40457	3.25748	7.92078	9.14256	7.75154	16.4035	17.1994	15.3081	12.8893	17.2771	14.2341	9.5649	11.5587	10.6431	0.972698	-0.0308824	normal	0.151517	0.532043	normal	7.73842e-31	1.40469	up	4.18218e-20	-1.5208	down	[G]	Carbohydrate transport and metabolism	Molecular Function: transferase activity, transferring hexosyl groups (GO:0016758);;	K00699|4.8e-302|ags:114121630|K00699 glucuronosyltransferase [EC:2.4.1.17] | (RefSeq) UDP-glucuronosyltransferase 2B15-like	Pentose and glucuronate interconversions (ko00040);; Ascorbate and aldarate metabolism (ko00053);; Retinol metabolism (ko00830);; Porphyrin and chlorophyll metabolism (ko00860);; Metabolism of xenobiotics by cytochrome P450 (ko00980);; Drug metabolism - cytochrome P450 (ko00982);; Drug metabolism - other enzymes (ko00983)	[GC]	Carbohydrate transport and metabolism;; Energy production and conversion	UDP-glucoronosyl and UDP-glucosyl transferase	UDP-glucosyltransferase 2 OS=Dactylopius coccus OX=765876 GN=UTG2 PE=1 SV=1	G	Carbohydrate transport and metabolism
gene-LOC114121633	LOC114121633	LOC114121633	0.097245	0.238806	0.103645	0.977617	2.41242	2.42207	2.09398	2.39342	1.80357	0.580318	0.55276	0.353331	0.23198	0.267342	0.328618	0.509365	0.774869	0.737464	0.947732	0.922829	1.44816	0.937841	1.13819	0.719398	5.44149e-08	-1.5671	down	0.0428529	-0.832221	normal	0.0132144	0.687676	normal	--	--	--	[CHR]	Energy production and conversion;; Coenzyme transport and metabolism;; General function prediction only	Molecular Function: oxidoreductase activity, acting on the CH-OH group of donors, NAD or NADP as acceptor (GO:0016616);; Molecular Function: NAD binding (GO:0051287);; Biological Process: oxidation-reduction process (GO:0055114);;	K00049|1.5e-176|ags:114121633|K00049 glyoxylate/hydroxypyruvate reductase [EC:1.1.1.79 1.1.1.81] | (RefSeq) glyoxylate reductase/hydroxypyruvate reductase-like isoform X1	Glycine, serine and threonine metabolism (ko00260);; Pyruvate metabolism (ko00620);; Glyoxylate and dicarboxylate metabolism (ko00630)	[C]	Energy production and conversion	D-isomer specific 2-hydroxyacid dehydrogenase, NAD binding domain	Probable 2-ketogluconate reductase OS=Dictyostelium discoideum OX=44689 GN=tkrA PE=3 SV=1	E	Amino acid transport and metabolism
gene-LOC114121643	LOC114121643	LOC114121643	2.38553	2.84694	3.05054	0.638654	1.50037	1.41979	0.945648	1.16822	1.40733	3.16218	2.68497	2.59542	2.45126	2.27314	2.56129	1.5286	2.0171	1.58234	1.77938	1.62261	1.40035	1.46455	1.22375	1.24105	0.231077	0.444149	normal	0.171557	0.522623	normal	3.77377e-20	-1.31245	down	0.481189	0.137744	normal	--	--	Molecular Function: protein tyrosine phosphatase activity (GO:0004725);;	K06776|9.7e-132|lak:106162145|K06776 receptor-type tyrosine-protein phosphatase kappa [EC:3.1.3.48] | (RefSeq) receptor-type tyrosine-protein phosphatase epsilon isoform X1	--	[T]	Signal transduction mechanisms	Protein-tyrosine phosphatase	Tyrosine-protein phosphatase 99A OS=Drosophila melanogaster OX=7227 GN=Ptp99A PE=2 SV=2	T	Signal transduction mechanisms
gene-LOC114121644	LOC114121644	LOC114121644	2.11217	1.46153	3.44104	14.4694	8.8111	6.56419	6.78432	11.4246	6.81719	3.01889	2.53841	3.3349	9.82385	10.8715	8.89882	10.0604	12.2887	9.9528	8.36139	11.8293	9.20195	9.04676	11.0594	8.65292	0.825288	-0.23993	normal	0.477129	0.329877	normal	2.34149e-17	1.48955	up	3.56938e-08	-2.13039	down	[G]	Carbohydrate transport and metabolism	Molecular Function: transferase activity, transferring hexosyl groups (GO:0016758);;	K00699|3.0e-296|ags:114121644|K00699 glucuronosyltransferase [EC:2.4.1.17] | (RefSeq) UDP-glucuronosyltransferase 2B19-like	Pentose and glucuronate interconversions (ko00040);; Ascorbate and aldarate metabolism (ko00053);; Retinol metabolism (ko00830);; Porphyrin and chlorophyll metabolism (ko00860);; Metabolism of xenobiotics by cytochrome P450 (ko00980);; Drug metabolism - cytochrome P450 (ko00982);; Drug metabolism - other enzymes (ko00983)	[GC]	Carbohydrate transport and metabolism;; Energy production and conversion	UDP-glucoronosyl and UDP-glucosyl transferase	UDP-glucosyltransferase 2 OS=Dactylopius coccus OX=765876 GN=UTG2 PE=1 SV=1	G	Carbohydrate transport and metabolism
gene-LOC114121653	LOC114121653	LOC114121653	88.2132	97.4015	103.257	140.59	339.184	274.827	305.447	292.543	301.87	114.075	84.7038	75.3218	139.911	111.238	161.076	102.916	132.241	91.6639	227.781	110.308	162.322	185.787	210.353	219.988	1.00649e-06	-1.27494	down	0.0201944	-0.783579	normal	9.75755e-17	0.968444	normal	1.71197e-05	-0.550817	normal	[Q]	Secondary metabolites biosynthesis, transport and catabolism	Molecular Function: molecular_function (GO:0003674);; Molecular Function: catalytic activity (GO:0003824);; Molecular Function: fatty acid synthase activity (GO:0004312);; Biological Process: carbohydrate metabolic process (GO:0005975);; Biological Process: polysaccharide metabolic process (GO:0005976);; Biological Process: glycogen metabolic process (GO:0005977);; Biological Process: cellular gl…	K00665|0.0e+00|ags:114121653|K00665 fatty acid synthase, animal type [EC:2.3.1.85] | (RefSeq) LOW QUALITY PROTEIN: fatty acid synthase-like	Fatty acid biosynthesis (ko00061);; Fatty acid metabolism (ko01212)	[I]	Lipid transport and metabolism	Acyl transferase domain	Probable polyketide synthase 16 OS=Dictyostelium discoideum OX=44689 GN=pks16 PE=2 SV=1	I	Lipid transport and metabolism
gene-LOC114121654	LOC114121654	LOC114121654	19.7935	21.1689	17.5047	6.75503	3.76808	4.10162	2.82638	3.86599	3.32225	12.8243	19.8184	18.434	30.3399	30.5205	31.4112	12.4045	11.654	11.91	11.6644	14.6012	13.7984	17.3901	16.0176	15.5174	0.18662	0.96176	normal	3.87231e-15	2.08025	up	0.166614	-0.297636	normal	5.25883e-07	-0.703783	normal	--	--	Molecular Function: transporter activity (GO:0005215);; Cellular Component: membrane (GO:0016020);; Biological Process: transmembrane transport (GO:0055085);;	K14355|0.0e+00|ags:114121654|K14355 solute carrier organic anion transporter family, member 4C | (RefSeq) solute carrier organic anion transporter family member 4C1-like	--	[Q]	Secondary metabolites biosynthesis, transport and catabolism	Organic Anion Transporter Polypeptide (OATP) family	Solute carrier organic anion transporter family member 74D OS=Drosophila melanogaster OX=7227 GN=Oatp74D PE=2 SV=2	P	Inorganic ion transport and metabolism
gene-LOC114121660	LOC114121660	LOC114121660	37.369	47.0715	45.3001	98.1601	208.272	221.854	86.454	95.3711	118.482	30.9074	27.4333	23.4281	100.45	111.706	125.353	118.55	129.277	122.702	151.41	146.257	164.901	134.266	135.773	135.049	0.00969317	-0.584241	normal	0.00316416	0.710071	normal	2.3082e-150	2.10133	up	5.13195e-28	-1.42844	down	[Q]	Secondary metabolites biosynthesis, transport and catabolism	Molecular Function: oxidoreductase activity (GO:0016491);; Molecular Function: transferase activity (GO:0016740);;	K00665|0.0e+00|ags:114121660|K00665 fatty acid synthase, animal type [EC:2.3.1.85] | (RefSeq) fatty acid synthase-like	Fatty acid biosynthesis (ko00061);; Fatty acid metabolism (ko01212)	[I]	Lipid transport and metabolism	Acyl transferase domain	Probable polyketide synthase 22 OS=Dictyostelium discoideum OX=44689 GN=pks22 PE=3 SV=1	I	Lipid transport and metabolism
gene-LOC114121661	LOC114121661	LOC114121661	28.5071	34.6173	34.3424	77.5341	172.746	175.136	71.9434	80.1318	94.1386	22.5517	20.7802	17.3005	78.8398	74.3454	100.582	95.6511	106.089	91.1111	123.181	83.0429	107.927	108.495	104.144	110.245	0.0151262	-0.605685	normal	0.146212	0.425981	normal	2.77056e-156	2.20387	up	2.28535e-30	-1.42143	down	[Q]	Secondary metabolites biosynthesis, transport and catabolism	--	K00665|0.0e+00|ags:114121661|K00665 fatty acid synthase, animal type [EC:2.3.1.85] | (RefSeq) fatty acid synthase-like	Fatty acid biosynthesis (ko00061);; Fatty acid metabolism (ko01212)	[I]	Lipid transport and metabolism	Beta-ketoacyl synthase, N-terminal domain	Probable polyketide synthase 22 OS=Dictyostelium discoideum OX=44689 GN=pks22 PE=3 SV=1	I	Lipid transport and metabolism
gene-LOC114121663	LOC114121663	LOC112597484	1.85008	1.91413	1.69434	0.599433	0.86624	0.705507	0.508922	0.754539	0.807437	1.80577	1.745	1.43684	1.69603	1.27548	1.80019	0.73117	1.01345	0.817818	1.00938	0.295184	0.641222	0.680147	0.663022	0.738281	0.893982	0.0821738	normal	0.955732	-0.0407326	normal	2.2667e-31	-1.47037	down	0.397026	0.15444	normal	--	--	Cellular Component: cellular_component (GO:0005575);; Cellular Component: obsolete cell (GO:0005623);; Cellular Component: plasma membrane (GO:0005886);; Cellular Component: integral component of plasma membrane (GO:0005887);; Cellular Component: cell-cell junction (GO:0005911);; Cellular Component: septate junction (GO:0005918);; Biological Process: cell-cell junction assembly (GO:0007043);; Bio…	K06774|6.5e-241|api:100169535|K06774 neurotrimin | (RefSeq) lachesin isoform X2	--	[T]	Signal transduction mechanisms	Immunoglobulin domain	--	T	Signal transduction mechanisms
gene-LOC114121664	LOC114121664	--	10.7121	11.901	12.2477	38.6226	92.3851	81.267	82.7708	85.3158	86.6807	24.3871	19.0312	17.0523	19.3568	17.972	24.5138	19.5328	22.4543	18.2308	38.8076	26.5144	35.0314	36.4955	36.7396	40.3651	1.39549e-20	-1.88218	down	9.08597e-12	-1.27	down	1.14551e-13	0.706127	normal	1.83027e-12	-0.866703	normal	[Q]	Secondary metabolites biosynthesis, transport and catabolism	Molecular Function: molecular_function (GO:0003674);; Molecular Function: catalytic activity (GO:0003824);; Molecular Function: fatty acid synthase activity (GO:0004312);; Biological Process: carbohydrate metabolic process (GO:0005975);; Biological Process: polysaccharide metabolic process (GO:0005976);; Biological Process: glycogen metabolic process (GO:0005977);; Biological Process: cellular gl…	K00665|0.0e+00|api:100163154|K00665 fatty acid synthase, animal type [EC:2.3.1.85] | (RefSeq) fatty acid synthase isoform X1	Fatty acid biosynthesis (ko00061);; Fatty acid metabolism (ko01212)	[I]	Lipid transport and metabolism	Acyl transferase domain	Probable polyketide synthase 16 OS=Dictyostelium discoideum OX=44689 GN=pks16 PE=2 SV=1	I	Lipid transport and metabolism
gene-LOC114121679	LOC114121679	LOC114121679	2.09336	1.63168	1.91133	0.91732	1.66596	1.35054	1.17177	1.60701	1.51409	1.7006	1.70895	1.49964	1.30429	1.04713	1.43709	1.0113	1.205	0.859493	1.21519	0.948433	1.09654	0.814886	0.79495	0.889588	0.272246	-0.472591	normal	0.433032	-0.316162	normal	1.5489e-08	-1.18619	down	0.0345563	0.531996	normal	[I]	Lipid transport and metabolism	Molecular Function: iron ion binding (GO:0005506);; Biological Process: lipid biosynthetic process (GO:0008610);; Molecular Function: oxidoreductase activity (GO:0016491);; Biological Process: oxidation-reduction process (GO:0055114);;	K15537|1.7e-263|ags:114121679|K15537 alkylglycerol monooxygenase [EC:1.14.16.5] | (RefSeq) alkylglycerol monooxygenase-like	--	[I]	Lipid transport and metabolism	Fatty acid hydroxylase superfamily	Alkylglycerol monooxygenase OS=Caenorhabditis elegans OX=6239 GN=agmo-1 PE=3 SV=2	I	Lipid transport and metabolism
gene-LOC114121680	LOC114121680	LOC114121680	1.60872	1.56189	1.51501	0.205941	0.695239	0.660146	0.347267	0.598138	0.570045	1.2144	1.24436	1.00221	1.17834	1.20923	1.36316	0.664092	0.654226	0.648235	0.676915	0.440788	0.490993	0.553653	0.364839	0.502507	0.580504	0.289767	normal	0.765398	0.152597	normal	3.89847e-14	-1.49238	down	0.159777	0.27531	normal	--	--	--	--	--	--	--	--	--	--	--
gene-LOC114121681	LOC114121681	LOC114121681	28.6589	29.0859	39.3307	18.0409	39.4086	35.8742	49.6042	34.8804	48.4261	25.6726	18.3783	18.6364	39.3298	38.757	39.5122	39.2947	37.1589	46.4073	47.785	52.0024	50.5251	58.7794	67.198	64.8783	0.263307	0.314951	normal	0.364285	0.27072	normal	1.0988e-36	1.40344	up	0.0368794	-0.331438	normal	[H]	Coenzyme transport and metabolism	Biological Process: regulation of immune system process (GO:0002682);; Biological Process: positive regulation of immune system process (GO:0002684);; Molecular Function: molecular_function (GO:0003674);; Molecular Function: catalytic activity (GO:0003824);; Molecular Function: binding (GO:0005488);; Molecular Function: protein binding (GO:0005515);; Cellular Component: cellular_component (GO:000…	K10684|3.7e-169|ags:114121681|K10684 ubiquitin-like 1-activating enzyme E1 A [EC:6.2.1.45] | (RefSeq) SUMO-activating enzyme subunit 1	Ubiquitin mediated proteolysis (ko04120)	[O]	Posttranslational modification, protein turnover, chaperones	ThiF family	SUMO-activating enzyme subunit 1 OS=Dictyostelium discoideum OX=44689 GN=sae1 PE=3 SV=1	O	Posttranslational modification, protein turnover, chaperones
gene-LOC114121682	LOC114121682	--	55.8727	54.3487	46.8697	31.6334	22.4193	27.7978	16.5191	26.2645	19.1195	50.6822	46.3876	55.193	38.777	40.4027	33.3686	35.0867	32.7993	31.6375	27.9936	34.2973	32.2931	26.6204	20.7531	21.1205	0.990969	0.0112839	normal	0.0639839	0.697814	normal	1.44836e-20	-1.37232	down	0.0131808	0.426952	normal	[O]	Posttranslational modification, protein turnover, chaperones	Biological Process: morphogenesis of an epithelium (GO:0002009);; Biological Process: instar larval or pupal development (GO:0002165);; Molecular Function: molecular_function (GO:0003674);; Molecular Function: enzyme inhibitor activity (GO:0004857);; Molecular Function: endopeptidase inhibitor activity (GO:0004866);; Molecular Function: serine-type endopeptidase inhibitor activity (GO:0004867);; …	K14610|1.0e-76|lhu:105672359|K14610 solute carrier family 19 (thiamine transporter), member 2/3 | (RefSeq) thiamine transporter 2-like	--	[V]	Defense mechanisms	Serpin (serine protease inhibitor)	Serine protease inhibitor 88Ea OS=Drosophila melanogaster OX=7227 GN=Spn88Ea PE=2 SV=1	V	Defense mechanisms
gene-LOC114121683	LOC114121683	LOC114121683	1.19317	1.18904	1.22919	0	0.121857	0.334379	0.187102	0.239207	0.224247	0.570564	0.528929	0.686825	1.1298	0.713438	1.18493	0.279162	0.376167	0.287405	0.327565	0.189003	0.326623	0.184774	0.197294	0.227383	--	--	--	--	--	--	5.3874e-07	-1.63631	down	0.599565	0.156963	normal	--	--	--	K19868|0.0e+00|ags:114121683|K19868 thioredoxin domain-containing protein 3 | (RefSeq) thioredoxin domain-containing protein 3 homolog isoform X1	--	[O]	Posttranslational modification, protein turnover, chaperones	Domain of unknown function (DUF4746)	--	O	Posttranslational modification, protein turnover, chaperones
gene-LOC114121693	LOC114121693	LOC114121693	19.7716	20.71	21.3058	13.6784	13.5448	14.3293	9.60465	9.56446	10.0323	7.5087	6.79758	8.48015	14.8006	16.2225	14.7791	17.9789	20.7967	20.4951	16.9582	20.6167	18.0778	12.559	13.5967	12.3434	0.60404	0.291045	normal	6.27418e-06	1.01372	up	0.000252967	0.531888	normal	0.011742	0.377692	normal	[G]	Carbohydrate transport and metabolism	Cellular Component: integral component of membrane (GO:0016021);; Molecular Function: transmembrane transporter activity (GO:0022857);;	K12301|2.4e-290|ags:114121693|K12301 MFS transporter, ACS family, solute carrier family 17 (sodium-dependent inorganic phosphate cotransporter), member 5 | (RefSeq) putative inorganic phosphate cotransporter	Lysosome (ko04142)	[G]	Carbohydrate transport and metabolism	Major Facilitator Superfamily	Putative inorganic phosphate cotransporter OS=Drosophila melanogaster OX=7227 GN=Picot PE=2 SV=1	G	Carbohydrate transport and metabolism
gene-LOC114121695	LOC114121695	LOC114121695	0.313254	0.310879	0.345729	0.558706	1.56728	1.05547	2.0548	1.5126	1.67192	0.165535	0.078421	0.056285	1.82156	1.33842	2.39213	0.573217	0.849701	0.901398	2.15706	1.23506	1.28788	1.359	1.10765	1.52389	0.240192	-0.521036	normal	0.827638	-0.0917056	normal	7.00752e-36	3.50262	up	7.17962e-33	-2.53364	down	[QV]	Secondary metabolites biosynthesis, transport and catabolism;; Defense mechanisms	Molecular Function: iron ion binding (GO:0005506);; Molecular Function: oxidoreductase activity, acting on paired donors, with incorporation or reduction of molecular oxygen (GO:0016705);; Molecular Function: heme binding (GO:0020037);; Biological Process: oxidation-reduction process (GO:0055114);;	K14999|0.0e+00|ags:114121695|K14999 cytochrome P450 family 6 [EC:1.14.-.-] | (RefSeq) uncharacterized protein LOC114121695	--	[Q]	Secondary metabolites biosynthesis, transport and catabolism	Cytochrome P450	Probable cytochrome P450 6a14 OS=Drosophila melanogaster OX=7227 GN=Cyp6a14 PE=3 SV=3	Q	Secondary metabolites biosynthesis, transport and catabolism
gene-LOC114121700	LOC114121700	--	24.719	25.8902	23.158	12.3017	30.3403	20.7094	45.0453	32.664	33.2432	25.0577	16.2177	14.9328	22.813	14.5067	25.6572	19.0849	20.2306	16.2593	40.1939	7.95474	19.1044	43.5908	45.4658	50.4173	0.523977	-0.262223	normal	0.326549	-0.682509	normal	3.36068e-15	1.11633	up	0.286334	0.201456	normal	--	--	Biological Process: reproduction (GO:0000003);; Biological Process: regulation of chromatin assembly or disassembly (GO:0001672);; Biological Process: regulation of protein phosphorylation (GO:0001932);; Biological Process: negative regulation of protein phosphorylation (GO:0001933);; Biological Process: epithelial cell development (GO:0002064);; Biological Process: columnar/cuboidal epithelial c…	K09272|0.0e+00|ags:114121700|K09272 structure-specific recognition protein 1 | (RefSeq) FACT complex subunit Ssrp1	--	[KLB]	Transcription;; Replication, recombination and repair;; Chromatin structure and dynamics	Structure-specific recognition protein (SSRP1)	FACT complex subunit Ssrp1 OS=Drosophila pseudoobscura pseudoobscura OX=46245 GN=Ssrp PE=3 SV=2	B	Chromatin structure and dynamics
gene-LOC114121715	LOC114121715	LOC114121715	3.96484	3.48097	3.01856	10.5759	4.80818	3.5786	4.36823	4.47702	2.55066	2.24408	2.98727	3.44245	9.42131	9.14977	8.32461	9.21943	7.96645	7.06459	6.24647	9.13917	6.51401	6.7244	6.32632	5.65316	0.967931	-0.0586775	normal	0.022099	1.03137	up	6.19011e-05	0.872673	normal	4.15989e-15	-1.40792	down	[F]	Nucleotide transport and metabolism	Molecular Function: catalytic activity (GO:0003824);; Molecular Function: iron-sulfur cluster binding (GO:0051536);;	K15045|2.1e-115|ocu:100347276|K15045 radical S-adenosyl methionine domain-containing protein 2 | (RefSeq) RSAD2; radical S-adenosyl methionine domain containing 2	Hepatitis C (ko05160);; Influenza A (ko05164)	--	--	Radical SAM superfamily	--	O	Posttranslational modification, protein turnover, chaperones
gene-LOC114121729	LOC114121729	--	10.7418	10.9874	9.392	14.5628	7.05503	5.78488	9.18306	7.57439	5.77348	29.5272	40.9881	43.5876	11.6576	12.3663	10.3234	10.7548	9.39796	8.86271	4.71631	6.64458	5.70354	5.61419	6.60936	5.53188	0.787134	-0.31167	normal	0.456255	-0.305469	normal	1.64309e-47	-2.91622	down	0.304499	-0.196645	normal	--	--	Molecular Function: molecular_function (GO:0003674);; Molecular Function: binding (GO:0005488);; Molecular Function: protein binding (GO:0005515);; Cellular Component: cellular_component (GO:0005575);; Cellular Component: intracellular (GO:0005622);; Cellular Component: obsolete cell (GO:0005623);; Cellular Component: cytoplasm (GO:0005737);; Biological Process: biological_process (GO:0008150);; …	K11426|8.2e-299|ags:114121729|K11426 [histone H3]-lysine4/36 N-trimethyltransferase SMYD [EC:2.1.1.354 2.1.1.357] | (RefSeq) LOW QUALITY PROTEIN: SET domain-containing protein SmydA-8-like	Lysine degradation (ko00310)	[B]	Chromatin structure and dynamics	--	SET domain-containing protein SmydA-8, isoform B OS=Drosophila melanogaster OX=7227 GN=SmydA-8 PE=3 SV=2	B	Chromatin structure and dynamics
gene-LOC114121736	LOC114121736	LOC114121736	2.71723	2.45645	2.42291	4.20557	2.02713	2.67416	1.8375	1.51175	1.51691	0.262443	0.238701	0.231224	6.60265	7.3416	5.3563	9.34717	11.2298	8.92541	11.265	12.667	9.35982	8.84485	9.04743	9.12347	0.0413058	1.38532	up	2.13476e-30	2.88412	up	4.33304e-94	4.95966	up	2.05624e-12	-1.40458	down	[I]	Lipid transport and metabolism	Biological Process: reproduction (GO:0000003);; Biological Process: mitotic cell cycle (GO:0000278);; Biological Process: mitotic cytokinesis (GO:0000281);; Biological Process: cytokinesis (GO:0000910);; Cellular Component: cellular_component (GO:0005575);; Cellular Component: intracellular (GO:0005622);; Cellular Component: obsolete cell (GO:0005623);; Cellular Component: cytoplasm (GO:0005737);…	K00507|1.1e-209|ags:114121736|K00507 stearoyl-CoA desaturase (Delta-9 desaturase) [EC:1.14.19.1] | (RefSeq) acyl-CoA Delta(11) desaturase-like	Biosynthesis of unsaturated fatty acids (ko01040);; Fatty acid metabolism (ko01212)	[I]	Lipid transport and metabolism	Fatty acid desaturase	Acyl-CoA Delta(11) desaturase OS=Trichoplusia ni OX=7111 GN=D11DS PE=1 SV=2	I	Lipid transport and metabolism
gene-LOC114121739	LOC114121739	LOC114121739	8.75483	8.98886	10.272	6.04113	12.2493	11.669	13.3732	14.2469	15.3201	21.125	18.7966	20.3404	8.19683	9.31133	10.3653	7.05828	7.01074	7.47513	8.99387	8.11402	10.3595	8.38976	7.84815	7.80958	0.00846062	-0.551613	normal	0.0253232	-0.549053	normal	1.87333e-49	-1.53784	down	0.854422	-0.0365708	normal	[I]	Lipid transport and metabolism	--	K00507|3.1e-215|ags:114121739|K00507 stearoyl-CoA desaturase (Delta-9 desaturase) [EC:1.14.19.1] | (RefSeq) acyl-CoA Delta(11) desaturase-like	Biosynthesis of unsaturated fatty acids (ko01040);; Fatty acid metabolism (ko01212)	[I]	Lipid transport and metabolism	--	Acyl-CoA Delta(11) desaturase OS=Spodoptera littoralis OX=7109 PE=1 SV=1	I	Lipid transport and metabolism
gene-LOC114121743	LOC114121743	LOC114121743	10.3996	11.4559	8.9015	44.0464	20.2745	26.8987	22.4742	29.8734	18.7632	33.5748	50.75	42.893	25.0231	24.3785	25.5463	40.1549	39.284	32.8783	23.8266	36.2797	33.5704	29.4711	26.2856	23.9756	0.964217	-0.0565905	normal	0.280928	0.490038	normal	4.27946e-06	-0.90479	normal	7.94058e-21	-1.33014	down	[O]	Posttranslational modification, protein turnover, chaperones	Molecular Function: serine-type endopeptidase activity (GO:0004252);;	K09640|0.0e+00|ags:114121743|K09640 transmembrane protease serine 9 [EC:3.4.21.-] | (RefSeq) transmembrane protease serine 9-like	--	[E]	Amino acid transport and metabolism	Trypsin	Serine proteinase stubble OS=Drosophila melanogaster OX=7227 GN=Sb PE=2 SV=2	O	Posttranslational modification, protein turnover, chaperones
gene-LOC114121748	LOC114121748	LOC114121748	86.6139	74.7494	99.2973	6.39473	13.2239	16.3267	14.4781	9.82182	12.1309	19.7473	14.5141	14.2187	40.672	34.2023	38.3194	10.4474	11.5663	13.5805	12.5624	8.22336	8.23414	8.23841	7.0838	6.92328	0.86031	-0.0873377	normal	0.462955	-0.250882	normal	9.43717e-27	-1.32515	down	1.89015e-18	1.15588	up	--	--	--	--	--	--	--	--	--	--	--
gene-LOC114121749	LOC114121749	LOC114121749	4.66411	4.55567	5.33638	2.59128	5.39917	4.76723	6.2597	4.82245	5.26751	3.14479	2.70592	2.58318	5.48807	5.46845	5.86207	4.86941	5.30254	5.66908	6.93921	6.66411	6.84816	7.75987	8.42153	8.36783	0.472236	0.219459	normal	0.134045	0.409112	normal	1.68384e-29	1.32773	up	0.130808	-0.257016	normal	--	--	Cellular Component: ubiquitin ligase complex (GO:0000151);; Biological Process: mitotic cell cycle (GO:0000278);; Biological Process: eye development (GO:0001654);; Molecular Function: protein binding (GO:0005515);; Cellular Component: cellular_component (GO:0005575);; Cellular Component: intracellular (GO:0005622);; Cellular Component: obsolete cell (GO:0005623);; Biological Process: proteolysis…	K03875|7.4e-237|ags:114121749|K03875 F-box and leucine-rich repeat protein 1 (S-phase kinase-associated protein 2) | (RefSeq) S-phase kinase-associated protein 2	FoxO signaling pathway (ko04068);; Ubiquitin mediated proteolysis (ko04120);; mTOR signaling pathway (ko04150)	--	--	F-box-like	--	O	Posttranslational modification, protein turnover, chaperones
gene-LOC114121756	LOC114121756	LOC114121756	4.8185	6.19782	7.56942	4.13066	4.72616	5.14894	4.98721	3.37505	3.13158	3.63462	4.26709	4.15163	12.0099	13.2896	13.2159	12.098	16.2752	12.4293	9.4543	15.7794	12.2397	8.21257	11.443	10.158	7.1725e-05	1.3139	up	5.13531e-07	1.82458	up	2.22383e-10	1.06062	up	6.45903e-13	-1.12492	down	--	--	Cellular Component: integral component of membrane (GO:0016021);; Molecular Function: transmembrane transporter activity (GO:0022857);;	K20840|8.8e-277|ags:114121756|K20840 MFS transporter, PCFT/HCP family, solute carrier family 46, member 3 | (RefSeq) solute carrier family 46 member 3-like isoform X1	--	[R]	General function prediction only	Major Facilitator Superfamily	--	S	Function unknown
gene-LOC114121759	LOC114121759	LOC114121759	4.36998	5.34455	5.6539	6.86123	16.9863	11.9961	15.4618	13.9931	17.853	17.1383	13.9394	12.7979	10.4913	7.78211	13.999	10.4019	12.742	9.39132	17.1269	8.4755	11.415	15.5393	18.1953	19.4038	0.633374	-0.21189	normal	0.435853	-0.288413	normal	0.556063	0.0696254	normal	1.74193e-11	-1.10115	down	[C]	Energy production and conversion	--	K00665|0.0e+00|ags:114121759|K00665 fatty acid synthase, animal type [EC:2.3.1.85] | (RefSeq) fatty acid synthase-like	Fatty acid biosynthesis (ko00061);; Fatty acid metabolism (ko01212)	[I]	Lipid transport and metabolism	Acyl transferase domain	Probable polyketide synthase 21 OS=Dictyostelium discoideum OX=44689 GN=pks21 PE=3 SV=1	I	Lipid transport and metabolism
gene-LOC114121766	LOC114121766	--	9.10169	9.51192	10.816	6.15118	11.8251	13.2136	9.84439	9.00413	10.5324	5.79721	5.11744	5.19944	13.0422	14.2111	13.5197	14.4793	16.3078	17.1495	15.0161	19.4372	17.8635	13.7741	15.4713	15.4216	0.0210182	0.531546	normal	0.000264689	0.928138	normal	5.94859e-40	1.25735	up	0.000229687	-0.525435	normal	--	--	Cellular Component: integral component of membrane (GO:0016021);; Biological Process: transmembrane transport (GO:0055085);;	K20840|3.9e-287|ags:114121774|K20840 MFS transporter, PCFT/HCP family, solute carrier family 46, member 3 | (RefSeq) LOW QUALITY PROTEIN: uncharacterized protein LOC114121774	--	[R]	General function prediction only	Major Facilitator Superfamily	--	S	Function unknown
gene-LOC114121782	LOC114121782	LOC114121782	11.8571	13.687	13.2394	2.71903	5.51919	5.84705	3.72951	4.87729	4.6342	9.72227	9.81135	8.85447	10.7902	9.66462	13.7334	5.74455	6.50645	6.19735	6.11668	4.97248	5.66898	5.4943	4.69526	5.12959	0.256477	0.307328	normal	0.138836	0.417233	normal	1.25776e-25	-1.10592	down	0.35039	0.143597	normal	[T]	Signal transduction mechanisms	Molecular Function: voltage-gated potassium channel activity (GO:0005249);; Cellular Component: integral component of membrane (GO:0016021);; Biological Process: regulation of ion transmembrane transport (GO:0034765);;	K04950|0.0e+00|ags:114121782|K04950 cyclic nucleotide gated channel alpha 3 | (RefSeq) cyclic nucleotide-gated cation channel alpha-3 isoform X1	--	[PT]	Inorganic ion transport and metabolism;; Signal transduction mechanisms	Ion transport protein	Cyclic nucleotide-gated cation channel subunit A OS=Drosophila melanogaster OX=7227 GN=CngA PE=2 SV=2	--	--
gene-LOC114121786	LOC114121786	LOC114121786	124.736	129.604	137.868	287.435	392.63	408.772	335.584	280.826	382.999	146.839	106.774	120.587	204.674	216.636	200.4	390.083	372.416	421.387	300.488	349.811	345.257	280.61	322.511	308.806	0.946728	-0.0332956	normal	0.769827	0.0891764	normal	2.10904e-23	1.07852	up	4.06851e-08	-0.719688	normal	[HR]	Coenzyme transport and metabolism;; General function prediction only	Molecular Function: oxidoreductase activity, acting on the CH-OH group of donors, NAD or NADP as acceptor (GO:0016616);; Molecular Function: NAD binding (GO:0051287);; Biological Process: oxidation-reduction process (GO:0055114);;	K00058|3.3e-187|ags:114121786|K00058 D-3-phosphoglycerate dehydrogenase / 2-oxoglutarate reductase [EC:1.1.1.95 1.1.1.399] | (RefSeq) D-3-phosphoglycerate dehydrogenase	Glycine, serine and threonine metabolism (ko00260);; Cysteine and methionine metabolism (ko00270);; Carbon metabolism (ko01200);; Biosynthesis of amino acids (ko01230)	[E]	Amino acid transport and metabolism	D-isomer specific 2-hydroxyacid dehydrogenase, NAD binding domain	--	E	Amino acid transport and metabolism
gene-LOC114121791	LOC114121791	LOC114121791	14.8776	16.812	18.5669	3.76818	8.18885	9.37577	4.90877	6.8873	6.79863	11.8448	10.9585	11.2266	13.6573	13.4968	15.8865	7.43338	9.06644	9.13373	8.284	6.8933	8.56086	6.00469	5.00837	6.33969	0.602217	0.198693	normal	0.19476	0.428266	normal	2.63472e-26	-1.18841	down	0.216983	0.175734	normal	--	--	Cellular Component: voltage-gated sodium channel complex (GO:0001518);; Molecular Function: voltage-gated ion channel activity (GO:0005244);; Molecular Function: voltage-gated sodium channel activity (GO:0005248);; Molecular Function: calcium ion binding (GO:0005509);; Biological Process: regulation of ion transmembrane transport (GO:0034765);;	K04834|0.0e+00|ags:114121791|K04834 voltage-gated sodium channel type II alpha | (RefSeq) sodium channel protein para-like isoform X1	--	[PT]	Inorganic ion transport and metabolism;; Signal transduction mechanisms	Ion transport protein	Sodium channel protein para OS=Drosophila melanogaster OX=7227 GN=para PE=2 SV=3	P	Inorganic ion transport and metabolism
gene-LOC114121801	LOC114121801	LOC114121801	13.5332	13.38	13.317	20.7543	18.3516	23.5298	19.6914	21.9733	20.7959	32.2974	39.9484	37.7714	28.0675	32.3834	33.0729	25.0284	29.2735	25.848	25.8752	36.8482	33.8826	26.5676	26.6546	22.3553	0.850407	0.13413	normal	0.0229738	0.724716	normal	2.2658e-06	-0.76633	normal	4.93632e-22	-1.26659	down	--	--	Molecular Function: molecular_function (GO:0003674);; Molecular Function: binding (GO:0005488);; Cellular Component: cellular_component (GO:0005575);; Cellular Component: extracellular region (GO:0005576);; Cellular Component: extracellular space (GO:0005615);; Cellular Component: obsolete cell (GO:0005623);; Biological Process: chitin metabolic process (GO:0006030);; Biological Process: multicel…	K14297|3.1e-11|nvl:108564082|K14297 nuclear pore complex protein Nup98-Nup96 | (RefSeq) collagen alpha-1(I) chain-like	RNA transport (ko03013)	--	--	Chitin binding Peritrophin-A domain	--	S	Function unknown
gene-LOC114121804	LOC114121804	LOC114121804	0.921653	1.05581	0.864426	0.140064	0.478293	0.442906	0.77796	0.882444	0.581469	1.31811	0.917464	0.834957	0.757286	0.702546	0.775787	0.407229	0.439136	0.47413	0.406635	0.051288	0.227601	0.589103	0.404062	0.781963	0.755479	0.209045	normal	0.0966548	-1.39787	normal	2.49481e-05	-1.01415	down	0.351985	0.291884	normal	--	--	--	--	--	--	--	--	--	--	--
gene-LOC114121806	LOC114121806	LOC114121806	14.1137	13.5234	16.0692	12.8863	31.8864	26.905	24.4209	20.2159	23.4799	9.12488	7.11821	5.9273	20.8733	19.2043	25.0491	21.1086	29.5078	25.2911	29.2836	32.0809	31.6876	24.0959	29.8288	28.2576	0.973764	0.0161323	normal	0.0177187	0.540965	normal	2.7968e-38	1.69001	up	1.04736e-06	-0.617258	normal	[E]	Amino acid transport and metabolism	Molecular Function: glycine dehydrogenase (decarboxylating) activity (GO:0004375);; Cellular Component: cellular_component (GO:0005575);; Cellular Component: intracellular (GO:0005622);; Cellular Component: obsolete cell (GO:0005623);; Cellular Component: cytoplasm (GO:0005737);; Cellular Component: mitochondrion (GO:0005739);; Biological Process: glycine catabolic process (GO:0006546);; Cellular…	K00281|0.0e+00|ags:114121806|K00281 glycine dehydrogenase [EC:1.4.4.2] | (RefSeq) glycine dehydrogenase (decarboxylating), mitochondrial	Glycine, serine and threonine metabolism (ko00260);; Glyoxylate and dicarboxylate metabolism (ko00630);; Carbon metabolism (ko01200)	[E]	Amino acid transport and metabolism	Glycine cleavage system P-protein	Glycine dehydrogenase (decarboxylating), mitochondrial OS=Dictyostelium discoideum OX=44689 GN=gcvP PE=3 SV=1	E	Amino acid transport and metabolism
gene-LOC114121811	LOC114121811	LOC114121811	7.53792	7.10575	6.57139	1.86642	4.9768	5.2735	4.34918	5.0637	4.83955	4.63172	3.87765	3.63441	3.43351	2.41877	3.58302	2.85549	2.56583	3.14818	2.96086	2.12921	2.69379	2.50033	2.24873	2.10216	0.153394	-0.543154	normal	0.00229814	-0.789414	normal	1.78328e-13	-1.03252	down	2.236e-11	1.12403	up	[HC]	Coenzyme transport and metabolism;; Energy production and conversion	Molecular Function: nucleotide binding (GO:0000166);; Molecular Function: molecular_function (GO:0003674);; Molecular Function: catalytic activity (GO:0003824);; Molecular Function: monooxygenase activity (GO:0004497);; Molecular Function: kynurenine 3-monooxygenase activity (GO:0004502);; Molecular Function: binding (GO:0005488);; Cellular Component: cellular_component (GO:0005575);; Cellular Co…	K00486|3.7e-266|ags:114121811|K00486 kynurenine 3-monooxygenase [EC:1.14.13.9] | (RefSeq) kynurenine 3-monooxygenase	Tryptophan metabolism (ko00380)	[CR]	Energy production and conversion;; General function prediction only	FAD binding domain	Kynurenine 3-monooxygenase OS=Anopheles gambiae OX=7165 GN=kh PE=3 SV=2	Q	Secondary metabolites biosynthesis, transport and catabolism
gene-LOC114121813	LOC114121813	LOC114121813	0.182362	0.352628	0.357954	0.235275	0.303814	0.403111	0.245185	0.453023	0.331128	0.649348	1.26793	0.879906	0.2703	0.472967	0.438182	0.390538	0.389562	0.296167	0.303559	0.319985	0.314919	0.293703	0.243908	0.267276	--	--	--	--	--	--	5.09934e-09	-2.02375	down	--	--	--	--	--	Cellular Component: extracellular region (GO:0005576);; Molecular Function: chitin binding (GO:0008061);;	--	--	--	--	Chitin binding Peritrophin-A domain	--	--	--
gene-LOC114121816	LOC114121816	LOC114121816	10.7263	15.0511	14.8615	12.5111	22.2237	30.316	27.6267	37.1411	31.0157	58.076	73.0462	66.0548	16.5842	17.0303	22.1318	13.7633	15.1856	13.8962	22.589	16.1986	23.5049	23.7575	15.8764	17.1653	0.0203379	-0.684758	normal	0.0929353	-0.547702	normal	2.41661e-27	-2.02134	down	0.00229438	-0.500681	normal	--	--	--	--	--	--	--	--	--	--	--
gene-LOC114121821	LOC114121821	LOC114121821	14.0891	16.3663	16.8994	3.67624	8.87744	8.46335	5.02944	7.17448	7.8023	13.0593	12.3381	10.8673	13.3965	10.5914	16.249	7.08535	8.31096	7.39598	8.9907	4.29424	6.09368	6.11069	5.48772	6.10141	0.91957	0.0454364	normal	0.99985	-6.41722e-05	normal	1.90322e-44	-1.25844	down	0.247862	0.185085	normal	--	--	Biological Process: reproduction (GO:0000003);; Biological Process: action potential (GO:0001508);; Biological Process: response to hypoxia (GO:0001666);; Biological Process: system process (GO:0003008);; Molecular Function: molecular_function (GO:0003674);; Molecular Function: transporter activity (GO:0005215);; Molecular Function: ion channel activity (GO:0005216);; Molecular Function: voltage-…	K04834|0.0e+00|ags:114121821|K04834 voltage-gated sodium channel type II alpha | (RefSeq) sodium channel protein para-like isoform X1	--	[PT]	Inorganic ion transport and metabolism;; Signal transduction mechanisms	Ion transport protein	Sodium channel protein para OS=Drosophila melanogaster OX=7227 GN=para PE=2 SV=3	P	Inorganic ion transport and metabolism
gene-LOC114121830	LOC114121830	LOC114121830	19.3203	23.9681	18.9272	39.6567	28.4664	40.8521	25.9114	39.8747	28.1182	46.9923	58.3704	64.236	39.8103	40.492	34.0632	37.7827	38.9611	38.733	39.6139	45.3178	43.8635	36.8705	30.1663	29.1447	0.834087	-0.168704	normal	0.162266	0.53972	normal	2.51717e-08	-1.04919	down	2.41473e-08	-0.933644	normal	--	--	--	--	--	--	--	--	--	--	--
gene-LOC114121834	LOC114121834	LOC114121834	24.7658	24.4166	20.7251	6.07006	14.6883	12.6141	15.1304	15.6783	13.9805	28.1927	22.7624	20.717	16.9489	11.9736	20.1202	10.8276	14.9366	10.5677	22.0703	4.48194	11.6223	11.9003	12.8027	12.4934	0.940977	0.0416006	normal	0.76911	-0.203095	normal	4.09674e-42	-1.16219	down	0.00428423	0.485951	normal	--	--	Cellular Component: integral component of membrane (GO:0016021);;	K09580|7.9e-09|prap:111003721|K09580 protein disulfide-isomerase A1 [EC:5.3.4.1] | (RefSeq) protein disulfide-isomerase	Protein processing in endoplasmic reticulum (ko04141)	[O]	Posttranslational modification, protein turnover, chaperones	Thioredoxin	--	O	Posttranslational modification, protein turnover, chaperones
gene-LOC114121837	LOC114121837	LOC114121837	3.65277	4.90039	7.71858	50.524	112.992	112.634	98.5293	108.517	115.878	49.0319	32.0994	33.8085	53.3468	60.71	70.0637	97.0516	94.7937	119.469	96.9279	111.766	125.754	55.3742	53.1213	52.052	0.800553	0.101092	normal	0.630836	0.141527	normal	0.0278476	0.284051	normal	5.84675e-30	-3.55756	down	[O]	Posttranslational modification, protein turnover, chaperones	Biological Process: proteolysis (GO:0006508);; Molecular Function: cysteine-type peptidase activity (GO:0008234);;	K01363|0.0e+00|ags:114121837|K01363 cathepsin B [EC:3.4.22.1] | (RefSeq) uncharacterized protein LOC114121837	Autophagy - animal (ko04140);; Lysosome (ko04142)	[O]	Posttranslational modification, protein turnover, chaperones	Papain family cysteine protease	Cathepsin B-like cysteine proteinase OS=Schistosoma japonicum OX=6182 GN=CATB PE=2 SV=1	O	Posttranslational modification, protein turnover, chaperones
gene-LOC114121838	LOC114121838	LOC114121838	15.0872	16.3151	19.8098	66.6675	81.9777	84.8063	59.6707	66.574	64.2716	21.1664	13.8667	15.797	37.4053	40.0372	43.8978	106.835	107.148	122.695	88.6532	108.748	109.392	58.9837	65.3005	60.4318	0.377178	0.351572	normal	0.00221859	0.778883	normal	6.69681e-41	1.6602	up	4.58938e-23	-1.29584	down	[O]	Posttranslational modification, protein turnover, chaperones	Molecular Function: cysteine-type endopeptidase activity (GO:0004197);; Biological Process: regulation of catalytic activity (GO:0050790);;	K01363|1.5e-202|ags:114121837|K01363 cathepsin B [EC:3.4.22.1] | (RefSeq) uncharacterized protein LOC114121837	Autophagy - animal (ko04140);; Lysosome (ko04142)	[O]	Posttranslational modification, protein turnover, chaperones	Papain family cysteine protease	Cathepsin B-like cysteine proteinase 5 OS=Caenorhabditis elegans OX=6239 GN=cpr-5 PE=2 SV=1	O	Posttranslational modification, protein turnover, chaperones
gene-LOC114121853	LOC114121853	LOC114121853	25.4349	27.8452	31.4734	28.4896	58.0656	75.8203	61.401	56.4933	65.0254	86.8573	105.13	84.5261	51.7958	58.8514	70.8084	58.856	64.9908	69.3936	66.1095	85.6111	92.253	63.7072	64.8693	56.3032	0.666584	0.184481	normal	0.117918	0.511414	normal	3.00641e-08	-0.799903	normal	1.03443e-16	-1.14492	down	--	--	Molecular Function: odorant binding (GO:0005549);;	--	--	--	--	--	--	S	Function unknown
gene-LOC114121856	LOC114121856	LOC114121856	0.426992	0.530715	0.681219	3.09864	4.43191	4.92116	5.91577	4.08248	3.60269	2.06691	1.84223	1.68258	1.08579	1.02329	1.21049	2.35574	3.26642	2.7972	2.00645	3.03768	2.21726	1.90797	1.52079	1.7983	0.0258642	-0.700567	normal	0.0777067	-0.802117	normal	0.075598	-0.30746	normal	0.000199987	-1.04962	down	--	--	Cellular Component: integral component of membrane (GO:0016021);;	K15101|8.9e-171|ags:114121856|K15101 solute carrier family 25 (mitochondrial ornithine transporter) member 2/15 | (RefSeq) LOW QUALITY PROTEIN: mitochondrial ornithine transporter 1-like	--	[C]	Energy production and conversion	Mitochondrial carrier protein	Mitochondrial substrate carrier family protein G OS=Dictyostelium discoideum OX=44689 GN=mcfG PE=2 SV=1	C	Energy production and conversion
gene-LOC114121871	LOC114121871	LOC114121871	7.32693	8.21334	8.38895	7.63485	8.08556	11.9956	6.09501	7.60377	6.83136	10.0266	11.9972	12.5841	12.6247	14.4748	13.3318	11.7922	13.5614	12.8483	10.6766	13.6947	15.0037	8.28435	7.47392	6.96821	0.547345	0.296164	normal	0.000742546	1.03105	up	1.34072e-06	-0.833131	normal	1.217e-07	-0.811658	normal	--	--	--	--	--	--	--	--	--	--	--
gene-LOC114121886	LOC114121886	LOC114121886	1.88457	3.44925	3.4063	0.192659	0.263442	0.140968	0.327917	0.278616	0.295967	0.414262	0.266282	0.463513	0.27755	0.245445	0.300587	0.142685	0.203919	0.077124	0.217596	0.166915	0.229383	0.290113	0.262828	0.239152	--	--	--	--	--	--	--	--	--	6.91771e-37	3.34432	up	--	--	Molecular Function: phospholipase activity (GO:0004620);;	K16943|2.8e-77|egl:EGR_01732|K16943 septin 4 | (RefSeq) Septin-5	--	[T]	Signal transduction mechanisms	Phospholipase B	Putative phospholipase B-like 1 OS=Caenorhabditis elegans OX=6239 GN=Y37D8A.2 PE=1 SV=1	G	Carbohydrate transport and metabolism
[truncated: 1,738 more rows]
[truncated: 2 more columns]

## Sheet: shared 17 genes
#ID	gene_name	nr_symbol	W-A-1_FPKM	W-A-2_FPKM	W-A-3_FPKM	W-N2-1_FPKM	W-N2-2_FPKM	W-N2-3_FPKM	W-N3-1_FPKM	W-N3-2_FPKM	W-N3-3_FPKM	W-N4-1_FPKM	W-N4-2_FPKM	W-N4-3_FPKM	WL-A-1_FPKM	WL-A-2_FPKM	WL-A-3_FPKM	WL-N2-1_FPKM	WL-N2-2_FPKM	WL-N2-3_FPKM	WL-N3-1_FPKM	WL-N3-2_FPKM	WL-N3-3_FPKM	WL-N4-1_FPKM	WL-N4-2_FPKM	WL-N4-3_FPKM	W-N2_vs_WL-N2_DESeq2_FDR	W-N2_vs_WL-N2_DESeq2_log2FC	W-N2_vs_WL-N2_DESeq2_(FDR_0.05_FC_2)_regulated	W-N3_vs_WL-N3_DESeq2_FDR	W-N3_vs_WL-N3_DESeq2_log2FC	W-N3_vs_WL-N3_DESeq2_(FDR_0.05_FC_2)_regulated	W-N4_vs_WL-N4_DESeq2_FDR	W-N4_vs_WL-N4_DESeq2_log2FC	W-N4_vs_WL-N4_DESeq2_(FDR_0.05_FC_2)_regulated	WL-A_vs_W-A_DESeq2_FDR	WL-A_vs_W-A_DESeq2_log2FC	WL-A_vs_W-A_DESeq2_(FDR_0.05_FC_2)_regulated	COG_class	COG_class_annotation	GO_annotation	KEGG_annotation	KEGG_pathway_annotation	KOG_class	KOG_class_annotation	Pfam_annotation	Swiss_Prot_annotation	eggNOG_class	eggNOG_class_annotation
[truncated: 17 more rows]
[truncated: 2 more columns]
